# Supplementary material for: Field evaluation of the gut microbiome composition of pre-school and school-aged children in Tha Song Yang, Thailand, following oral MDA for STH infections
Source: PLoS Negl Trop Dis. 2021 Jul 26;15(7):e0009597. doi: 10.1371/journal.pntd.0009597 (PMC8341710; doi:10.1371/journal.pntd.0009597)
Supplement: S1 Table — All patient samples have been de-identified using a unique sample ID. A. lum: Ascaris lumbricoides; N. ame: Necator americanus; A. cey: Ancylostoma ceylanicum; A. duo: Anceylostoma duodenale; T. tri: Trichuris trichiura; Conc: Concentration in gene copy number; Ct: cycle threshold value. (XLSX) [file pntd.0009597.s003.xlsx]

## Sheet: Epidemiology Data
S2 Table. Metadata table including epidemiological data from Thai pre-school and school-aged children, sample collection data and STH infection prevalence and intensity data via microscopy (Kato Katz thick smear) and multiplexed-tandem qPCR. All patient samples have been deidentified using a unique sample ID.
No	Sample ID	Sex	School	Date of birth	Date of collection	Age (completed months)	Age (years)	Height (cm)	Weight (kg)	Nationality	Race	Religion	Subdistrict	District	Province	Feces score	Infection Status	fertilized A. lumbricoides	unfertilized A. lumbricoides	E. vermicularis	T. trichiura	G. duodenalis	E. histolytica	E. coli	Blastocystis spp	I. bushlii	E. nana	C. mesnili	C. bellii
1	MK22	F	Mae Kho	2012-03-10	2017-03-29	60	5	109	16.6	Thai	Thai	Buddhist	Mae Song	Tha Song Yang	Tak	3	1	>1000	0	0	190	0	0	1+	0	0	0	0	0
2	SN22	M	Mae Salid Noi	2012-04-28	2017-03-28	59	4	101	15.7	Thai	Thai	Buddhist	Mae Song	Tha Song Yang	Tak	4	1	387	0	0	139	0	0	0	0	0	0	0	0
3	SN12	F	Mae Salid Noi	2012-09-10	2017-03-30	54	4	105	17	Thai	Thai	Buddhist	Mae Song	Tha Song Yang	Tak	3	1	>1000	0	0	116	0	0	0	0	0	0	0	0
4	HK04	M	Huay Manhok Khi	2011-04-13	2017-03-28	71	5	101	19.3	Thai	Thai	Buddhist	NA	Tha Song Yang	Tak	3	1	>1000	0	0	71	0	0	1+	0	0	0	0	0
5	MK40	F	Mae Kho	2014-02-10	2017-03-28	37	3	90	13.1	Thai	Thai	Buddhist	Mae Song	Tha Song Yang	Tak	4	1	>1000	0	0	47	0	0	0	0	0	0	0	0
6	HM02	M	Huay Manhok	2010-08-23	2017-03-30	79	6	114	19.2	Thai	Thai	Buddhist	Mae Song	Tha Song Yang	Tak	3	1	>1000	0	0	42	0	0	0	0	0	0	0	0
7	HM27	F	Huay Manhok	2011-09-15	2017-03-30	66	5	108	18.4	Thai	Thai	Buddhist	Mae Song	Tha Song Yang	Tak	3	1	>1000	0	0	42	0	0	1+	0	0	1+	0	0
8	SN30	F	Mae Salid Noi	2012-11-16	2017-03-28	52	4	99	14	Thai	Thai	Buddhist	Mae Song	Tha Song Yang	Tak	6	1	>1000	0	0	37	0	0	0	0	0	1+	0	0
9	MK04	F	Mae Kho	2010-10-08	2017-03-29	77	6	104	14.4	Thai	Thai	Buddhist	Mae Song	Tha Song Yang	Tak	3	1	>1000	0	0	36	0	0	1+	0	0	0	0	0
10	MK08	F	Mae Kho	2011-07-27	2017-03-30	68	5	108	16.2	Thai	Thai	Buddhist	Mae Song	Tha Song Yang	Tak	5	1	>1000	15	0	34	0	0	0	0	0	1+	0	0
11	SN34	M	Mae Salid Noi	2013-04-01	2017-03-28	47	3	98	14	Thai	Thai	Buddhist	Mae Song	Tha Song Yang	Tak	4	1	0	304	0	31	0	0	1+	0	0	1+	0	0
12	HM35	F	Huay Manhok	2012-03-04	2017-03-28	60	5	110	17.6	Thai	Thai	Buddhist	Mae Song	Tha Song Yang	Tak	4	1	2	0	0	28	0	0	0	0	0	0	0	0
13	MK32	M	Mae Kho	2012-11-16	2017-03-29	52	4	108	16.1	Thai	Thai	Buddhist	Mae Song	Tha Song Yang	Tak	4	1	>1000	0	0	24	0	0	0	0	0	0	0	0
14	SN04	F	Mae Salid Noi	2011-11-20	2017-03-29	64	5	107	15.2	Thai	Thai	Buddhist	Mae Song	Tha Song Yang	Tak	3	1	0	0	0	21	0	0	0	1+	0	1+	0	0
15	MK37	F	Mae Kho	2013-05-09	2017-03-29	46	3	91	12.3	Thai	Thai	Buddhist	Mae Song	Tha Song Yang	Tak	4	1	>1000	0	0	20	0	0	0	0	0	0	0	0
16	MK30	F	Mae Kho	2012-12-19	2017-03-28	51	4	104.5	15.5	Thai	Thai	Buddhist	Mae Song	Tha Song Yang	Tak	4	1	>1000	0	0	19	0	0	0	1+	0	0	0	0
17	HK09	M	Huay Manhok Khi	2012-01-12	2017-03-28	62	5	106	15	Thai	Thai	Buddhist	Mae Song	Tha Song Yang	Tak	4	1	>1000	0	0	16	0	0	0	0	0	1+	0	0
18	MK28	M	Mae Kho	2012-05-28	2017-03-30	58	4	103	14.5	Thai	Thai	Buddhist	Mae Song	Tha Song Yang	Tak	3	1	395	0	0	14	0	0	0	0	0	0	0	0
19	MK46	F	Mae Kho	2013-01-01	2017-03-29	50	4	98	13.3	NA	NA	Buddhist	Mae Song	Tha Song Yang	Tak	4	1	116	0	0	13	1+	0	1+	1+	0	1+	0	0
20	MK10	F	Mae Kho	2011-10-06	2017-03-28	65	5	104	14.5	Thai	Thai	Buddhist	Mae Song	Tha Song Yang	Tak	3	1	>1000	0	0	11	0	0	1+	0	0	0	1+	0
21	HK01	F	Huay Manhok Khi	2010-07-19	2017-03-28	80	6	111	16	Thai	Thai	Buddhist	NA	Tha Song Yang	Tak	4	1	15	0	0	9	0	0	1+	0	0	0	0	0
22	HM22	M	Huay Manhok	2011-12-11	2017-03-28	63	5	114	17.7	Thai	Thai	Buddhist	Mae Song	Tha Song Yang	Tak	3	1	0	0	0	9	1+	0	1+	0	0	0	0	0
23	NK08	M	Mae Nil Khi	2012-01-21	2017-03-29	62	5	94	13	NA	NA	Buddhist	Mae Song	Tha Song Yang	Tak	3	1	>500	0	0	8	0	0	1+	0	0	1+	1+	0
24	MK13	M	Mae Kho	2011-07-31	2017-03-28	67	5	107	15.2	Thai	Thai	Buddhist	Mae Song	Tha Song Yang	Tak	2	1	>1000	0	0	8	0	0	0	0	0	0	0	0
25	NK01	M	Mae Nil Khi	2010-08-27	2017-03-29	79	6	109	17.6	Thai	Thai	Buddhist	Mae Song	Tha Song Yang	Tak	5	1	>1000	0	0	7	0	0	0	0	0	0	0	0
26	HK03	F	Huay Manhok Khi	2010-12-09	2017-03-28	75	6	108	15	Thai	Thai	Buddhist	NA	Tha Song Yang	Tak	4	1	0	0	0	6	0	0	0	0	0	0	0	0
27	HM07	M	Huay Manhok	2011-01-31	2017-03-28	73	6	90	17	Thai	Thai	Buddhist	Mae Song	Tha Song Yang	Tak	3	1	0	41	10	3	1+	0	1+	0	0	1+	0	0
28	MN05	M	Mae Nil	2011-08-26	2017-03-29	67	5	114	15.3	Thai	Thai	Buddhist	Mae Song	Tha Song Yang	Tak	5	1	0	10	0	3	0	0	1+	0	1+	1+	0	0
29	HK12	F	Huay Manhok Khi	2013-01-11	2017-03-28	50	4	104	15	Thai	Thai	Buddhist	Mae Song	Tha Song Yang	Tak	3	1	97	0	0	3	0	0	0	0	0	0	0	0
30	MK25	M	Mae Kho	2012-01-31	2017-03-29	61	5	107	17	Thai	Thai	Buddhist	Mae Song	Tha Song Yang	Tak	4	1	1	0	0	2	1+	0	1+	0	0	0	0	0
31	MK19	F	Mae Kho	2011-11-15	2017-03-28	64	5	102	13.9	Thai	Thai	Buddhist	Mae Song	Tha Song Yang	Tak	4	1	>500	10	0	1	0	0	1+	1+	0	0	0	0
32	MN09	F	Mae Nil	2011-07-22	2017-03-29	68	5	108	16.9	Thai	Thai	Buddhist	Mae Song	Tha Song Yang	Tak	4	1	20	0	0	1	1+	0	0	0	0	0	0	0
33	SK06	M	Mae Salid Khi	2010-12-01	2017-03-29	75	6	113	18.4	Thai	Thai	Buddhist	Mae Song	Tha Song Yang	Tak	4	1	0	0	0	1	0	0	1+	0	0	1+	0	0
34	MN34	F	Mae Nil	2013-08-03	2017-03-29	43	3	99	15.9	Thai	Thai	Buddhist	Mae Song	Tha Song Yang	Tak	4	1	276	300	0	0	0	0	0	0	0	0	0	0
35	KK13	F	Krae Khi	2010-09-10	2017-03-29	78	6	102	14.5	Thai	Thai	Buddhist	Mae Song	Tha Song Yang	Tak	4	1	0	135	0	0	0	0	1+	1+	0	1+	0	0
36	KK37	M	Krae Khi	2013-05-02	2017-03-28	46	3	97	15.8	Thai	Thai	Buddhist	Mae Song	Tha Song Yang	Tak	4	1	0	25	0	0	0	0	0	0	0	0	0	0
37	KK04	F	Krae Khi	2010-12-01	2017-03-28	75	6	111	17.3	Thai	Thai	Buddhist	Mae Song	Tha Song Yang	Tak	4	1	>500	0	0	0	0	0	1+	0	0	0	0	0
38	NK31	F	Mae Nil Khi	2013-04-14	2017-03-29	47	3	90.5	12.9	Thai	Thai	Buddhist	Mae Song	Tha Song Yang	Tak	5	1	>500	0	0	0	0	0	0	0	0	0	0	0
39	KK09	F	Krae Khi	2011-06-09	2017-03-28	69	5	106.5	16.8	Thai	Thai	Buddhist	Mae Song	Tha Song Yang	Tak	4	1	867	0	0	0	1+	0	1+	0	0	1+	0	0
40	HK20	M	Huay Manhok Khi	2013-08-22	2017-03-30	43	3	96	15	Thai	Thai	Buddhist	Mae Song	Tha Song Yang	Tak	4	1	693	0	0	0	0	0	0	0	0	0	0	0
41	KK35	M	Krae Khi	2014-03-06	2017-03-28	36	3	91	14.4	Thai	Thai	Buddhist	Mae Song	Tha Song Yang	Tak	5	1	253	0	0	0	0	0	0	0	0	0	0	0
42	MN20	M	Mae Nil	2012-12-23	2017-03-28	51	4	98	16.8	Thai	Thai	Buddhist	Mae Song	Tha Song Yang	Tak	5	1	74	0	0	0	0	0	0	0	0	0	0	0
43	SN05	F	Mae Salid Noi	2012-01-21	2017-03-29	62	5	110	15	Thai	Thai	Buddhist	Mae Song	Tha Song Yang	Tak	4	1	27	0	0	0	0	0	0	0	0	0	0	0
44	HK05	M	Huay Manhok Khi	2012-04-13	2017-03-28	59	4	102	15	Thai	Thai	Buddhist	Mae Song	Tha Song Yang	Tak	4	1	24	0	0	0	0	0	0	0	0	0	0	0
45	MK06	F	Mae Kho	2011-05-05	2017-03-28	70	5	109	17.7	Thai	Thai	Buddhist	Mae Song	Tha Song Yang	Tak	3	1	5	0	0	0	1+	0	0	0	0	0	0	0
46	SL10	M	Mae Salid Luang	2012-05-27	2017-03-28	58	4	105	18.4	Thai	Thai	Buddhist	Mae Song	Tha Song Yang	Tak	3	1	1	0	0	0	0	0	0	0	0	0	0	0
47	KK24	F	Krae Khi	2010-09-03	2017-03-28	78	6	116	20.9	Thai	Thai	Buddhist	Mae Song	Tha Song Yang	Tak	2	1	>1000	0	0	0	0	0	0	0	0	0	0	0
48	HK13	M	Huay Manhok Khi	2011-09-29	2017-03-28	65	5	100	11.5	Thai	Thai	Buddhist	Mae Song	Tha Song Yang	Tak	5	1	905	0	0	0	0	0	0	0	0	0	0	0
49	MS03	F	Mae Song	2011-07-09	2017-03-30	68	5	107	16.6	Thai	Thai	Buddhist	Mae Song	Tha Song Yang	Tak	4	1	0	0	0	0	0	0	0	0	0	1+	0	0
50	MS14	F	Mae Song	2010-06-14	2017-03-30	81	6	112	18.5	Thai	Thai	Buddhist	Mae Song	Tha Song Yang	Tak	3	1	0	0	0	0	1+	0	1+	0	0	0	0	0
51	MS16	F	Mae Song	2011-12-21	2017-03-30	63	5	113	18.9	Thai	Thai	Buddhist	Mae Song	Tha Song Yang	Tak	4	1	0	0	0	0	1+	0	0	0	0	0	0	0
52	MS17	M	Mae Song	2011-12-23	2017-03-30	63	5	105	15.9	Thai	Thai	Buddhist	Mae Song	Tha Song Yang	Tak	4	1	0	0	0	0	0	0	0	0	0	1+	0	0
53	MS19	M	Mae Song	2012-04-11	2017-03-30	59	4	104	15.3	Thai	Thai	Buddhist	Mae Song	Tha Song Yang	Tak	4	0	0	0	0	0	0	0	0	0	0	0	0	0
54	MS22	M	Mae Song	2012-08-04	2017-03-30	55	4	114	15.5	NA	NA	Buddhist	Mae Song	Tha Song Yang	Tak	3	1	0	0	0	0	0	0	1+	0	0	0	0	0
55	MS23	F	Mae Song	2012-01-10	2017-03-30	62	5	103	17.5	Thai	Thai	Buddhist	Mae Song	Tha Song Yang	Tak	4	0	0	0	0	0	0	0	0	0	0	0	0	0
56	MS24	F	Mae Song	2012-11-10	2017-03-30	52	4	103	17	Thai	Thai	Buddhist	Mae Song	Tha Song Yang	Tak	2	0	0	0	0	0	0	0	0	0	0	0	0	0
57	MS25	F	Mae Song	2012-03-30	2017-03-30	60	5	105	15.8	Thai	Thai	Christian	Mae Song	Tha Song Yang	Tak	3	0	0	0	0	0	0	0	0	0	0	0	0	0
58	MS26	F	Mae Song	2013-01-30	2017-03-30	50	4	109	21.1	Thai	Thai	Buddhist	Mae Song	Tha Song Yang	Tak	4	0	0	0	0	0	0	0	0	0	0	0	0	0
59	MS27	M	Mae Song	2013-01-15	2017-03-30	50	4	103	16.3	Thai	Thai	Buddhist	Mae Song	Tha Song Yang	Tak	4	1	0	0	0	0	0	0	1+	0	0	0	0	0
60	MS28	M	Mae Song	2013-12-22	2017-03-30	39	3	94	13.1	Thai	Thai	Christian	Mae Song	Tha Song Yang	Tak	4	0	0	0	0	0	0	0	0	0	0	0	0	0
61	MS29	M	Mae Song	2013-05-23	2017-03-30	46	3	104	18.6	Thai	Thai	Buddhist	Mae Song	Tha Song Yang	Tak	5	0	0	0	0	0	0	0	0	0	0	0	0	0
62	MS31	M	Mae Song	2013-03-01	2017-03-30	48	4	100	15.3	Thai	Thai	Buddhist	Mae Song	Tha Song Yang	Tak	3	0	0	0	0	0	0	0	0	0	0	0	0	0
63	MS33	M	Mae Song	2013-05-03	2017-03-30	46	3	98	15	Thai	Thai	Christian	Mae Song	Tha Song Yang	Tak	3	0	0	0	0	0	0	0	0	0	0	0	0	0
64	TM05	F	Thi Mo Ko Tha	2011-05-01	2017-03-30	70	5	110	19.2	NA	NA	Christian	Mae Song	Tha Song Yang	Tak	4	1	0	0	0	0	1+	0	0	0	0	0	0	0
65	TM07	M	Thi Mo Ko Tha	2011-03-17	2017-03-29	72	6	112	16.5	NA	NA	Buddhist	Mae Song	Tha Song Yang	Tak	5	1	0	0	0	0	0	0	1+	1+	0	1+	0	0
66	TM08	M	Thi Mo Ko Tha	2012-07-24	2017-03-30	56	4	101	14.8	Thai	Thai	Buddhist	Mae Song	Tha Song Yang	Tak	4	1	0	0	0	0	1+	0	0	0	0	0	0	0
67	TM10	F	Thi Mo Ko Tha	2012-05-01	2017-03-30	58	4	98	13.7	NA	NA	Buddhist	Mae Song	Tha Song Yang	Tak	5	0	0	0	0	0	0	0	0	0	0	0	0	0
68	TM11	F	Thi Mo Ko Tha	2012-07-20	2017-03-29	56	4	97	13.6	NA	NA	Buddhist	Mae Song	Tha Song Yang	Tak	4	0	0	0	0	0	0	0	0	0	0	0	0	0
69	TM12	F	Thi Mo Ko Tha	2012-10-01	2017-03-30	53	4	103	17	Thai	Thai	Christian	Mae Song	Tha Song Yang	Tak	3	0	0	0	0	0	0	0	0	0	0	0	0	0
70	TM14	M	Thi Mo Ko Tha	2012-12-30	2017-03-30	51	4	90	11.6	Thai	Thai	Christian	Mae Song	Tha Song Yang	Tak	4	0	0	0	0	0	0	0	0	0	0	0	0	0
71	TM16	F	Thi Mo Ko Tha	2013-03-02	2017-03-29	48	4	102	15.3	NA	NA	Buddhist	Mae Song	Tha Song Yang	Tak	3	0	0	0	0	0	0	0	0	0	0	0	0	0
72	TM17	F	Thi Mo Ko Tha	2013-03-13	2017-03-30	48	4	93	12.2	Thai	Thai	Buddhist	Mae Song	Tha Song Yang	Tak	2	0	0	0	0	0	0	0	0	0	0	0	0	0
73	TM18	M	Thi Mo Ko Tha	2013-08-08	2017-03-30	43	3	97	15.5	NA	NA	Buddhist	Mae Song	Tha Song Yang	Tak	2	0	0	0	0	0	0	0	0	0	0	0	0	0
74	TM19	M	Thi Mo Ko Tha	2013-08-08	2017-03-29	43	3	97	13.9	Thai	Thai	Buddhist	Mae Song	Tha Song Yang	Tak	5	0	0	0	0	0	0	0	0	0	0	0	0	0
75	TM20	F	Thi Mo Ko Tha	2012-10-13	2017-03-29	53	4	111	17.1	NA	NA	Buddhist	Mae Song	Tha Song Yang	Tak	4	1	0	0	0	0	0	0	1+	0	0	0	0	0
76	TM21	M	Thi Mo Ko Tha	2013-02-15	2017-03-29	49	4	95	13.5	NA	NA	Buddhist	Mae Song	Tha Song Yang	Tak	4	1	0	0	0	0	0	1+	1+	0	0	0	0	0
77	TM22	M	Thi Mo Ko Tha	2010-09-20	2017-03-30	78	6	112	16.5	NA	NA	Buddhist	Mae Song	Tha Song Yang	Tak	3	1	0	0	0	0	0	0	0	0	0	1+	0	0
78	TMAF	NA	Thi Mo Ko Tha	NA	2017-03-29	NA	NA	127	26	NA	NA	NA	Mae Song	Tha Song Yang	Tak	4	1	0	1	0	0	0	0	0	0	0	0	0	0
79	TMCF	F	Thi Mo Ko Tha	NA	2017-03-29	NA	NA	85	10.3	NA	NA	NA	Mae Song	Tha Song Yang	Tak	4	0	0	0	0	0	0	0	0	0	0	0	0	0
80	TMEF	M	Thi Mo Ko Tha	NA	2017-03-30	NA	NA	91	13.5	NA	NA	NA	Mae Song	Tha Song Yang	Tak	3	0	0	0	0	0	0	0	0	0	0	0	0	0
81	SK01	M	Mae Salid Khi	2010-05-27	2017-03-30	82	6	107.5	15.8	Thai	Thai	Buddhist	NA	Tha Song Yang	Tak	4	0	0	0	0	0	0	0	0	0	0	0	0	0
82	SK02	M	Mae Salid Khi	2010-06-19	2017-03-29	81	6	111	16.6	Thai	Thai	Buddhist	Mae Song	Tha Song Yang	Tak	4	0	0	0	0	0	0	0	0	0	0	0	0	0
83	SK03	F	Mae Salid Khi	2010-09-27	2017-03-29	78	6	108	16	Thai	Thai	Buddhist	NA	Tha Song Yang	Tak	3	1	0	0	0	0	0	0	1+	0	0	0	0	0
84	SK04	F	Mae Salid Khi	2010-10-26	2017-03-30	77	6	111	16.4	Thai	Thai	Buddhist	NA	Tha Song Yang	Tak	4	1	0	0	0	0	0	0	1+	1+	0	1+	0	0
85	SK05	F	Mae Salid Khi	2010-11-21	2017-03-29	76	6	107	17.4	Thai	Thai	Buddhist	NA	Tha Song Yang	Tak	4	1	0	0	0	0	0	0	0	1+	0	0	0	0
86	SK11	F	Mae Salid Khi	2012-04-08	2017-03-30	59	4	102	14.7	Thai	Thai	Buddhist	Mae Song	Tha Song Yang	Tak	4	0	0	0	0	0	0	0	0	0	0	0	0	0
87	SK12	M	Mae Salid Khi	2012-02-06	2017-03-29	61	5	105	17.5	Thai	Thai	Buddhist	Mae Song	Tha Song Yang	Tak	5	0	0	0	0	0	0	0	0	0	0	0	0	0
88	SK14	F	Mae Salid Khi	2012-02-19	2017-03-29	61	5	101.5	14.9	Thai	Thai	Buddhist	Mae Song	Tha Song Yang	Tak	3	0	0	0	0	0	0	0	0	0	0	0	0	0
89	SK15	F	Mae Salid Khi	2012-01-02	2017-03-29	62	5	109.5	15.1	Thai	Thai	Buddhist	Mae Song	Tha Song Yang	Tak	3	1	0	0	0	0	1+	0	0	0	0	0	0	0
90	SK16	M	Mae Salid Khi	2012-01-18	2017-03-29	62	5	110	18.7	NA	NA	Buddhist	Mae Song	Tha Song Yang	Tak	4	1	0	0	0	0	0	0	0	1+	0	0	0	0
91	SK17	F	Mae Salid Khi	2011-09-09	2017-03-29	66	5	95	19	Thai	Thai	Christian	Mae Song	Tha Song Yang	Tak	4	0	0	0	0	0	0	0	0	0	0	0	0	0
92	SK18	M	Mae Salid Khi	2011-09-04	2017-03-29	66	5	107	17.6	Thai	Thai	Buddhist	Mae Song	Tha Song Yang	Tak	3	1	0	12	0	0	1+	0	1+	0	0	0	0	0
93	SK19	M	Mae Salid Khi	2011-07-09	2017-03-29	68	5	109	16.5	Thai	Thai	Buddhist	Mae Song	Tha Song Yang	Tak	4	1	0	0	0	0	0	0	0	1+	0	0	0	0
94	SK23	F	Mae Salid Khi	2011-12-27	2017-03-29	63	5	109	17.2	Karen	Karen	Buddhist	Mae Song	Tha Song Yang	Tak	4	0	0	0	0	0	0	0	0	0	0	0	0	0
95	SK24	M	Mae Salid Khi	2011-11-17	2017-03-29	64	5	105	15.7	NA	NA	Buddhist	Mae Song	Tha Song Yang	Tak	4	0	0	0	0	0	0	0	0	0	0	0	0	0
96	SK25	M	Mae Salid Khi	2011-04-14	2017-03-29	71	5	101	15	Thai	Thai	Buddhist	Mae Song	Tha Song Yang	Tak	4	1	>500	0	0	0	0	0	0	0	0	0	0	0
97	SK26	M	Mae Salid Khi	2012-01-15	2017-03-29	62	5	113.5	21.7	Thai	Thai	Christian	Mae Song	Tha Song Yang	Tak	3	0	0	0	0	0	0	0	0	0	0	0	0	0
98	SK29	M	Mae Salid Khi	2013-04-07	2017-03-29	47	3	88.5	11.6	Thai	Thai	Buddhist	Mae Song	Tha Song Yang	Tak	5	1	0	0	0	0	1+	0	0	0	0	0	0	0
99	SK31	F	Mae Salid Khi	2012-09-22	2017-03-30	54	4	99.5	15.2	NA	NA	Buddhist	Mae Song	Tha Song Yang	Tak	4	1	0	0	0	0	1+	0	1+	0	0	0	0	0
100	SK32	F	Mae Salid Khi	2012-05-06	2017-03-29	58	4	96	12.5	Thai	Thai	Buddhist	Mae Song	Tha Song Yang	Tak	5	1	0	0	0	0	0	0	0	0	0	1+	0	0
101	SK33	M	Mae Salid Khi	2012-02-16	2017-03-30	61	5	109.5	16.8	Thai	Thai	Buddhist	Mae Song	Tha Song Yang	Tak	4	1	0	0	0	0	1+	0	1+	0	0	0	0	0
102	SK34	F	Mae Salid Khi	2013-03-08	2017-03-29	48	4	86	13	Thai	Thai	Christian	Mae Song	Tha Song Yang	Tak	3	1	0	0	0	0	0	0	0	0	0	1+	0	0
103	SK36	F	Mae Salid Khi	2013-03-15	2017-03-29	48	4	93.5	12	Thai	Thai	Buddhist	Mae Tan	Tha Song Yang	Tak	4	0	0	0	0	0	0	0	0	0	0	0	0	0
104	SK37	F	Mae Salid Khi	2013-06-14	2017-03-30	45	3	97.5	13.7	Thai	Thai	Buddhist	Mae Song	Tha Song Yang	Tak	6	1	0	3	0	0	0	0	0	1+	0	1+	0	0
105	SK38	F	Mae Salid Khi	2013-07-19	2017-03-29	44	3	98	13.4	NA	NA	Buddhist	Mae Song	Tha Song Yang	Tak	4	1	168	0	0	0	0	0	1+	1+	0	1+	0	0
106	SK39	F	Mae Salid Khi	2013-05-13	2017-03-30	46	3	99	14.2	Thai	Thai	Buddhist	Mae Song	Tha Song Yang	Tak	4	1	1	0	0	0	1+	0	1+	0	0	0	0	0
107	SK40	M	Mae Salid Khi	2013-07-20	2017-03-29	44	3	93.5	15.9	Thai	Thai	Buddhist	Mae Song	Tha Song Yang	Tak	3	0	0	0	0	0	0	0	0	0	0	0	0	0
108	SK41	M	Mae Salid Khi	2013-11-16	2017-03-29	40	3	95	15.1	Thai	Thai	Buddhist	Mae Usu	Tha Song Yang	Tak	3	0	0	0	0	0	0	0	0	0	0	0	0	0
109	SK42	M	Mae Salid Khi	2013-09-14	2017-03-29	42	3	102.5	17.6	Thai	Thai	Buddhist	Mae Song	Tha Song Yang	Tak	3	0	0	0	0	0	0	0	0	0	0	0	0	0
110	SK44	M	Mae Salid Khi	2012-08-04	2017-03-29	55	4	99	15.4	Thai	Vietnam	Buddhist	Mae Song	Tha Song Yang	Tak	4	1	0	0	0	0	0	0	0	0	0	1+	0	0
111	SK47	M	Mae Salid Khi	2013-04-19	2017-03-29	47	3	94	12.8	NA	NA	Buddhist	Mae Song	Tha Song Yang	Tak	3	0	0	0	0	0	0	0	0	0	0	0	0	0
112	SKBF	M	Mae Salid Khi	NA	2017-03-29	NA	NA	116	19.7	NA	NA	NA	Mae Song	Tha Song Yang	Tak	5	0	0	0	0	0	0	0	0	0	0	0	0	0
113	SKDF	M	Mae Salid Khi	NA	2017-03-29	NA	NA	NA	NA	NA	NA	NA	Mae Song	Tha Song Yang	Tak	3	1	0	0	0	0	1+	0	0	0	0	0	0	0
114	SKEF	F	Mae Salid Khi	NA	2017-03-29	NA	NA	120	24.6	NA	NA	NA	Mae Song	Tha Song Yang	Tak	3	0	0	0	0	0	0	0	0	0	0	0	0	0
115	SL02	M	Mae Salid Luang	NA	2017-03-28	NA	NA	86	12.9	NA	NA	NA	Mae Song	Tha Song Yang	Tak	4	0	0	0	0	0	0	0	0	0	0	0	0	0
116	SL04	M	Mae Salid Luang	2012-08-24	2017-03-29	55	4	111	18.8	Thai	Thai	Buddhist	Mae Song	Tha Song Yang	Tak	4	0	0	0	0	0	0	0	0	0	0	0	0	0
117	SL07	F	Mae Salid Luang	2012-04-17	2017-03-29	59	4	109	17	Thai	Thai	Buddhist	Mae Song	Tha Song Yang	Tak	5	1	0	0	0	0	0	0	0	0	0	0	0	0
118	SL08	F	Mae Salid Luang	2012-06-23	2017-03-28	57	4	110	19.7	Thai	Thai	Buddhist	Mae Song	Tha Song Yang	Tak	4	1	0	0	0	0	0	0	1+	0	0	0	0	0
119	SL13	M	Mae Salid Luang	2012-03-01	2017-03-29	60	5	109	17.9	Thai	Thai	Buddhist	NA	Tha Song Yang	Tak	3	1	0	1	0	0	0	0	0	0	0	0	0	0
120	SL14	F	Mae Salid Luang	2012-03-16	2017-03-29	60	5	110	17.2	Thai	Thai	Buddhist	NA	Tha Song Yang	Tak	3	0	0	0	0	0	0	0	0	0	0	0	0	0
121	SL15	F	Mae Salid Luang	2012-07-01	2017-03-28	56	4	106	16.4	Thai	Thai	Buddhist	Mae Song	Tha Song Yang	Tak	2	0	0	0	0	0	0	0	0	0	0	0	0	0
122	SL17	F	Mae Salid Luang	2012-07-19	2017-03-29	56	4	116	20	Thai	Thai	Buddhist	Mae Song	Tha Song Yang	Tak	3	1	0	0	0	0	0	0	1+	0	0	0	0	0
123	SL20	M	Mae Salid Luang	2012-07-25	2017-03-29	56	4	96	13.6	NA	NA	Buddhist	Mae Song	Tha Song Yang	Tak	4	1	>500	0	0	3	0	0	0	0	0	0	0	0
124	SL22	M	Mae Salid Luang	2012-10-25	2017-03-30	53	4	105	17.9	Thai	Thai	Islam	Mae Song	Tha Song Yang	Tak	4	0	0	0	0	0	0	0	0	0	0	0	0	0
125	SL23	F	Mae Salid Luang	2012-12-22	2017-03-30	51	4	120	21.5	Thai	Thai	Buddhist	Mae Song	Tha Song Yang	Tak	4	1	0	0	0	0	1+	0	1+	1+	0	0	0	0
126	SL28	F	Mae Salid Luang	2013-03-04	2017-03-28	48	4	103	15	Thai	Thai	Buddhist	Mae Song	Tha Song Yang	Tak	2	0	0	0	0	0	0	0	0	0	0	0	0	0
127	SL29	M	Mae Salid Luang	2013-03-11	2017-03-28	48	4	97	16.1	NA	NA	Buddhist	Mae Tuen	Mae Ramad	Tak	4	1	0	0	0	0	0	0	0	0	0	1+	0	0
128	SL31	F	Mae Salid Luang	2013-05-21	2017-03-30	46	3	96	13.1	NA	NA	Buddhist	Mae Song	Tha Song Yang	Tak	4	1	0	0	0	0	0	0	1+	1+	0	1+	0	0
129	SL33	F	Mae Salid Luang	2013-07-02	2017-03-30	44	3	97	14	NA	NA	Buddhist	Mae Song	Tha Song Yang	Tak	4	1	0	0	0	0	0	0	1+	1+	0	0	0	0
130	SL36	F	Mae Salid Luang	2013-12-22	2017-03-29	39	3	105	15.7	Thai	Thai	Buddhist	Mae Song	Tha Song Yang	Tak	3	0	0	0	0	0	0	0	0	0	0	0	0	0
131	SL40	M	Mae Salid Luang	2013-05-06	2017-03-28	46	3	101	18.3	NA	NA	Buddhist	Mae Song	Tha Song Yang	Tak	4	0	0	0	0	0	0	0	0	0	0	0	0	0
132	SL46	NA	NA	NA	NA	NA	NA	NA	NA	NA	NA	NA	NA	NA	NA	NA	NA	NA	NA	NA	NA	NA	NA	NA	NA	NA	NA	NA	NA
133	SN11	F	Mae Salid Noi	2012-05-25	2017-03-30	58	4	110	19.4	Thai	Thai	Buddhist	Mae Song	Tha Song Yang	Tak	4	0	0	0	0	0	0	0	0	0	0	0	0	0
134	SN17	F	Mae Salid Noi	2012-03-26	2017-03-30	60	5	102	15	Thai	Thai	Buddhist	Mae Song	Tha Song Yang	Tak	5	1	0	0	1	0	0	0	0	1+	0	1+	0	0
135	SN21	F	Mae Salid Noi	2012-04-17	2017-03-28	59	4	105	15.8	Thai	Thai	Christian	Mae Song	Tha Song Yang	Tak	5	0	0	0	0	0	0	0	0	0	0	0	0	0
136	SN33	M	Mae Salid Noi	2013-02-25	2017-03-30	49	4	122	19	NA	NA	Buddhist	Mae Song	Tha Song Yang	Tak	4	1	0	3	0	30	1+	0	0	1+	0	0	0	0
137	SN35	M	Mae Salid Noi	2013-04-09	2017-03-30	47	3	102	16	Thai	Thai	Buddhist	Mae Song	Tha Song Yang	Tak	5	1	>1000	0	0	1	0	0	0	0	0	0	0	0
138	SN37	M	Mae Salid Noi	2012-11-23	2017-03-28	52	4	100	13.5	NA	NA	Christian	Mae Song	Tha Song Yang	Tak	5	0	0	0	0	0	0	0	0	0	0	0	0	0
139	SN39	F	Mae Salid Noi	2011-11-24	2017-03-28	64	5	120	21.4	NA	NA	Buddhist	Mae Song	Tha Song Yang	Tak	4	1	0	8	0	1	0	0	1+	0	0	1+	0	0
140	SN40	M	Mae Salid Noi	2012-11-19	2017-03-28	52	4	103	14.3	NA	NA	Buddhist	Mae Song	Tha Song Yang	Tak	4	1	589	0	0	0	0	0	1+	1+	0	0	0	0
141	KK01	M	Krae Khi	2010-06-23	2017-03-28	81	6	110	17.8	Thai	Thai	Buddhist	Mae Song	Tha Song Yang	Tak	3	1	0	0	0	0	0	0	0	0	0	1+	0	0
142	KK02	F	Krae Khi	2011-01-01	2017-03-28	74	6	105.5	15.6	Thai	Thai	Buddhist	Mae Song	Tha Song Yang	Tak	5	1	0	0	0	0	1+	0	1+	1+	0	0	1+	0
143	KK03	NA	NA	NA	NA	NA	NA	NA	NA	NA	NA	NA	NA	NA	NA	NA	NA	NA	NA	NA	NA	NA	NA	NA	NA	NA	NA	NA	NA
144	KK06	M	Krae Khi	2011-05-18	2017-03-28	70	5	112.5	17.5	Thai	Thai	Buddhist	Mae Song	Tha Song Yang	Tak	3	1	0	0	0	0	1+	0	0	0	0	0	0	0
145	KK07	M	Krae Khi	2011-06-29	2017-03-28	68	5	107	13.7	Thai	Thai	Buddhist	Mae Song	Tha Song Yang	Tak	4	1	0	0	0	0	1+	0	1+	0	0	0	0	0
146	KK08	F	Krae Khi	2011-02-13	2017-03-29	73	6	107.5	17.2	Thai	Thai	Buddhist	Mae Song	Tha Song Yang	Tak	3	1	>1000	0	0	0	0	0	0	0	0	0	0	0
147	KK10	F	Krae Khi	2011-03-24	2017-03-28	72	6	112	18.4	Thai	Thai	Buddhist	Mae Song	Tha Song Yang	Tak	4	1	>1000	0	0	0	0	0	0	0	0	0	0	0
148	KK11	F	Krae Khi	2011-05-28	2017-03-28	70	5	108.5	15.4	Thai	Thai	Buddhist	Mae Song	Tha Song Yang	Tak	3	0	0	0	0	0	0	0	0	0	0	0	0	0
149	KK12	F	Krae Khi	2012-01-13	2017-03-28	62	5	107.5	16.4	Thai	Thai	Buddhist	Mae Song	Tha Song Yang	Tak	4	1	>1000	0	0	0	0	0	1+	0	0	1+	0	0
150	KK14	M	Krae Khi	2011-01-25	2017-03-28	74	6	109	17.9	Thai	Thai	Buddhist	Mae Song	Tha Song Yang	Tak	4	1	>1000	0	0	0	0	0	0	0	0	1+	0	0
151	KK15	M	Krae Khi	2012-02-20	2017-03-28	61	5	99.5	12.3	Thai	Thai	Buddhist	Mae Song	Tha Song Yang	Tak	4	1	0	0	0	0	0	0	0	1+	0	0	0	0
152	KK16	M	Krae Khi	2011-03-16	2017-03-30	72	6	108	18.5	Thai	Thai	Buddhist	Mae Song	Tha Song Yang	Tak	4	0	0	0	0	0	0	0	0	0	0	0	0	0
153	KK17	M	Krae Khi	2012-07-11	2017-03-28	56	4	107.5	17.6	Thai	Thai	Buddhist	Mae Song	Tha Song Yang	Tak	3	1	0	0	0	0	1+	0	0	0	0	1+	0	0
154	KK18	F	Krae Khi	2012-10-31	2017-03-28	52	4	100	14.7	Thai	Thai	Buddhist	Mae Song	Tha Song Yang	Tak	5	1	0	0	0	3	0	0	0	0	0	1+	1+	0
155	KK19	F	Krae Khi	2012-12-07	2017-03-28	51	4	95	12.6	Thai	Thai	Buddhist	Mae Song	Tha Song Yang	Tak	5	1	>1000	0	0	0	0	0	0	0	0	0	0	0
156	KK20	F	Krae Khi	2011-03-05	2017-03-28	72	6	113.5	18.4	Thai	Thai	Buddhist	Mae Song	Tha Song Yang	Tak	3	0	0	0	0	0	0	0	0	0	0	0	0	0
157	KK21	F	Krae Khi	2011-10-18	2017-03-28	65	5	111	17.7	Thai	Thai	Buddhist	Mae Song	Tha Song Yang	Tak	4	1	>500	0	0	5	0	0	0	1+	0	0	0	0
158	KK22	F	Krae Khi	2011-06-30	2017-03-28	68	5	112	18.9	Thai	Thai	Buddhist	Mae Song	Tha Song Yang	Tak	4	0	0	0	0	0	0	0	0	0	0	0	0	0
159	KK23	M	Krae Khi	2013-03-05	2017-03-28	48	4	115	14.1	Thai	Thai	Buddhist	Mae Song	Tha Song Yang	Tak	3	1	>1000	0	0	0	0	0	0	0	0	0	0	0
160	KK27	F	Krae Khi	2012-08-10	2017-03-28	55	4	102	17.3	Thai	Thai	Buddhist	Mae Song	Tha Song Yang	Tak	4	1	0	0	0	0	0	0	1+	0	0	0	0	0
161	KK30	F	Krae Khi	2013-09-28	2017-03-28	42	3	93	13.2	Thai	Thai	Buddhist	Mae Song	Tha Song Yang	Tak	5	0	0	0	0	0	0	0	0	0	0	0	0	0
162	KK31	F	Krae Khi	2013-09-01	2017-03-28	42	3	92.5	13.1	Thai	Thai	Buddhist	Mae Song	Tha Song Yang	Tak	2	1	>1000	0	0	0	0	0	0	0	0	0	0	0
163	KK34	M	Krae Khi	2014-03-17	2017-03-28	36	3	95	11.7	Thai	Thai	Buddhist	Mae Song	Tha Song Yang	Tak	4	1	0	0	0	0	0	0	1+	0	0	1+	0	0
164	KK39	F	Krae Khi	NA	2017-03-29	NA	NA	79	10.3	NA	NA	NA	Mae Song	Tha Song Yang	Tak	4	1	>1000	0	0	0	0	0	0	0	0	0	0	0
165	KK40	F	Krae Khi	NA	2017-03-30	NA	NA	NA	NA	NA	NA	NA	Mae Song	Tha Song Yang	Tak	4	0	0	0	0	0	0	0	0	0	0	0	0	0
166	KK41	F	Krae Khi	NA	2017-03-29	NA	NA	NA	NA	NA	NA	NA	Mae Song	Tha Song Yang	Tak	3	1	0	0	0	0	0	0	0	1+	0	0	0	0
167	KK42	F	Krae Khi	NA	2017-03-29	NA	NA	NA	NA	NA	NA	NA	Mae Song	Tha Song Yang	Tak	4	0	0	0	0	0	0	0	0	0	0	0	0	0
168	MK01	F	Mae Kho	2010-08-02	2017-03-28	79	6	108	16.5	Thai	Thai	Buddhist	NA	Tha Song Yang	Tak	4	1	>1000	0	0	5	0	0	0	0	0	0	0	0
169	MK02	M	Mae Kho	2010-08-20	2017-03-28	79	6	116	18.5	Thai	Thai	Buddhist	Mae Song	Tha Song Yang	Tak	3	1	>1000	0	0	4	0	0	0	0	0	1+	0	0
170	MK03	M	Mae Kho	2010-10-18	2017-03-29	77	6	117.5	21.4	Thai	Thai	Buddhist	Mae Song	Tha Song Yang	Tak	4	1	>1000	0	0	7	0	0	1+	1+	0	1+	1+	0
171	MK05	F	Mae Kho	NA	2017-03-28	NA	NA	93	13.5	NA	NA	NA	Mae Song	Tha Song Yang	Tak	4	1	0	0	0	112	0	0	0	0	0	0	0	0
172	MK07	F	Mae Kho	2011-07-01	2017-03-28	68	5	108	17.5	Thai	Thai	Buddhist	Mae Song	Tha Song Yang	Tak	5	1	0	17	0	10	0	0	0	0	0	0	0	0
173	MK09	F	Mae Kho	2011-09-15	2017-03-28	66	5	107	16.3	Thai	Thai	Buddhist	Mae Song	Tha Song Yang	Tak	3	1	0	0	0	0	0	0	1+	0	0	0	0	0
174	MK11	M	Mae Kho	2011-07-03	2017-03-28	68	5	110	16.9	Thai	Thai	Buddhist	Mae Song	Tha Song Yang	Tak	4	1	>1000	0	0	31	0	0	0	0	0	0	0	0
175	MK12	M	Mae Kho	2011-07-26	2017-03-28	68	5	106	14.9	Thai	Thai	Buddhist	Mae Song	Tha Song Yang	Tak	4	0	0	0	0	0	0	0	0	0	0	0	0	0
176	MK14	M	Mae Kho	2011-08-02	2017-03-28	67	5	111	17.7	Thai	Thai	Buddhist	Mae Song	Tha Song Yang	Tak	5	1	0	3	0	31	1+	0	0	1+	0	0	0	0
177	MK15	M	Mae Kho	2011-03-17	2017-03-28	72	6	106	15.9	Thai	Thai	Buddhist	Mae Song	Tha Song Yang	Tak	4	1	0	36	0	8	1+	0	0	0	0	0	0	0
178	MK16	F	Mae Kho	2012-03-30	2017-03-28	59	4	106	15.9	Thai	Thai	Buddhist	Mae Song	Tha Song Yang	Tak	3	1	>1000	0	0	22	0	0	0	0	0	1+	0	0
179	MK17	F	Mae Kho	2012-05-13	2017-03-29	58	4	105	15.9	Thai	Thai	Buddhist	Mae Song	Tha Song Yang	Tak	3	1	0	0	0	10	0	0	0	0	0	0	0	0
180	MK18	M	Mae Kho	2011-12-06	2017-03-29	63	5	110	19	Thai	Thai	Buddhist	Mae Song	Tha Song Yang	Tak	4	1	0	0	0	1	0	0	0	0	0	0	0	0
181	MK20	M	Mae Kho	NA	2017-03-28	NA	NA	90	12.5	NA	NA	NA	Mae Song	Tha Song Yang	Tak	4	0	0	0	0	0	0	0	0	0	0	0	0	0
182	MK21	F	Mae Kho	2012-01-10	2017-03-29	62	5	120	19.3	Thai	Thai	Buddhist	Mae Song	Tha Song Yang	Tak	4	1	0	3	0	5	0	0	1+	0	0	1+	0	0
183	MK24	F	Mae Kho	2012-11-15	2017-03-30	52	4	99	15.4	Thai	Thai	Buddhist	Mae Song	Tha Song Yang	Tak	3	1	>1000	0	0	20	0	0	0	0	0	0	0	0
184	MK26	M	Mae Kho	2012-08-22	2017-03-30	55	4	104	16.2	Thai	Thai	Buddhist	Mae Song	Tha Song Yang	Tak	4	1	0	0	0	9	0	0	1+	0	0	0	0	0
185	MK27	M	Mae Kho	2012-08-16	2017-03-30	55	4	96	13.4	Thai	Thai	Buddhist	Mae Song	Tha Song Yang	Tak	4	1	0	0	0	3	0	0	0	0	0	0	0	0
186	MK29	F	Mae Kho	2013-02-21	2017-03-28	49	4	101	15.7	Thai	Thai	Buddhist	Mae Song	Tha Song Yang	Tak	4	1	>500	0	0	0	0	0	1+	0	0	0	0	0
187	MK33	F	Mae Kho	2012-12-16	2017-03-28	51	4	94	13.1	Thai	Thai	Buddhist	Mae Song	Tha Song Yang	Tak	4	1	>500	0	0	2	0	0	0	0	0	0	0	0
188	MK34	F	Mae Kho	2012-11-16	2017-03-28	52	4	109	15.3	Thai	Thai	Buddhist	Mae Song	Tha Song Yang	Tak	4	1	>1000	10	0	0	0	0	0	0	0	0	0	0
189	MK35	M	Mae Kho	2013-10-07	2017-03-30	41	3	98	14.6	Thai	Thai	Buddhist	Mae Song	Tha Song Yang	Tak	3	1	>1000	0	0	0	0	0	0	0	0	0	0	0
190	MK36	F	Mae Kho	2013-08-22	2017-03-28	43	3	99	15.4	Thai	Thai	Buddhist	Mae Song	Tha Song Yang	Tak	6	0	0	0	0	0	0	0	0	0	0	0	0	0
191	MK38	F	Mae Kho	2013-12-04	2017-03-29	39	3	92	12.9	Thai	Thai	Buddhist	Mae Song	Tha Song Yang	Tak	3	1	2	0	0	1	0	0	0	0	0	1+	0	0
192	MK39	M	Mae Kho	2014-01-08	2017-03-28	38	3	91	13.3	Thai	Thai	Buddhist	Mae Song	Tha Song Yang	Tak	3	1	0	0	0	0	1+	0	0	0	0	0	0	0
193	MK42	M	Mae Kho	2013-11-10	2017-03-28	40	3	94	14.1	Thai	Thai	Buddhist	Mae Song	Tha Song Yang	Tak	5	1	>1000	0	0	6	0	0	0	0	0	0	0	0
194	MK43	F	Mae Kho	2014-03-10	2017-03-28	36	3	94	11.1	Thai	Thai	Buddhist	Mae Song	Tha Song Yang	Tak	4	1	0	0	0	3	0	0	0	1+	0	0	0	0
195	MK44	M	Mae Kho	2014-02-24	2017-03-30	37	3	93	12.3	Thai	Thai	Buddhist	Mae Song	Tha Song Yang	Tak	3	1	>1000	45	0	8	0	0	0	0	0	0	0	0
196	MKAF	M	Mae Kho	NA	2017-03-28	NA	NA	NA	NA	NA	NA	NA	Mae Song	Tha Song Yang	Tak	4	1	0	0	0	1	0	0	0	0	0	0	0	0
197	MKBF	F	Mae Kho	NA	2017-03-28	NA	NA	NA	NA	NA	NA	NA	Mae Song	Tha Song Yang	Tak	3	1	>500	0	0	19	0	0	0	0	0	0	0	0
198	MKCF	M	Mae Kho	NA	2017-03-29	NA	NA	NA	NA	NA	NA	NA	Mae Song	Tha Song Yang	Tak	5	1	0	0	0	0	0	1+	0	0	0	0	0	0
199	MKDF	NA	NA	NA	NA	NA	NA	NA	NA	NA	NA	NA	NA	NA	NA	NA	NA	NA	NA	NA	NA	NA	NA	NA	NA	NA	NA	NA	NA
200	MN02	F	Mae Nil	2010-09-24	2017-03-29	78	6	101	15	Thai	Thai	Buddhist	Mae Song	Tha Song Yang	Tak	5	1	47	0	0	0	1+	0	1+	0	0	1+	0	0
201	MN03	M	Mae Nil	2010-09-26	2017-03-29	78	6	111	18	Thai	Thai	Buddhist	Mae Song	Tha Song Yang	Tak	4	0	0	0	0	0	0	0	0	0	0	0	0	0
202	MN04	M	Mae Nil	2010-11-30	2017-03-29	75	6	110	18.6	Thai	Thai	Buddhist	Mae Song	Tha Song Yang	Tak	4	1	>500	0	0	2	0	0	0	1+	0	0	0	0
203	MN06	M	Mae Nil	2011-09-16	2017-03-29	66	5	119	16.9	Thai	Thai	Buddhist	Mae Song	Tha Song Yang	Tak	6	0	0	0	0	0	0	0	0	0	0	0	0	0
204	MN07	M	Mae Nil	2011-10-18	2017-03-29	65	5	107	17.1	Thai	Thai	Buddhist	Mae Song	Tha Song Yang	Tak	3	0	0	0	0	0	0	0	0	0	0	0	0	0
205	MN11	F	Mae Nil	2011-08-04	2017-03-28	67	5	78	8.2	Thai	Thai	Buddhist	Mae Song	Tha Song Yang	Tak	4	0	0	0	0	0	0	0	0	0	0	0	0	0
206	MN13	F	Mae Nil	2011-10-05	2017-03-28	65	5	95	12	Thai	Thai	Buddhist	Mae Song	Tha Song Yang	Tak	3	1	0	0	0	0	0	0	1+	0	0	1+	1+	0
207	MN14	M	Mae Nil	2012-01-19	2017-03-29	62	5	100	14.4	Thai	Thai	Buddhist	Mae Song	Tha Song Yang	Tak	3	1	0	0	0	0	1+	0	0	0	0	0	0	0
208	MN15	M	Mae Nil	2012-02-27	2017-03-28	61	5	106	17.7	Thai	Thai	Buddhist	Mae Song	Tha Song Yang	Tak	4	1	0	0	0	0	1+	0	0	0	0	0	0	0
209	MN21	F	Mae Nil	2012-11-01	2017-03-28	52	4	98	13.6	NA	NA	Buddhist	Mae Song	Tha Song Yang	Tak	4	1	>500	0	0	0	0	0	0	0	1+	1+	0	0
210	MN24	M	Mae Nil	2012-12-14	2017-03-29	51	4	91	12.4	Thai	Thai	Buddhist	Mae Song	Tha Song Yang	Tak	4	0	0	0	0	0	0	0	0	0	0	0	0	0
211	MN26	M	Mae Nil	2013-01-22	2017-03-29	50	4	100	14.3	Thai	Thai	Buddhist	Mae Song	Tha Song Yang	Tak	3	1	0	0	0	0	0	0	0	0	0	1+	0	0
212	MN32	F	Mae Nil	2013-02-28	2017-03-28	49	4	95	14.6	Thai	Thai	Buddhist	Mae Song	Tha Song Yang	Tak	4	1	0	0	0	0	0	0	1+	0	0	0	0	0
213	MN33	M	Mae Nil	2013-03-15	2017-03-29	48	4	107	16.1	Thai	Thai	Buddhist	Mae Song	Tha Song Yang	Tak	3	1	0	0	0	0	1+	0	0	0	0	0	0	0
214	MN35	F	Mae Nil	2013-08-31	2017-03-28	42	3	93	13.6	Thai	Thai	Buddhist	Mae Song	Tha Song Yang	Tak	4	0	0	0	0	0	0	0	0	0	0	0	0	0
215	MN37	M	Mae Nil	2013-10-13	2017-03-28	41	3	96	15.4	Thai	Thai	Buddhist	Mae Song	Tha Song Yang	Tak	4	0	0	0	0	0	0	0	0	0	0	0	0	0
216	MN38	M	Mae Nil	2013-06-18	2017-03-29	45	3	91	11	Thai	Thai	Buddhist	Mae Song	Tha Song Yang	Tak	4	0	0	0	0	0	0	0	0	0	0	0	0	0
217	MN40	NA	Mae Nil	NA	2017-03-28	NA	NA	90	14.1	NA	NA	NA	Mae Song	Tha Song Yang	Tak	4	1	0	0	0	0	0	0	0	1+	0	1+	0	0
218	MN42	M	Mae Nil	2014-01-05	2017-03-28	38	3	95	14.1	Thai	Thai	Christian	Mae Song	Tha Song Yang	Tak	4	1	0	0	0	0	1+	0	0	0	0	0	0	0
219	MN43	F	Mae Nil	2014-02-21	2017-03-29	37	3	91	9.8	Thai	Thai	Buddhist	Mae Song	Tha Song Yang	Tak	3	0	0	0	0	0	0	0	0	0	0	0	0	0
220	MNAF	F	Mae Nil	NA	2017-03-28	NA	NA	NA	NA	NA	NA	NA	Mae Song	Tha Song Yang	Tak	4	0	0	0	0	0	0	0	0	0	0	0	0	0
221	MNBF	NA	Mae Nil	NA	2017-03-28	NA	NA	NA	NA	NA	NA	NA	Mae Song	Tha Song Yang	Tak	4	0	0	0	0	0	0	0	0	0	0	0	0	0
222	NK02	F	Mae Nil Khi	2010-07-02	2017-03-29	80	6	113	18.8	Thai	Thai	Buddhist	Mae Song	Tha Song Yang	Tak	3	1	0	0	0	27	0	0	0	0	0	0	0	0
223	NK04	F	Mae Nil Khi	2011-06-06	2017-03-29	69	5	103.5	16	Thai	Thai	Buddhist	Mae Song	Tha Song Yang	Tak	5	1	>1000	0	0	1	0	0	0	0	0	0	0	0
224	NK07	NA	NA	NA	NA	NA	NA	NA	NA	NA	NA	NA	NA	NA	NA	NA	NA	NA	NA	NA	NA	NA	NA	NA	NA	NA	NA	NA	NA
225	NK11	F	Mae Nil Khi	2012-02-24	2017-03-30	61	5	100	14.8	Thai	Thai	Buddhist	Mae Song	Tha Song Yang	Tak	5	1	0	0	0	14	0	1+	0	1+	1+	0	0	0
226	NK13	M	Mae Nil Khi	2012-02-29	2017-03-30	61	5	96	12.7	Thai	Thai	Buddhist	Mae Song	Tha Song Yang	Tak	3	1	0	0	0	22	0	0	0	0	0	0	0	0
227	NK14	M	Mae Nil Khi	2012-03-09	2017-03-29	60	5	103	17.7	Thai	Thai	Buddhist	Mae Song	Tha Song Yang	Tak	4	1	0	0	0	11	0	0	0	0	0	1+	0	0
228	NK15	M	Mae Nil Khi	2012-04-03	2017-03-29	59	4	86	13.3	Thai	Thai	Buddhist	Mae Song	Tha Song Yang	Tak	5	1	>1000	0	0	0	0	0	0	0	0	0	0	0
229	NK16	M	Mae Nil Khi	2012-04-03	2017-03-29	59	4	102.5	16	Thai	Thai	Buddhist	Mae Song	Tha Song Yang	Tak	4	1	0	0	0	25	0	0	1+	0	0	0	0	0
230	NK17	F	Mae Nil Khi	2012-05-14	2017-03-29	58	4	102	14.4	Thai	Thai	Buddhist	Mae Song	Tha Song Yang	Tak	4	1	0	0	0	0	0	0	1+	0	0	1+	0	0
231	NK22	M	Mae Nil Khi	2012-12-02	2017-03-30	51	4	100	19.4	Thai	Thai	Christian	Mae Song	Tha Song Yang	Tak	3	1	1	0	0	0	0	0	0	0	0	0	0	0
232	NK27	M	Mae Nil Khi	2013-07-09	2017-03-30	44	3	89	13	NA	NA	Buddhist	Mae Song	Tha Song Yang	Tak	3	1	>1000	0	0	11	0	0	1+	0	0	0	0	0
233	NK28	M	Mae Nil Khi	2013-07-12	2017-03-29	44	3	95	13.6	NA	NA	Buddhist	Mae Song	Tha Song Yang	Tak	3	0	0	0	0	0	0	0	0	0	0	0	0	0
234	NK29	F	Mae Nil Khi	2012-08-14	2017-03-29	55	4	95	13	Thai	Thai	Buddhist	Mae Song	Tha Song Yang	Tak	4	1	>500	0	0	0	0	0	1+	0	0	1+	0	0
235	HM03	M	Huay Manhok	2010-07-30	2017-03-30	80	6	105	19.9	Thai	Thai	Buddhist	Mae Song	Tha Song Yang	Tak	4	1	0	0	0	0	0	0	1+	0	0	0	0	0
236	HM04	F	Huay Manhok	2010-10-18	2017-03-28	77	6	110	17	Thai	Thai	Buddhist	Mae Song	Tha Song Yang	Tak	4	1	0	0	0	2	0	0	1+	0	0	1+	1+	0
237	HM05	F	Huay Manhok	2010-06-04	2017-03-28	81	6	117	16.6	Thai	Thai	Buddhist	Mae Song	Tha Song Yang	Tak	4	1	0	0	0	7	1+	0	0	0	0	0	1+	0
238	HM08	M	Huay Manhok	2010-09-07	2017-03-30	78	6	106	16.1	Thai	Thai	Buddhist	Mae Song	Tha Song Yang	Tak	3	1	>1000	0	0	37	1+	0	0	0	0	0	0	0
239	HM10	M	Huay Manhok	2011-02-18	2017-03-30	73	6	114	19.1	Thai	Thai	Buddhist	Mae Song	Tha Song Yang	Tak	4	1	>500	0	0	0	0	0	1+	0	0	0	0	0
240	HM13	M	Huay Manhok	2010-12-19	2017-03-28	75	6	107	16.6	Thai	Thai	Buddhist	Mae Song	Tha Song Yang	Tak	4	1	>1000	0	0	5	0	0	0	0	0	0	0	1+
241	HM14	M	Huay Manhok	2010-08-19	2017-03-28	79	6	108	17	Thai	Thai	Buddhist	Mae Song	Tha Song Yang	Tak	4	1	>1000	0	0	0	0	0	1+	0	0	1+	0	0
242	HM15	M	Huay Manhok	2010-10-05	2017-03-28	77	6	110	16.7	Thai	Thai	Buddhist	Mae Song	Tha Song Yang	Tak	4	1	>1000	0	0	8	0	0	1+	0	1+	0	0	0
243	HM16	F	Huay Manhok	2010-09-10	2017-03-30	78	6	114	19.7	Thai	Thai	Buddhist	Mae Song	Tha Song Yang	Tak	3	1	0	0	0	8	0	0	0	0	0	1+	0	0
244	HM19	M	Huay Manhok	2012-12-20	2017-03-28	51	4	104	14.7	Thai	Thai	Buddhist	Mae Song	Tha Song Yang	Tak	3	0	0	0	0	0	0	0	0	0	0	0	0	0
245	HM20	M	Huay Manhok	2011-11-12	2017-03-28	64	5	110	18.9	Thai	Thai	Buddhist	Mae Song	Tha Song Yang	Tak	2	1	0	0	0	15	0	0	0	0	0	1+	0	0
246	HM21	F	Huay Manhok	2010-06-12	2017-03-28	81	6	117	16	Thai	Thai	Buddhist	Mae Song	Tha Song Yang	Tak	2	0	0	0	0	0	0	0	0	0	0	0	0	0
247	HM23	F	Huay Manhok	2011-02-22	2017-03-28	73	6	110	18	Thai	Thai	Buddhist	Mae Song	Tha Song Yang	Tak	3	1	0	0	0	0	0	0	1+	0	0	0	0	0
248	HM25	M	Huay Manhok	2012-04-24	2017-03-28	59	4	107	15.7	Thai	Thai	Buddhist	Mae Song	Tha Song Yang	Tak	5	1	1	0	0	0	0	0	1+	0	0	0	0	0
249	HM26	F	Huay Manhok	2011-06-29	2017-03-28	68	5	105	15.7	Thai	Thai	Buddhist	Mae Song	Tha Song Yang	Tak	4	1	0	0	0	0	0	1+	1+	0	0	1+	0	0
250	HM30	F	Huay Manhok	2012-11-28	2017-03-28	52	4	100	15.2	Thai	Thai	Buddhist	Mae Song	Tha Song Yang	Tak	4	1	0	0	0	0	0	0	1+	0	0	0	0	0
251	HM31	F	Huay Manhok	2013-02-07	2017-03-30	49	4	97	14.4	Thai	Thai	Buddhist	Mae Song	Tha Song Yang	Tak	3	1	0	0	0	0	1+	0	0	0	0	0	0	0
252	HM32	F	Huay Manhok	2011-02-04	2017-03-28	73	6	112	18.7	Thai	Thai	Buddhist	Mae Song	Tha Song Yang	Tak	6	1	392	0	0	0	0	0	0	0	0	0	0	0
253	HM33	M	Huay Manhok	2012-01-13	2017-03-28	62	5	110	15.3	Thai	Thai	Buddhist	Mae Song	Tha Song Yang	Tak	3	1	>1000	0	0	40	0	0	0	0	0	0	0	0
254	HM36	M	Huay Manhok	2012-05-14	2017-03-28	58	4	106	15.2	Thai	Thai	Buddhist	Mae Song	Tha Song Yang	Tak	4	1	0	0	0	0	1+	0	0	0	0	0	0	0
255	HM37	M	Huay Manhok	2012-06-05	2017-03-28	57	4	107	17.7	Thai	Thai	Buddhist	Mae Song	Tha Song Yang	Tak	4	0	0	0	0	0	0	0	0	0	0	0	0	0
256	HM42	F	Huay Manhok	2013-08-01	2017-03-28	43	3	88	12.4	Thai	Thai	Buddhist	Mae Song	Tha Song Yang	Tak	4	1	0	0	0	0	0	0	0	1+	0	1+	1+	0
257	HM44	M	Huay Manhok	2012-04-19	2017-03-28	59	4	107	16.1	Thai	Thai	Buddhist	Mae Song	Tha Song Yang	Tak	4	0	0	0	0	0	0	0	0	0	0	0	0	0
258	HMAF	NA	NA	NA	NA	NA	NA	NA	NA	NA	NA	NA	NA	NA	NA	NA	NA	NA	NA	NA	NA	NA	NA	NA	NA	NA	NA	NA	NA
259	HMBF	M	Huay Manhok	NA	2017-03-30	NA	NA	104	15	NA	NA	NA	Mae Song	Tha Song Yang	Tak	4	1	0	0	0	0	1+	0	1+	0	0	0	0	0
260	HMCF	M	Huay Manhok	NA	2017-03-30	NA	NA	114	19.6	NA	NA	NA	Mae Song	Tha Song Yang	Tak	4	1	0	0	0	45	0	0	0	0	0	0	0	0
261	HMDF	F	Huay Manhok	NA	2017-03-30	NA	NA	NA	NA	NA	NA	NA	Mae Song	Tha Song Yang	Tak	4	0	0	0	0	0	0	0	0	0	0	0	0	0
262	HK02	M	Huay Manhok Khi	2010-11-18	2017-03-28	76	6	108	17	Thai	Thai	Buddhist	NA	Tha Song Yang	Tak	3	1	>1000	0	0	21	1+	0	0	0	0	0	0	0
263	HK06	F	Huay Manhok Khi	2010-11-08	2017-03-28	76	6	113	19.6	Thai	Thai	Buddhist	Mae Song	Tha Song Yang	Tak	4	1	0	0	0	0	1+	0	1+	0	0	0	0	0
264	HK07	M	Huay Manhok Khi	2011-02-18	2017-03-28	73	6	115	18.2	Thai	Thai	Buddhist	Mae Song	Tha Song Yang	Tak	4	1	>1000	0	0	17	0	0	0	0	0	0	0	0
265	HK08	M	Huay Manhok Khi	2011-05-18	2017-03-28	70	5	104	15	Thai	Thai	Buddhist	Mae Song	Tha Song Yang	Tak	4	1	103	0	0	2	1+	1+	1+	0	1+	0	1+	0
266	HK10	F	Huay Manhok Khi	2012-11-17	2017-03-28	52	4	104	16	Thai	Thai	Buddhist	Mae Song	Tha Song Yang	Tak	4	1	>500	0	0	0	0	0	1+	0	0	0	0	0
267	HK11	F	Huay Manhok Khi	2012-09-06	2017-03-30	54	4	99	15	Thai	Thai	Buddhist	Mae Song	Tha Song Yang	Tak	3	1	>1000	0	0	2	0	0	0	0	0	0	0	0
268	HK14	F	Huay Manhok Khi	2012-09-22	2017-03-28	54	4	93	13	Thai	Thai	Buddhist	Mae Song	Tha Song Yang	Tak	4	1	>1000	0	0	23	0	0	0	0	0	0	0	0
269	HK15	M	Huay Manhok Khi	2012-09-26	2017-03-28	54	4	96	13	Thai	Thai	Buddhist	Mae Song	Tha Song Yang	Tak	5	1	>1000	0	0	0	0	0	0	0	0	0	0	0
270	HK16	M	Huay Manhok Khi	2012-09-21	2017-03-28	54	4	95	13	Thai	Thai	Buddhist	Mae Song	Tha Song Yang	Tak	5	1	>1000	0	0	5	0	0	0	0	0	0	0	0
271	HK17	M	Huay Manhok Khi	2012-01-16	2017-03-28	62	5	94	13	Thai	Thai	Buddhist	Mae Song	Tha Song Yang	Tak	7	1	8	0	0	0	0	0	0	0	0	0	0	0
272	HK18	F	Huay Manhok Khi	2012-04-08	2017-03-28	59	4	89	12	Thai	Thai	Buddhist	Mae Song	Tha Song Yang	Tak	3	1	0	0	0	81	1+	0	0	0	0	0	0	0
273	HK19	M	Huay Manhok Khi	2013-05-17	2017-03-28	46	3	92	13	Thai	Thai	Buddhist	Mae Song	Tha Song Yang	Tak	3	1	>1000	0	0	22	0	0	1+	0	0	1+	0	0

## Sheet: MTPCR Data
S2 Table. Metadata table including epidemiological data from Thai pre-school and school-aged children, sample collection data and STH infection prevalence and intensity data via microscopy (Kato Katz thick smear) and multiplexed-tandem qPCR (MT-PCR). All patient samples have been deidentified using a unique sample ID.
A. lum: Ascaris lumbricoides; N. ame: Necator americanus; A. cey: Ancylostoma ceylanicum; A. duo: Anceylostoma duodenale; T. tri: Trichuris trichiura; Conc: Concentration in gene copy number; Ct: cycle threshold value.
Sample ID	Infection Status MT-PCR	A. lum	A. lum Conc	A. lum Ct	N. ame	N. ame Conc	N. ame Ct	A. cey	A. cey Conc	A. cey Ct	A. duo	A. duo Conc	A. duo Ct	T. tri	T. tri Conc	T. tri Ct	SPIKE Ct	Infection Status Microscopy	fertilized A. lum	fertilized A. lum YN	unfertilized A. lum	unfertilized A. lum YN	E. vermicularis	E. vermicularis YN	T. tri	T. tri YN	Giardia duodenalis	Giardia duodenalis YN	Entamoeba	Entamoeba YN	Entamoeba coli	Entamoeba coli YN	Blastocystis spp.	Blastocystis spp. YN	Iodamoeba bushlii	Iodamoeba bushlii YN	Endolymax nana	Endolymax nana YN	Chilomastix mesnili	Chilomastix mesnili YN	Cytoisospora bellii	Cytoisospora bellii YN		Any Infections MT-PCR	All Infections MT-PCR		Any Infections Microscopy	All Infections Microscopy
MK22	1	1	422543	18.52	0	0	0	0	0	0	0	0	0	1	2470	26.54	24.36	1	>1000	1	0	0	0	0	190	1	0	0	0	0	1+	1	0	0	0	0	0	0	0	0	0	0		1	2		1	3
SN22	1	1	2372	27.45	0	0	0	0	0	0	0	0	0	1	125	32.03	25.21	1	387	1	0	0	0	0	139	1	0	0	0	0	0	0	0	0	0	0	0	0	0	0	0	0		1	2		1	2
SN12	1	1	106556	20.9	0	0	0	0	0	0	0	0	0	1	1091	28.04	24.58	1	>1000	1	0	0	0	0	116	1	0	0	0	0	0	0	0	0	0	0	0	0	0	0	0	0		1	2		1	2
HK04	1	1	594357	18.57	0	0	0	0	0	0	0	0	0	1	1157	28.29	24.93	1	>1000	1	0	0	0	0	71	1	0	0	0	0	1+	1	0	0	0	0	0	0	0	0	0	0		1	2		1	3
MK40	1	1	9137	25.06	0	0	0	0	0	0	0	0	0	0	0	0	24.92	1	>1000	1	0	0	0	0	47	1	0	0	0	0	0	0	0	0	0	0	0	0	0	0	0	0		1	1		1	2
HM02	1	1	1939	27.11	0	0	0	0	0	0	0	0	0	0	0	0	24.55	1	>1000	1	0	0	0	0	42	1	0	0	0	0	0	0	0	0	0	0	0	0	0	0	0	0		1	1		1	2
HM27	1	1	2686	26.89	0	0	0	0	0	0	0	0	0	0	0	0	24.84	1	>1000	1	0	0	0	0	42	1	0	0	0	0	1+	1	0	0	0	0	1+	1	0	0	0	0		1	1		1	4
SN30	1	1	84199	21.13	0	0	0	0	0	0	0	0	0	1	529	29.03	24.45	1	>1000	1	0	0	0	0	37	1	0	0	0	0	0	0	0	0	0	0	1+	1	0	0	0	0		1	2		1	3
MK04	1	1	115416	21.14	0	0	0	0	0	0	0	0	0	1	653	29.2	24.95	1	>1000	1	0	0	0	0	36	1	0	0	0	0	1+	1	0	0	0	0	0	0	0	0	0	0		1	2		1	3
MK08	1	1	165032	20.82	0	0	0	0	0	0	0	0	0	1	689	29.35	25.18	1	>1000	1	15	1	0	0	34	1	0	0	0	0	0	0	0	0	0	0	1+	1	0	0	0	0		1	2		1	4
SN34	1	1	2555	27.36	0	0	0	0	0	0	0	0	0	1	308	30.65	25.23	1	0	0	304	1	0	0	31	1	0	0	0	0	1+	1	0	0	0	0	1+	1	0	0	0	0		1	2		1	4
HM35	1	1	142	31.99	0	0	0	0	0	0	0	0	0	0	0	0	25.36	1	2	1	0	0	0	0	28	1	0	0	0	0	0	0	0	0	0	0	0	0	0	0	0	0		1	1		1	2
MK32	1	1	174744	20.76	0	0	0	0	0	0	0	0	0	1	42	33.75	25.22	1	>1000	1	0	0	0	0	24	1	0	0	0	0	0	0	0	0	0	0	0	0	0	0	0	0		1	2		1	2
SN04	1	0	0	0	0	0	0	0	0	0	0	0	0	1	287	30.42	24.89	1	0	0	0	0	0	0	21	1	0	0	0	0	0	0	1+	1	0	0	1+	1	0	0	0	0		1	1		1	3
MK37	1	1	55176	22.48	0	0	0	0	0	0	0	0	0	1	194	31.28	25.14	1	>1000	1	0	0	0	0	20	1	0	0	0	0	0	0	0	0	0	0	0	0	0	0	0	0		1	2		1	2
MK30	1	1	125981	20.79	0	0	0	0	0	0	0	0	0	1	780	28.72	24.74	1	>1000	1	0	0	0	0	19	1	0	0	0	0	0	0	1+	1	0	0	0	0	0	0	0	0		1	2		1	3
HK09	1	1	142737	20.88	0	0	0	0	0	0	0	0	0	1	309	30.44	25.02	1	>1000	1	0	0	0	0	16	1	0	0	0	0	0	0	0	0	0	0	1+	1	0	0	0	0		1	2		1	3
MK28	1	1	5012	25.94	0	0	0	0	0	0	0	0	0	1	56	32.95	24.86	1	395	1	0	0	0	0	14	1	0	0	0	0	0	0	0	0	0	0	0	0	0	0	0	0		1	2		1	2
MK46	1	1	13465	24.52	0	0	0	0	0	0	0	0	0	1	300	30.45	24.98	1	116	1	0	0	0	0	13	1	1+	1	0	0	1+	1	1+	1	0	0	1+	1	0	0	0	0		1	2		1	6
MK10	1	1	122870	20.98	0	0	0	0	0	0	0	0	0	1	558	29.39	24.89	1	>1000	1	0	0	0	0	11	1	0	0	0	0	1+	1	0	0	0	0	0	0	1+	1	0	0		1	2		1	4
HK01	1	1	83	32.12	0	0	0	0	0	0	0	0	0	1	99	31.85	24.67	1	15	1	0	0	0	0	9	1	0	0	0	0	1+	1	0	0	0	0	0	0	0	0	0	0		1	2		1	3
HM22	1	0	0	0	0	0	0	0	0	0	0	0	0	1	118	32.18	25.26	1	0	0	0	0	0	0	9	1	1+	1	0	0	1+	1	0	0	0	0	0	0	0	0	0	0		1	1		1	3
NK08	1	1	46910	22.43	0	0	0	0	0	0	0	0	0	1	159	31.3	24.84	1	>500	1	0	0	0	0	8	1	0	0	0	0	1+	1	0	0	0	0	1+	1	1+	1	0	0		1	2		1	5
MK13	1	1	174841	20.25	0	0	0	0	0	0	0	0	0	1	215	30.69	24.7	1	>1000	1	0	0	0	0	8	1	0	0	0	0	0	0	0	0	0	0	0	0	0	0	0	0		1	2		1	2
NK01	1	1	100506	20.7	0	0	0	0	0	0	0	0	0	1	265	29.96	24.3	1	>1000	1	0	0	0	0	7	1	0	0	0	0	0	0	0	0	0	0	0	0	0	0	0	0		1	2		1	2
HK03	0	0	0	0	0	0	0	0	0	0	0	0	0	0	0	0	25.47	1	0	0	0	0	0	0	6	1	0	0	0	0	0	0	0	0	0	0	0	0	0	0	0	0		0	0		1	1
HM07	1	1	425	29.77	0	0	0	0	0	0	0	0	0	1	68	32.63	24.85	1	0	0	41	1	10	1	3	1	1+	1	0	0	1+	1	0	0	0	0	1+	1	0	0	0	0		1	2		1	6
MN05	1	1	237	29.86	0	0	0	0	0	0	0	0	0	1	104	31.15	24.03	1	0	0	10	1	0	0	3	1	0	0	0	0	1+	1	0	0	1+	1	1+	1	0	0	0	0		1	2		1	5
HK12	1	1	889	28.54	0	0	0	0	0	0	0	0	0	0	0	0	24.77	1	97	1	0	0	0	0	3	1	0	0	0	0	0	0	0	0	0	0	0	0	0	0	0	0		1	1		1	2
MK25	1	0	0	0	0	0	0	0	0	0	0	0	0	1	79	31.82	24.28	1	1	1	0	0	0	0	2	1	1+	1	0	0	1+	1	0	0	0	0	0	0	0	0	0	0		1	1		1	4
MK19	1	1	8989	24.08	0	0	0	0	0	0	0	0	0	1	110	30.95		1	>500	1	10	1	0	0	1	1	0	0	0	0	1+	1	1+	1	0	0	0	0	0	0	0	0		1	2		1	5
MN09	1	1	6025	25.75	0	0	0	0	0	0	0	0	0	1	167	31.34	24.96	1	20	1	0	0	0	0	1	1	1+	1	0	0	0	0	0	0	0	0	0	0	0	0	0	0		1	2		1	3
SK06	0	0	0	0	0	0	0	0	0	0	0	0	0	0	0	0	27.79	1	0	0	0	0	0	0	1	1	0	0	0	0	1+	1	0	0	0	0	1+	1	0	0	0	0		0	0		1	3
MN34	1	1	5977	25.35	0	0	0	0	0	0	0	0	0	0	0	0	24.55	1	276	1	300	1	0	0	0	0	0	0	0	0	0	0	0	0	0	0	0	0	0	0	0	0		1	1		1	2
KK13	1	1	601	29.25	0	0	0	0	0	0	0	0	0	0	0	0	24.87	1	0	0	135	1	0	0	0	0	0	0	0	0	1+	1	1+	1	0	0	1+	1	0	0	0	0		1	1		1	4
KK37	1	1	6225	25.25	0	0	0	0	0	0	0	0	0	0	0	0	24.51	1	0	0	25	1	0	0	0	0	0	0	0	0	0	0	0	0	0	0	0	0	0	0	0	0		1	1		1	1
KK04	1	1	96731	21.46	0	0	0	0	0	0	0	0	0	0	0	0	24.99	1	>500	1	0	0	0	0	0	0	0	0	0	0	1+	1	0	0	0	0	0	0	0	0	0	0		1	1		1	2
NK31	1	1	90105	21.58	0	0	0	0	0	0	0	0	0	1	50	33.26	25.01	1	>500	1	0	0	0	0	0	0	0	0	0	0	0	0	0	0	0	0	0	0	0	0	0	0		1	2		1	1
KK09	1	1	31165	23.34	0	0	0	0	0	0	0	0	0	0	0	0	25.11	1	867	1	0	0	0	0	0	0	1+	1	0	0	1+	1	0	0	0	0	1+	1	0	0	0	0		1	1		1	4
HK20	1	1	48348	22.5	0	0	0	0	0	0	0	0	0	0	0	0	24.96	1	693	1	0	0	0	0	0	0	0	0	0	0	0	0	0	0	0	0	0	0	0	0	0	0		1	1		1	1
KK35	1	1	4999	26.33	0	0	0	0	0	0	0	0	0	0	0	0	25.25	1	253	1	0	0	0	0	0	0	0	0	0	0	0	0	0	0	0	0	0	0	0	0	0	0		1	1		1	1
MN20	1	1	2610	27.09	0	0	0	0	0	0	0	0	0	0	0	0	25	1	74	1	0	0	0	0	0	0	0	0	0	0	0	0	0	0	0	0	0	0	0	0	0	0		1	1		1	1
SN05	0	0	0	0	0	0	0	0	0	0	0	0	0	0	0	0	25.04	1	27	1	0	0	0	0	0	0	0	0	0	0	0	0	0	0	0	0	0	0	0	0	0	0		0	0		1	1
HK05	1	1	1592	28.01	0	0	0	0	0	0	0	0	0	0	0	0	25.15	1	24	1	0	0	0	0	0	0	0	0	0	0	0	0	0	0	0	0	0	0	0	0	0	0		1	1		1	1
MK06	1	1	49589	22.67	0	0	0	0	0	0	0	0	0	1	64	33.02	25.16	1	5	1	0	0	0	0	0	0	1+	1	0	0	0	0	0	0	0	0	0	0	0	0	0	0		1	2		1	2
SL10	0	0	0	0	0	0	0	0	0	0	0	0	0	0	0	0	25.02	1	1	1	0	0	0	0	0	0	0	0	0	0	0	0	0	0	0	0	0	0	0	0	0	0		0	0		1	1
KK24	1	1	34986	22.47	0	0	0	0	0	0	0	0	0	1	33	33.33	26.52	1	>1000	1	0	0	0	0	0	0	0	0	0	0	0	0	0	0	0	0	0	0	0	0	0	0		1	2		1	1
HK13	1	1	7069	25.42	0	0	0	0	0	0	0	0	0	0	0	0	26.55	1	905	1	0	0	0	0	0	0	0	0	0	0	0	0	0	0	0	0	0	0	0	0	0	0		1	1		1	1
MS03	0	0	0	0	0	0	0	0	0	0	0	0	0	0	0	0	24.74	1	0	0	0	0	0	0	0	0	0	0	0	0	0	0	0	0	0	0	1+	1	0	0	0	0		0	0		0	1
MS14	0	0	0	0	0	0	0	0	0	0	0	0	0	0	0	0	24.87	1	0	0	0	0	0	0	0	0	1+	1	0	0	1+	1	0	0	0	0	0	0	0	0	0	0		0	0		0	2
MS16	0	0	0	0	0	0	0	0	0	0	0	0	0	0	0	0	25.13	1	0	0	0	0	0	0	0	0	1+	1	0	0	0	0	0	0	0	0	0	0	0	0	0	0		0	0		0	1
MS17	0	0	0	0	0	0	0	0	0	0	0	0	0	0	0	0	24.77	1	0	0	0	0	0	0	0	0	0	0	0	0	0	0	0	0	0	0	1+	1	0	0	0	0		0	0		0	1
MS19	0	0	0	0	0	0	0	0	0	0	0	0	0	0	0	0	24.5	0	0	0	0	0	0	0	0	0	0	0	0	0	0	0	0	0	0	0	0	0	0	0	0	0		0	0		0	0
MS22	0	0	0	0	0	0	0	0	0	0	0	0	0	0	0	0	24.51	1	0	0	0	0	0	0	0	0	0	0	0	0	1+	1	0	0	0	0	0	0	0	0	0	0		0	0		0	1
MS23	0	0	0	0	0	0	0	0	0	0	0	0	0	0	0	0	25.58	0	0	0	0	0	0	0	0	0	0	0	0	0	0	0	0	0	0	0	0	0	0	0	0	0		0	0		0	0
MS24	0	0	0	0	0	0	0	0	0	0	0	0	0	0	0	0	25	0	0	0	0	0	0	0	0	0	0	0	0	0	0	0	0	0	0	0	0	0	0	0	0	0		0	0		0	0
MS25	0	0	0	0	0	0	0	0	0	0	0	0	0	0	0	0	25.25	0	0	0	0	0	0	0	0	0	0	0	0	0	0	0	0	0	0	0	0	0	0	0	0	0		0	0		0	0
MS26	0	0	0	0	0	0	0	0	0	0	0	0	0	0	0	0	25.48	0	0	0	0	0	0	0	0	0	0	0	0	0	0	0	0	0	0	0	0	0	0	0	0	0		0	0		0	0
MS27	0	0	0	0	0	0	0	0	0	0	0	0	0	0	0	0	25.05	1	0	0	0	0	0	0	0	0	0	0	0	0	1+	1	0	0	0	0	0	0	0	0	0	0		0	0		0	1
MS28	0	0	0	0	0	0	0	0	0	0	0	0	0	0	0	0	25.08	0	0	0	0	0	0	0	0	0	0	0	0	0	0	0	0	0	0	0	0	0	0	0	0	0		0	0		0	0
MS29	0	0	0	0	0	0	0	0	0	0	0	0	0	0	0	0	25.39	0	0	0	0	0	0	0	0	0	0	0	0	0	0	0	0	0	0	0	0	0	0	0	0	0		0	0		0	0
MS31	0	0	0	0	0	0	0	0	0	0	0	0	0	0	0	0	25.03	0	0	0	0	0	0	0	0	0	0	0	0	0	0	0	0	0	0	0	0	0	0	0	0	0		0	0		0	0
MS33	0	0	0	0	0	0	0	0	0	0	0	0	0	0	0	0	25.26	0	0	0	0	0	0	0	0	0	0	0	0	0	0	0	0	0	0	0	0	0	0	0	0	0		0	0		0	0
TM05	0	0	0	0	0	0	0	0	0	0	0	0	0	0	0	0	25.17	1	0	0	0	0	0	0	0	0	1+	1	0	0	0	0	0	0	0	0	0	0	0	0	0	0		0	0		0	1
TM07	1	1	393	30.16	0	0	0	0	0	0	0	0	0	0	0	0	25.12	1	0	0	0	0	0	0	0	0	0	0	0	0	1+	1	1+	1	0	0	1+	1	0	0	0	0		1	1		0	3
TM08	0	0	0	0	0	0	0	0	0	0	0	0	0	0	0	0	25.12	1	0	0	0	0	0	0	0	0	1+	1	0	0	0	0	0	0	0	0	0	0	0	0	0	0		0	0		0	1
TM10	0	0	0	0	0	0	0	0	0	0	0	0	0	0	0	0	25.79	0	0	0	0	0	0	0	0	0	0	0	0	0	0	0	0	0	0	0	0	0	0	0	0	0		0	0		0	0
TM11	0	0	0	0	0	0	0	0	0	0	0	0	0	0	0	0	25.28	0	0	0	0	0	0	0	0	0	0	0	0	0	0	0	0	0	0	0	0	0	0	0	0	0		0	0		0	0
TM12	0	0	0	0	0	0	0	0	0	0	0	0	0	0	0	0	25.26	0	0	0	0	0	0	0	0	0	0	0	0	0	0	0	0	0	0	0	0	0	0	0	0	0		0	0		0	0
TM14	0	0	0	0	0	0	0	0	0	0	0	0	0	0	0	0	24.42	0	0	0	0	0	0	0	0	0	0	0	0	0	0	0	0	0	0	0	0	0	0	0	0	0		0	0		0	0
TM16	0	0	0	0	0	0	0	0	0	0	0	0	0	0	0	0	24.59	0	0	0	0	0	0	0	0	0	0	0	0	0	0	0	0	0	0	0	0	0	0	0	0	0		0	0		0	0
TM17	0	0	0	0	0	0	0	0	0	0	0	0	0	0	0	0	24.82	0	0	0	0	0	0	0	0	0	0	0	0	0	0	0	0	0	0	0	0	0	0	0	0	0		0	0		0	0
TM18	0	0	0	0	0	0	0	0	0	0	0	0	0	0	0	0	24.38	0	0	0	0	0	0	0	0	0	0	0	0	0	0	0	0	0	0	0	0	0	0	0	0	0		0	0		0	0
TM19	0	0	0	0	0	0	0	0	0	0	0	0	0	0	0	0	25.04	0	0	0	0	0	0	0	0	0	0	0	0	0	0	0	0	0	0	0	0	0	0	0	0	0		0	0		0	0
TM20	0	0	0	0	0	0	0	0	0	0	0	0	0	0	0	0	24.42	1	0	0	0	0	0	0	0	0	0	0	0	0	1+	1	0	0	0	0	0	0	0	0	0	0		0	0		0	1
TM21	0	0	0	0	0	0	0	0	0	0	0	0	0	0	0	0	24.79	1	0	0	0	0	0	0	0	0	0	0	1+	1	1+	1	0	0	0	0	0	0	0	0	0	0		0	0		0	2
TM22	1	1	2240	26.84	0	0	0	0	0	0	0	0	0	0	0	0	24.51	1	0	0	0	0	0	0	0	0	0	0	0	0	0	0	0	0	0	0	1+	1	0	0	0	0		1	1		0	1
TMAF	1	1	348	30.13	0	0	0	0	0	0	0	0	0	0	0	0	24.9	1	0	0	1	1	0	0	0	0	0	0	0	0	0	0	0	0	0	0	0	0	0	0	0	0		1	1		1	1
TMCF	0	0	0	0	0	0	0	0	0	0	0	0	0	0	0	0	24.58	0	0	0	0	0	0	0	0	0	0	0	0	0	0	0	0	0	0	0	0	0	0	0	0	0		0	0		0	0
TMEF	0	0	0	0	0	0	0	0	0	0	0	0	0	0	0	0	25.08	0	0	0	0	0	0	0	0	0	0	0	0	0	0	0	0	0	0	0	0	0	0	0	0	0		0	0		0	0
SK01	0	0	0	0	0	0	0	0	0	0	0	0	0	0	0	0	24.62	0	0	0	0	0	0	0	0	0	0	0	0	0	0	0	0	0	0	0	0	0	0	0	0	0		0	0		0	0
SK02	0	0	0	0	0	0	0	0	0	0	0	0	0	0	0	0	24.84	0	0	0	0	0	0	0	0	0	0	0	0	0	0	0	0	0	0	0	0	0	0	0	0	0		0	0		0	0
SK03	0	0	0	0	0	0	0	0	0	0	0	0	0	0	0	0	24.72	1	0	0	0	0	0	0	0	0	0	0	0	0	1+	1	0	0	0	0	0	0	0	0	0	0		0	0		0	1
SK04	0	0	0	0	0	0	0	0	0	0	0	0	0	0	0	0	24.94	1	0	0	0	0	0	0	0	0	0	0	0	0	1+	1	1+	1	0	0	1+	1	0	0	0	0		0	0		0	3
SK05	0	0	0	0	0	0	0	0	0	0	0	0	0	0	0	0	24.77	1	0	0	0	0	0	0	0	0	0	0	0	0	0	0	1+	1	0	0	0	0	0	0	0	0		0	0		0	1
SK11	0	0	0	0	0	0	0	0	0	0	0	0	0	0	0	0	25.13	0	0	0	0	0	0	0	0	0	0	0	0	0	0	0	0	0	0	0	0	0	0	0	0	0		0	0		0	0
SK12	0	0	0	0	0	0	0	0	0	0	0	0	0	0	0	0	25.15	0	0	0	0	0	0	0	0	0	0	0	0	0	0	0	0	0	0	0	0	0	0	0	0	0		0	0		0	0
SK14	0	0	0	0	0	0	0	0	0	0	0	0	0	0	0	0	25.23	0	0	0	0	0	0	0	0	0	0	0	0	0	0	0	0	0	0	0	0	0	0	0	0	0		0	0		0	0
SK15	0	0	0	0	0	0	0	0	0	0	0	0	0	0	0	0	25.15	1	0	0	0	0	0	0	0	0	1+	1	0	0	0	0	0	0	0	0	0	0	0	0	0	0		0	0		0	1
SK16	0	0	0	0	0	0	0	0	0	0	0	0	0	0	0	0	24.84	1	0	0	0	0	0	0	0	0	0	0	0	0	0	0	1+	1	0	0	0	0	0	0	0	0		0	0		0	1
SK17	0	0	0	0	0	0	0	0	0	0	0	0	0	0	0	0	25.16	0	0	0	0	0	0	0	0	0	0	0	0	0	0	0	0	0	0	0	0	0	0	0	0	0		0	0		0	0
SK18	0	0	0	0	0	0	0	0	0	0	0	0	0	0	0	0	25.16	1	0	0	12	1	0	0	0	0	1+	1	0	0	1+	1	0	0	0	0	0	0	0	0	0	0		0	0		1	3
SK19	0	0	0	0	0	0	0	0	0	0	0	0	0	0	0	0	25.02	1	0	0	0	0	0	0	0	0	0	0	0	0	0	0	1+	1	0	0	0	0	0	0	0	0		0	0		0	1
SK23	0	0	0	0	0	0	0	0	0	0	0	0	0	0	0	0	24.98	0	0	0	0	0	0	0	0	0	0	0	0	0	0	0	0	0	0	0	0	0	0	0	0	0		0	0		0	0
SK24	0	0	0	0	0	0	0	0	0	0	0	0	0	0	0	0	24.37	0	0	0	0	0	0	0	0	0	0	0	0	0	0	0	0	0	0	0	0	0	0	0	0	0		0	0		0	0
SK25	1	1	54313	21.9	0	0	0	0	0	0	0	0	0	0	0	0	24.53	1	>500	1	0	0	0	0	0	0	0	0	0	0	0	0	0	0	0	0	0	0	0	0	0	0		1	1		1	1
SK26	0	0	0	0	0	0	0	0	0	0	0	0	0	0	0	0	24.48	0	0	0	0	0	0	0	0	0	0	0	0	0	0	0	0	0	0	0	0	0	0	0	0	0		0	0		0	0
SK29	0	0	0	0	0	0	0	0	0	0	0	0	0	0	0	0	24.8	1	0	0	0	0	0	0	0	0	1+	1	0	0	0	0	0	0	0	0	0	0	0	0	0	0		0	0		0	1
SK31	0	0	0	0	0	0	0	0	0	0	0	0	0	0	0	0	24.86	1	0	0	0	0	0	0	0	0	1+	1	0	0	1+	1	0	0	0	0	0	0	0	0	0	0		0	0		0	2
SK32	0	0	0	0	0	0	0	0	0	0	0	0	0	0	0	0	24.64	1	0	0	0	0	0	0	0	0	0	0	0	0	0	0	0	0	0	0	1+	1	0	0	0	0		0	0		0	1
SK33	0	0	0	0	0	0	0	0	0	0	0	0	0	0	0	0	24.5	1	0	0	0	0	0	0	0	0	1+	1	0	0	1+	1	0	0	0	0	0	0	0	0	0	0		0	0		0	2
SK34	0	0	0	0	0	0	0	0	0	0	0	0	0	0	0	0	24.78	1	0	0	0	0	0	0	0	0	0	0	0	0	0	0	0	0	0	0	1+	1	0	0	0	0		0	0		0	1
SK36	0	0	0	0	0	0	0	0	0	0	0	0	0	0	0	0	24.41	0	0	0	0	0	0	0	0	0	0	0	0	0	0	0	0	0	0	0	0	0	0	0	0	0		0	0		0	0
SK37	1	1	49	33.32	0	0	0	0	0	0	0	0	0	0	0	0	25.03	1	0	0	3	1	0	0	0	0	0	0	0	0	0	0	1+	1	0	0	1+	1	0	0	0	0		1	1		1	3
SK38	1	1	25742	23.45	0	0	0	0	0	0	0	0	0	0	0	0	24.92	1	168	1	0	0	0	0	0	0	0	0	0	0	1+	1	1+	1	0	0	1+	1	0	0	0	0		1	1		1	4
SK39	0	0	0	0	0	0	0	0	0	0	0	0	0	0	0	0	24.7	1	1	1	0	0	0	0	0	0	1+	1	0	0	1+	1	0	0	0	0	0	0	0	0	0	0		0	0		1	3
SK40	0	0	0	0	0	0	0	0	0	0	0	0	0	0	0	0	25.07	0	0	0	0	0	0	0	0	0	0	0	0	0	0	0	0	0	0	0	0	0	0	0	0	0		0	0		0	0
SK41	0	0	0	0	0	0	0	0	0	0	0	0	0	0	0	0	24.75	0	0	0	0	0	0	0	0	0	0	0	0	0	0	0	0	0	0	0	0	0	0	0	0	0		0	0		0	0
SK42	0	0	0	0	0	0	0	0	0	0	0	0	0	0	0	0	25.03	0	0	0	0	0	0	0	0	0	0	0	0	0	0	0	0	0	0	0	0	0	0	0	0	0		0	0		0	0
SK44	0	0	0	0	0	0	0	0	0	0	0	0	0	0	0	0	24.72	1	0	0	0	0	0	0	0	0	0	0	0	0	0	0	0	0	0	0	1+	1	0	0	0	0		0	0		0	1
SK47	0	0	0	0	0	0	0	0	0	0	0	0	0	0	0	0	24.86	0	0	0	0	0	0	0	0	0	0	0	0	0	0	0	0	0	0	0	0	0	0	0	0	0		0	0		0	0
SKBF	0	0	0	0	0	0	0	0	0	0	0	0	0	0	0	0	24.9	0	0	0	0	0	0	0	0	0	0	0	0	0	0	0	0	0	0	0	0	0	0	0	0	0		0	0		0	0
SKDF	1	1	1504	27.83	0	0	0	0	0	0	0	0	0	0	0	0	24.88	1	0	0	0	0	0	0	0	0	1+	1	0	0	0	0	0	0	0	0	0	0	0	0	0	0		1	1		0	1
SKEF	0	0	0	0	0	0	0	0	0	0	0	0	0	0	0	0	24.91	0	0	0	0	0	0	0	0	0	0	0	0	0	0	0	0	0	0	0	0	0	0	0	0	0		0	0		0	0
SL02	0	0	0	0	0	0	0	0	0	0	0	0	0	0	0	0	24.79	0	0	0	0	0	0	0	0	0	0	0	0	0	0	0	0	0	0	0	0	0	0	0	0	0		0	0		0	0
SL04	0	0	0	0	0	0	0	0	0	0	0	0	0	0	0	0	27.65	0	0	0	0	0	0	0	0	0	0	0	0	0	0	0	0	0	0	0	0	0	0	0	0	0		0	0		0	0
SL07	0	0	0	0	0	0	0	0	0	0	0	0	0	0	0	0	25.09	1	0	0	0	0	0	0	0	0	0	0	0	0	0	0	0	0	0	0	0	0	0	0	0	0		0	0		0	0
SL08	0	0	0	0	0	0	0	0	0	0	0	0	0	0	0	0	25.07	1	0	0	0	0	0	0	0	0	0	0	0	0	1+	1	0	0	0	0	0	0	0	0	0	0		0	0		0	1
SL13	1	1	66	32.29	0	0	0	0	0	0	0	0	0	1	140	31.11	24.46	1	0	0	1	1	0	0	0	0	0	0	0	0	0	0	0	0	0	0	0	0	0	0	0	0		1	2		1	1
SL14	0	0	0	0	0	0	0	0	0	0	0	0	0	0	0	0	24.82	0	0	0	0	0	0	0	0	0	0	0	0	0	0	0	0	0	0	0	0	0	0	0	0	0		0	0		0	0
SL15	0	0	0	0	0	0	0	0	0	0	0	0	0	0	0	0	24.58	0	0	0	0	0	0	0	0	0	0	0	0	0	0	0	0	0	0	0	0	0	0	0	0	0		0	0		0	0
SL17	0	0	0	0	0	0	0	0	0	0	0	0	0	0	0	0	24.29	1	0	0	0	0	0	0	0	0	0	0	0	0	1+	1	0	0	0	0	0	0	0	0	0	0		0	0		0	1
SL20	1	1	20023	23.54	0	0	0	0	0	0	0	0	0	1	135	31.33	24.62	1	>500	1	0	0	0	0	3	1	0	0	0	0	0	0	0	0	0	0	0	0	0	0	0	0		1	2		1	2
SL22	0	0	0	0	0	0	0	0	0	0	0	0	0	0	0	0	25.09	0	0	0	0	0	0	0	0	0	0	0	0	0	0	0	0	0	0	0	0	0	0	0	0	0		0	0		0	0
SL23	0	0	0	0	0	0	0	0	0	0	0	0	0	0	0	0	24.95	1	0	0	0	0	0	0	0	0	1+	1	0	0	1+	1	1+	1	0	0	0	0	0	0	0	0		0	0		0	3
SL28	0	0	0	0	0	0	0	0	0	0	0	0	0	0	0	0	25.28	0	0	0	0	0	0	0	0	0	0	0	0	0	0	0	0	0	0	0	0	0	0	0	0	0		0	0		0	0
SL29	0	0	0	0	0	0	0	0	0	0	0	0	0	0	0	0	25.18	1	0	0	0	0	0	0	0	0	0	0	0	0	0	0	0	0	0	0	1+	1	0	0	0	0		0	0		0	1
SL31	0	0	0	0	0	0	0	0	0	0	0	0	0	0	0	0	25.4	1	0	0	0	0	0	0	0	0	0	0	0	0	1+	1	1+	1	0	0	1+	1	0	0	0	0		0	0		0	3
SL33	1	1	2999	26.91	0	0	0	0	0	0	0	0	0	1	223	30.96	25.04	1	0	0	0	0	0	0	0	0	0	0	0	0	1+	1	1+	1	0	0	0	0	0	0	0	0		1	2		0	2
SL36	0	0	0	0	0	0	0	0	0	0	0	0	0	0	0	0	24.81	0	0	0	0	0	0	0	0	0	0	0	0	0	0	0	0	0	0	0	0	0	0	0	0	0		0	0		0	0
SL40	0	0	0	0	0	0	0	0	0	0	0	0	0	0	0	0	25.03	0	0	0	0	0	0	0	0	0	0	0	0	0	0	0	0	0	0	0	0	0	0	0	0	0		0	0		0	0
SL46	0	0	0	0	0	0	0	0	0	0	0	0	0	0	0	0	24.85																											0	0
SN11	0	0	0	0	0	0	0	0	0	0	0	0	0	0	0	0	24.91	0	0	0	0	0	0	0	0	0	0	0	0	0	0	0	0	0	0	0	0	0	0	0	0	0		0	0		0	0
SN17	0	0	0	0	0	0	0	0	0	0	0	0	0	0	0	0	25.24	1	0	0	0	0	1	1	0	0	0	0	0	0	0	0	1+	1	0	0	1+	1	0	0	0	0		0	0		0	3
SN21	0	0	0	0	0	0	0	0	0	0	0	0	0	0	0	0	25.01	0	0	0	0	0	0	0	0	0	0	0	0	0	0	0	0	0	0	0	0	0	0	0	0	0		0	0		0	0
SN33	1	1	380	30.48	0	0	0	0	0	0	0	0	0	1	2542	27.52	25.39	1	0	0	3	1	0	0	30	1	1+	1	0	0	0	0	1+	1	0	0	0	0	0	0	0	0		1	2		1	4
SN35	1	1	60597	22.3	0	0	0	0	0	0	0	0	0	1	37	33.84	25.11	1	>1000	1	0	0	0	0	1	1	0	0	0	0	0	0	0	0	0	0	0	0	0	0	0	0		1	2		1	2
SN37	0	0	0	0	0	0	0	0	0	0	0	0	0	0	0	0	24.7	0	0	0	0	0	0	0	0	0	0	0	0	0	0	0	0	0	0	0	0	0	0	0	0	0		0	0		0	0
SN39	1	1	1637	27.89	0	0	0	0	0	0	0	0	0	1	131	31.83	25.07	1	0	0	8	1	0	0	1	1	0	0	0	0	1+	1	0	0	0	0	1+	1	0	0	0	0		1	2		1	4
SN40	1	1	175293	20.63	0	0	0	0	0	0	0	0	0	1	200	31.19	25.1	1	589	1	0	0	0	0	0	0	0	0	0	0	1+	1	1+	1	0	0	0	0	0	0	0	0		1	2		1	3
KK01	0	0	0	0	0	0	0	0	0	0	0	0	0	0	0	0	25.02	1	0	0	0	0	0	0	0	0	0	0	0	0	0	0	0	0	0	0	1+	1	0	0	0	0		0	0		0	1
KK02	0	0	0	0	0	0	0	0	0	0	0	0	0	0	0	0	25.04	1	0	0	0	0	0	0	0	0	1+	1	0	0	1+	1	1+	1	0	0	0	0	1+	1	0	0		0	0		0	4
KK03	0	0	0	0	0	0	0	0	0	0	0	0	0	0	0	0	24.73																											0	0
KK06	1	1	2636	26.63	0	0	0	0	0	0	0	0	0	0	0	0	24.55	1	0	0	0	0	0	0	0	0	1+	1	0	0	0	0	0	0	0	0	0	0	0	0	0	0		1	1		0	1
KK07	0	0	0	0	0	0	0	0	0	0	0	0	0	0	0	0	24.84	1	0	0	0	0	0	0	0	0	1+	1	0	0	1+	1	0	0	0	0	0	0	0	0	0	0		0	0		0	2
KK08	1	1	509468	18.82	0	0	0	0	0	0	0	0	0	0	0	0	24.94	1	>1000	1	0	0	0	0	0	0	0	0	0	0	0	0	0	0	0	0	0	0	0	0	0	0		1	1		1	1
KK10	1	1	218969	20.25	0	0	0	0	0	0	0	0	0	0	0	0	25.06	1	>1000	1	0	0	0	0	0	0	0	0	0	0	0	0	0	0	0	0	0	0	0	0	0	0		1	1		1	1
KK11	0	0	0	0	0	0	0	0	0	0	0	0	0	0	0	0	25.59	0	0	0	0	0	0	0	0	0	0	0	0	0	0	0	0	0	0	0	0	0	0	0	0	0		0	0		0	0
KK12	1	1	57825	22.13	0	0	0	0	0	0	0	0	0	0	0	0	24.86	1	>1000	1	0	0	0	0	0	0	0	0	0	0	1+	1	0	0	0	0	1+	1	0	0	0	0		1	1		1	3
KK14	1	1	600428	19.58	0	0	0	0	0	0	0	0	0	0	0	0	25.96	1	>1000	1	0	0	0	0	0	0	0	0	0	0	0	0	0	0	0	0	1+	1	0	0	0	0		1	1		1	2
KK15	0	0	0	0	0	0	0	0	0	0	0	0	0	0	0	0	24.68	1	0	0	0	0	0	0	0	0	0	0	0	0	0	0	1+	1	0	0	0	0	0	0	0	0		0	0		0	1
KK16	0	0	0	0	0	0	0	0	0	0	0	0	0	0	0	0	24.72	0	0	0	0	0	0	0	0	0	0	0	0	0	0	0	0	0	0	0	0	0	0	0	0	0		0	0		0	0
KK17	1	1	39	32.88	0	0	0	0	0	0	0	0	0	1	60	32.18	24.22	1	0	0	0	0	0	0	0	0	1+	1	0	0	0	0	0	0	0	0	1+	1	0	0	0	0		1	2		0	2
KK18	0	0	0	0	0	0	0	0	0	0	0	0	0	0	0	0	24.96	1	0	0	0	0	0	0	3	1	0	0	0	0	0	0	0	0	0	0	1+	1	1+	1	0	0		0	0		1	3
KK19	1	1	724623	18.38	0	0	0	0	0	0	0	0	0	1	49	33.33	25.05	1	>1000	1	0	0	0	0	0	0	0	0	0	0	0	0	0	0	0	0	0	0	0	0	0	0		1	2		1	1
KK20	0	0	0	0	0	0	0	0	0	0	0	0	0	0	0	0	24.93	0	0	0	0	0	0	0	0	0	0	0	0	0	0	0	0	0	0	0	0	0	0	0	0	0		0	0		0	0
KK21	1	1	10736	24.6	0	0	0	0	0	0	0	0	0	0	0	0	24.71	1	>500	1	0	0	0	0	5	1	0	0	0	0	0	0	1+	1	0	0	0	0	0	0	0	0		1	1		1	3
KK22	0	0	0	0	0	0	0	0	0	0	0	0	0	0	0	0	24.59	0	0	0	0	0	0	0	0	0	0	0	0	0	0	0	0	0	0	0	0	0	0	0	0	0		0	0		0	0
KK23	1	1	1332848	17.88	0	0	0	0	0	0	0	0	0	0	0	0	25.5	1	>1000	1	0	0	0	0	0	0	0	0	0	0	0	0	0	0	0	0	0	0	0	0	0	0		1	1		1	1
KK27	0	0	0	0	0	0	0	0	0	0	0	0	0	0	0	0	25.38	1	0	0	0	0	0	0	0	0	0	0	0	0	1+	1	0	0	0	0	0	0	0	0	0	0		0	0		0	1
KK30	0	0	0	0	0	0	0	0	0	0	0	0	0	0	0	0	24.83	0	0	0	0	0	0	0	0	0	0	0	0	0	0	0	0	0	0	0	0	0	0	0	0	0		0	0		0	0
KK31	1	1	301102	19.52	0	0	0	0	0	0	0	0	0	0	0	0	24.83	1	>1000	1	0	0	0	0	0	0	0	0	0	0	0	0	0	0	0	0	0	0	0	0	0	0		1	1		1	1
KK34	0	0	0	0	0	0	0	0	0	0	0	0	0	0	0	0	26.01	1	0	0	0	0	0	0	0	0	0	0	0	0	1+	1	0	0	0	0	1+	1	0	0	0	0		0	0		0	2
KK39	1	1	422316	19.57	0	0	0	0	0	0	0	0	0	0	0	0	25.4	1	>1000	1	0	0	0	0	0	0	0	0	0	0	0	0	0	0	0	0	0	0	0	0	0	0		1	1		1	1
KK40	0	0	0	0	0	0	0	0	0	0	0	0	0	0	0	0	25.14	0	0	0	0	0	0	0	0	0	0	0	0	0	0	0	0	0	0	0	0	0	0	0	0	0		0	0		0	0
KK41	1	1	465	30.67	0	0	0	0	0	0	0	0	0	0	0	0	25.89	1	0	0	0	0	0	0	0	0	0	0	0	0	0	0	1+	1	0	0	0	0	0	0	0	0		1	1		0	1
KK42	0	0	0	0	0	0	0	0	0	0	0	0	0	0	0	0	24.74	0	0	0	0	0	0	0	0	0	0	0	0	0	0	0	0	0	0	0	0	0	0	0	0	0		0	0		0	0
MK01	1	1	88575	20.8	0	0	0	0	0	0	0	0	0	1	166	30.58	24.19	1	>1000	1	0	0	0	0	5	1	0	0	0	0	0	0	0	0	0	0	0	0	0	0	0	0		1	2		1	2
MK02	1	1	116592	21.22	0	0	0	0	0	0	0	0	0	1	576	29.49	25.05	1	>1000	1	0	0	0	0	4	1	0	0	0	0	0	0	0	0	0	0	1+	1	0	0	0	0		1	2		1	3
MK03	1	1	40077	22.69	0	0	0	0	0	0	0	0	0	1	62	32.78	24.85	1	>1000	1	0	0	0	0	7	1	0	0	0	0	1+	1	1+	1	0	0	1+	1	1+	1	0	0		1	2		1	6
MK05	1	0	0	0	0	0	0	0	0	0	0	0	0	1	728	28.88	24.8	1	0	0	0	0	0	0	112	1	0	0	0	0	0	0	0	0	0	0	0	0	0	0	0	0		1	1		1	1
MK07	1	1	221	30.86	0	0	0	0	0	0	0	0	0	1	283	30.48	24.92	1	0	0	17	1	0	0	10	1	0	0	0	0	0	0	0	0	0	0	0	0	0	0	0	0		1	2		1	2
MK09	0	0	0	0	0	0	0	0	0	0	0	0	0	0	0	0	24.72	1	0	0	0	0	0	0	0	0	0	0	0	0	1+	1	0	0	0	0	0	0	0	0	0	0		0	0		0	1
MK11	1	1	1334958	17.57	0	0	0	0	0	0	0	0	0	1	5410	26.16	25.2	1	>1000	1	0	0	0	0	31	1	0	0	0	0	0	0	0	0	0	0	0	0	0	0	0	0		1	2		1	2
MK12	1	0	0	0	0	0	0	0	0	0	0	0	0	1	42	33.61	25.07	0	0	0	0	0	0	0	0	0	0	0	0	0	0	0	0	0	0	0	0	0	0	0	0	0		1	1		0	0
MK14	1	0	0	0	0	0	0	0	0	0	0	0	0	1	230	30.94	25.06	1	0	0	3	1	0	0	31	1	1+	1	0	0	0	0	1+	1	0	0	0	0	0	0	0	0		1	1		1	4
MK15	1	0	0	0	0	0	0	1	3839	26.3	0	0	0	1	95	32.06	24.81	1	0	0	36	1	0	0	8	1	1+	1	0	0	0	0	0	0	0	0	0	0	0	0	0	0		1	2		1	3
MK16	1	1	94644	21.05	0	0	0	0	0	0	0	0	0	1	532	29.12	24.55	1	>1000	1	0	0	0	0	22	1	0	0	0	0	0	0	0	0	0	0	1+	1	0	0	0	0		1	2		1	3
MK17	1	0	0	0	0	0	0	0	0	0	0	0	0	1	1793	27.53	24.85	1	0	0	0	0	0	0	10	1	0	0	0	0	0	0	0	0	0	0	0	0	0	0	0	0		1	1		1	1
MK18	1	0	0	0	0	0	0	0	0	0	0	0	0	1	161	31.22	24.79	1	0	0	0	0	0	0	1	1	0	0	0	0	0	0	0	0	0	0	0	0	0	0	0	0		1	1		1	1
MK20	0	0	0	0	0	0	0	0	0	0	0	0	0	0	0	0	24.71	0	0	0	0	0	0	0	0	0	0	0	0	0	0	0	0	0	0	0	0	0	0	0	0	0		0	0		0	0
MK21	1	1	115	31.5	0	0	0	0	0	0	0	0	0	1	65	32.4	24.55	1	0	0	3	1	0	0	5	1	0	0	0	0	1+	1	0	0	0	0	1+	1	0	0	0	0		1	2		1	4
MK24	1	1	239314	20.28	0	0	0	0	0	0	0	0	0	1	282	30.79	25.23	1	>1000	1	0	0	0	0	20	1	0	0	0	0	0	0	0	0	0	0	0	0	0	0	0	0		1	2		1	2
MK26	1	0	0	0	0	0	0	0	0	0	0	0	0	1	442	29.64	24.78	1	0	0	0	0	0	0	9	1	0	0	0	0	1+	1	0	0	0	0	0	0	0	0	0	0		1	1		1	2
MK27	1	0	0	0	0	0	0	0	0	0	0	0	0	1	183	32.05	25.82	1	0	0	0	0	0	0	3	1	0	0	0	0	0	0	0	0	0	0	0	0	0	0	0	0		1	1		1	1
MK29	1	1	16088	25.5	0	0	0	0	0	0	0	0	0	0	0	0	26.24	1	>500	1	0	0	0	0	0	0	0	0	0	0	1+	1	0	0	0	0	0	0	0	0	0	0		1	1		1	2
MK33	1	1	18462	24.81	0	0	0	0	0	0	0	0	0	1	85	33.19	25.76	1	>500	1	0	0	0	0	2	1	0	0	0	0	0	0	0	0	0	0	0	0	0	0	0	0		1	2		1	2
MK34	1	1	3072362	16.89	0	0	0	0	0	0	0	0	0	0	0	0	25.81	1	>1000	1	10	1	0	0	0	0	0	0	0	0	0	0	0	0	0	0	0	0	0	0	0	0		1	1		1	2
MK35	1	1	821228	18.56	0	0	0	0	0	0	0	0	0	1	1018	28.99	25.43	1	>1000	1	0	0	0	0	0	0	0	0	0	0	0	0	0	0	0	0	0	0	0	0	0	0		1	2		1	1
MK36	1	0	0	0	0	0	0	0	0	0	0	0	0	1	121	33.14	26.26	0	0	0	0	0	0	0	0	0	0	0	0	0	0	0	0	0	0	0	0	0	0	0	0	0		1	1		0	0
MK38	1	0	0	0	0	0	0	0	0	0	0	0	0	1	945	29.63	25.95	1	2	1	0	0	0	0	1	1	0	0	0	0	0	0	0	0	0	0	1+	1	0	0	0	0		1	1		1	3
MK39	1	0	0	0	0	0	0	0	0	0	0	0	0	1	142	32.81	26.18	1	0	0	0	0	0	0	0	0	1+	1	0	0	0	0	0	0	0	0	0	0	0	0	0	0		1	1		0	1
MK42	1	1	350059	20.22	0	0	0	1	85	33.19	0	0	0	1	466	30.53	25.76	1	>1000	1	0	0	0	0	6	1	0	0	0	0	0	0	0	0	0	0	0	0	0	0	0	0		1	3		1	2
MK43	1	0	0	0	0	0	0	0	0	0	0	0	0	1	143	32.36	25.74	1	0	0	0	0	0	0	3	1	0	0	0	0	0	0	1+	1	0	0	0	0	0	0	0	0		1	1		1	2
MK44	1	0	0	0	0	0	0	0	0	0	0	0	0	1	258	32.98	27.28	1	>1000	1	45	1	0	0	8	1	0	0	0	0	0	0	0	0	0	0	0	0	0	0	0	0		1	1		1	3
MKAF	1	0	0	0	0	0	0	0	0	0	0	0	0	1	140	32.77	26.12	1	0	0	0	0	0	0	1	1	0	0	0	0	0	0	0	0	0	0	0	0	0	0	0	0		1	1		1	1
MKBF	1	1	19368	24.94	0	0	0	0	0	0	0	0	0	1	384	31.05	25.97	1	>500	1	0	0	0	0	19	1	0	0	0	0	0	0	0	0	0	0	0	0	0	0	0	0		1	2		1	2
MKCF	0	0	0	0	0	0	0	0	0	0	0	0	0	0	0	0	26.31	1	0	0	0	0	0	0	0	0	0	0	1+	1	0	0	0	0	0	0	0	0	0	0	0	0		0	0		0	1
MKDF	0	0	0	0	0	0	0	0	0	0	0	0	0	0	0	0	25.84																											0	0
MN02	1	1	57867	23.31	0	0	0	0	0	0	0	0	0	0	0	0	26.04	1	47	1	0	0	0	0	0	0	1+	1	0	0	1+	1	0	0	0	0	1+	1	0	0	0	0		1	1		1	4
MN03	0	0	0	0	0	0	0	0	0	0	0	0	0	0	0	0	25.79	0	0	0	0	0	0	0	0	0	0	0	0	0	0	0	0	0	0	0	0	0	0	0	0	0		0	0		0	0
MN04	1	1	977108	19.15	0	0	0	0	0	0	0	0	0	1	1731	29.02	26.29	1	>500	1	0	0	0	0	2	1	0	0	0	0	0	0	1+	1	0	0	0	0	0	0	0	0		1	2		1	3
MN06	0	0	0	0	0	0	0	0	0	0	0	0	0	0	0	0	26.16	0	0	0	0	0	0	0	0	0	0	0	0	0	0	0	0	0	0	0	0	0	0	0	0	0		0	0		0	0
MN07	0	0	0	0	0	0	0	0	0	0	0	0	0	0	0	0	25.93	0	0	0	0	0	0	0	0	0	0	0	0	0	0	0	0	0	0	0	0	0	0	0	0	0		0	0		0	0
MN11	0	0	0	0	0	0	0	0	0	0	0	0	0	0	0	0	25.86	0	0	0	0	0	0	0	0	0	0	0	0	0	0	0	0	0	0	0	0	0	0	0	0	0		0	0		0	0
MN13	0	0	0	0	0	0	0	0	0	0	0	0	0	0	0	0	26.19	1	0	0	0	0	0	0	0	0	0	0	0	0	1+	1	0	0	0	0	1+	1	1+	1	0	0		0	0		0	3
MN14	0	0	0	0	0	0	0	0	0	0	0	0	0	0	0	0	25.93	1	0	0	0	0	0	0	0	0	1+	1	0	0	0	0	0	0	0	0	0	0	0	0	0	0		0	0		0	1
MN15	0	0	0	0	0	0	0	0	0	0	0	0	0	0	0	0	25.91	1	0	0	0	0	0	0	0	0	1+	1	0	0	0	0	0	0	0	0	0	0	0	0	0	0		0	0		0	1
MN21	1	1	1111227	19.92	0	0	0	0	0	0	0	0	0	0	0	0	27.26	1	>500	1	0	0	0	0	0	0	0	0	0	0	0	0	0	0	1+	1	1+	1	0	0	0	0		1	1		1	3
MN24	0	0	0	0	0	0	0	0	0	0	0	0	0	0	0	0	25.7	0	0	0	0	0	0	0	0	0	0	0	0	0	0	0	0	0	0	0	0	0	0	0	0	0		0	0		0	0
MN26	0	0	0	0	0	0	0	0	0	0	0	0	0	0	0	0	26.09	1	0	0	0	0	0	0	0	0	0	0	0	0	0	0	0	0	0	0	1+	1	0	0	0	0		0	0		0	1
MN32	0	0	0	0	0	0	0	0	0	0	0	0	0	0	0	0	25.75	1	0	0	0	0	0	0	0	0	0	0	0	0	1+	1	0	0	0	0	0	0	0	0	0	0		0	0		0	1
MN33	0	0	0	0	0	0	0	0	0	0	0	0	0	0	0	0	25.99	1	0	0	0	0	0	0	0	0	1+	1	0	0	0	0	0	0	0	0	0	0	0	0	0	0		0	0		0	1
MN35	0	0	0	0	0	0	0	0	0	0	0	0	0	0	0	0	25.98	0	0	0	0	0	0	0	0	0	0	0	0	0	0	0	0	0	0	0	0	0	0	0	0	0		0	0		0	0
MN37	0	0	0	0	0	0	0	0	0	0	0	0	0	0	0	0	25.82	0	0	0	0	0	0	0	0	0	0	0	0	0	0	0	0	0	0	0	0	0	0	0	0	0		0	0		0	0
MN38	0	0	0	0	0	0	0	0	0	0	0	0	0	0	0	0	25.94	0	0	0	0	0	0	0	0	0	0	0	0	0	0	0	0	0	0	0	0	0	0	0	0	0		0	0		0	0
MN40	0	0	0	0	0	0	0	0	0	0	0	0	0	0	0	0	26.12	1	0	0	0	0	0	0	0	0	0	0	0	0	0	0	1+	1	0	0	1+	1	0	0	0	0		0	0		0	2
MN42	0	0	0	0	0	0	0	0	0	0	0	0	0	0	0	0	26.06	1	0	0	0	0	0	0	0	0	1+	1	0	0	0	0	0	0	0	0	0	0	0	0	0	0		0	0		0	1
MN43	0	0	0	0	0	0	0	0	0	0	0	0	0	0	0	0	25.67	0	0	0	0	0	0	0	0	0	0	0	0	0	0	0	0	0	0	0	0	0	0	0	0	0		0	0		0	0
MNAF	0	0	0	0	0	0	0	0	0	0	0	0	0	0	0	0	26.28	0	0	0	0	0	0	0	0	0	0	0	0	0	0	0	0	0	0	0	0	0	0	0	0	0		0	0		0	0
MNBF	0	0	0	0	0	0	0	0	0	0	0	0	0	0	0	0	25.78	0	0	0	0	0	0	0	0	0	0	0	0	0	0	0	0	0	0	0	0	0	0	0	0	0		0	0		0	0
NK02	1	0	0	0	0	0	0	0	0	0	0	0	0	1	1656	28.96	26.16	1	0	0	0	0	0	0	27	1	0	0	0	0	0	0	0	0	0	0	0	0	0	0	0	0		1	1		1	1
NK04	1	1	689375	19.85	0	0	0	0	0	0	0	0	0	1	630	30.76	26.45	1	>1000	1	0	0	0	0	1	1	0	0	0	0	0	0	0	0	0	0	0	0	0	0	0	0		1	2		1	2
NK07	1	0	0	0	0	0	0	0	0	0	0	0	0	1	2634	27.52	25.45																											1	1
NK11	1	1	92548	22.52	0	0	0	0	0	0	0	0	0	1	682	30.17	25.99	1	0	0	0	0	0	0	14	1	0	0	1+	1	0	0	1+	1	1+	1	0	0	0	0	0	0		1	2		1	4
NK13	1	0	0	0	0	0	0	0	0	0	0	0	0	1	87	33.25	25.86	1	0	0	0	0	0	0	22	1	0	0	0	0	0	0	0	0	0	0	0	0	0	0	0	0		1	1		1	1
NK14	1	0	0	0	0	0	0	0	0	0	0	0	0	1	2009	28.71	26.21	1	0	0	0	0	0	0	11	1	0	0	0	0	0	0	0	0	0	0	1+	1	0	0	0	0		1	1		1	2
NK15	1	1	223983	21.51	0	0	0	0	0	0	0	0	0	1	215	32.33	26.35	1	>1000	1	0	0	0	0	0	0	0	0	0	0	0	0	0	0	0	0	0	0	0	0	0	0		1	2		1	1
NK16	1	0	0	0	0	0	0	0	0	0	0	0	0	1	696	29.78	25.63	1	0	0	0	0	0	0	25	1	0	0	0	0	1+	1	0	0	0	0	0	0	0	0	0	0		1	1		1	2
NK17	1	0	0	0	0	0	0	0	0	0	0	0	0	1	78	33.02	25.46	1	0	0	0	0	0	0	0	0	0	0	0	0	1+	1	0	0	0	0	1+	1	0	0	0	0		1	1		0	2
NK22	0	0	0	0	0	0	0	0	0	0	0	0	0	0	0	0	26.27	1	1	1	0	0	0	0	0	0	0	0	0	0	0	0	0	0	0	0	0	0	0	0	0	0		0	0		1	1
NK27	1	0	0	0	0	0	0	0	0	0	0	0	0	1	549	30.67	26.14	1	>1000	1	0	0	0	0	11	1	0	0	0	0	1+	1	0	0	0	0	0	0	0	0	0	0		1	1		1	3
NK28	0	0	0	0	0	0	0	0	0	0	0	0	0	0	0	0	26.2	0	0	0	0	0	0	0	0	0	0	0	0	0	0	0	0	0	0	0	0	0	0	0	0	0		0	0		0	0
NK29	1	1	73163	22.88	0	0	0	0	0	0	0	0	0	1	553	30.5	25.99	1	>500	1	0	0	0	0	0	0	0	0	0	0	1+	1	0	0	0	0	1+	1	0	0	0	0		1	2		1	3
HM03	1	0	0	0	0	0	0	0	0	0	0	0	0	1	201	32.71	26.62	1	0	0	0	0	0	0	0	0	0	0	0	0	1+	1	0	0	0	0	0	0	0	0	0	0		1	1		0	1
HM04	1	0	0	0	0	0	0	0	0	0	0	0	0	1	271	31.6	25.98	1	0	0	0	0	0	0	2	1	0	0	0	0	1+	1	0	0	0	0	1+	1	1+	1	0	0		1	1		1	4
HM05	1	0	0	0	0	0	0	0	0	0	0	0	0	1	2867	27.87	25.92	1	0	0	0	0	0	0	7	1	1+	1	0	0	0	0	0	0	0	0	0	0	1+	1	0	0		1	1		1	3
HM08	1	1	57660	23.26	0	0	0	0	0	0	0	0	0	1	105	33.08	25.99	1	>1000	1	0	0	0	0	37	1	1+	1	0	0	0	0	0	0	0	0	0	0	0	0	0	0		1	2		1	3
HM10	1	1	78986	22.84	0	0	0	1	5251	27.07	0	0	0	1	1266	29.28	26.06	1	>500	1	0	0	0	0	0	0	0	0	0	0	1+	1	0	0	0	0	0	0	0	0	0	0		1	3		1	2
HM13	1	1	210501	21.41	0	0	0	0	0	0	0	0	0	1	126	32.97	26.16	1	>1000	1	0	0	0	0	5	1	0	0	0	0	0	0	0	0	0	0	0	0	0	0	1+	1		1	2		1	3
HM14	1	1	41187	23.79	0	0	0	0	0	0	0	0	0	0	0	0	26	1	>1000	1	0	0	0	0	0	0	0	0	0	0	1+	1	0	0	0	0	1+	1	0	0	0	0		1	1		1	3
HM15	1	1	242197	21.1	0	0	0	0	0	0	0	0	0	1	981	29.68	26.06	1	>1000	1	0	0	0	0	8	1	0	0	0	0	1+	1	0	0	1+	1	0	0	0	0	0	0		1	2		1	4
HM16	1	0	0	0	0	0	0	0	0	0	0	0	0	1	1387	29.34	26.26	1	0	0	0	0	0	0	8	1	0	0	0	0	0	0	0	0	0	0	1+	1	0	0	0	0		1	1		1	2
HM19	0	0	0	0	0	0	0	0	0	0	0	0	0	0	0	0	26.14	0	0	0	0	0	0	0	0	0	0	0	0	0	0	0	0	0	0	0	0	0	0	0	0	0		0	0		0	0
HM20	1	0	0	0	0	0	0	0	0	0	0	0	0	1	2080	28.33	25.88	1	0	0	0	0	0	0	15	1	0	0	0	0	0	0	0	0	0	0	1+	1	0	0	0	0		1	1		1	2
HM21	0	0	0	0	0	0	0	0	0	0	0	0	0	0	0	0	26.3	0	0	0	0	0	0	0	0	0	0	0	0	0	0	0	0	0	0	0	0	0	0	0	0	0		0	0		0	0
HM23	0	0	0	0	0	0	0	0	0	0	0	0	0	0	0	0	25.84	1	0	0	0	0	0	0	0	0	0	0	0	0	1+	1	0	0	0	0	0	0	0	0	0	0		0	0		0	1
HM25	0	0	0	0	0	0	0	0	0	0	0	0	0	0	0	0	25.97	1	1	1	0	0	0	0	0	0	0	0	0	0	1+	1	0	0	0	0	0	0	0	0	0	0		0	0		1	2
HM26	1	0	0	0	0	0	0	0	0	0	0	0	0	1	74	33.54	25.89	1	0	0	0	0	0	0	0	0	0	0	1+	1	1+	1	0	0	0	0	1+	1	0	0	0	0		1	1		0	3
HM30	0	0	0	0	0	0	0	0	0	0	0	0	0	0	0	0	25.68	1	0	0	0	0	0	0	0	0	0	0	0	0	1+	1	0	0	0	0	0	0	0	0	0	0		0	0		0	1
HM31	0	0	0	0	0	0	0	0	0	0	0	0	0	0	0	0	26.16	1	0	0	0	0	0	0	0	0	1+	1	0	0	0	0	0	0	0	0	0	0	0	0	0	0		0	0		0	1
HM32	1	1	5829	26.84	0	0	0	0	0	0	0	0	0	0	0	0	26	1	392	1	0	0	0	0	0	0	0	0	0	0	0	0	0	0	0	0	0	0	0	0	0	0		1	1		1	1
HM33	1	1	269227	20.72	0	0	0	0	0	0	0	0	0	1	185	32.07	25.85	1	>1000	1	0	0	0	0	40	1	0	0	0	0	0	0	0	0	0	0	0	0	0	0	0	0		1	2		1	2
HM36	0	0	0	0	0	0	0	0	0	0	0	0	0	0	0	0	26.31	1	0	0	0	0	0	0	0	0	1+	1	0	0	0	0	0	0	0	0	0	0	0	0	0	0		0	0		0	1
HM37	1	0	0	0	0	0	0	0	0	0	0	0	0	1	986	31.27	27.66	0	0	0	0	0	0	0	0	0	0	0	0	0	0	0	0	0	0	0	0	0	0	0	0	0		1	1		0	0
HM42	1	0	0	0	0	0	0	0	0	0	0	0	0	1	403	31.7	26.69	1	0	0	0	0	0	0	0	0	0	0	0	0	0	0	1+	1	0	0	1+	1	1+	1	0	0		1	1		0	3
HM44	1	1	6434	28.52	0	0	0	0	0	0	0	0	0	1	295	33.32	27.83	0	0	0	0	0	0	0	0	0	0	0	0	0	0	0	0	0	0	0	0	0	0	0	0	0		1	2		0	0
HMAF	0	0	0	0	0	0	0	0	0	0	0	0	0	0	0	0	29.48																											0	0
HMBF	0	0	0	0	0	0	0	0	0	0	0	0	0	0	0	0	26.99	1	0	0	0	0	0	0	0	0	1+	1	0	0	1+	1	0	0	0	0	0	0	0	0	0	0		0	0		0	2
HMCF	1	0	0	0	0	0	0	0	0	0	0	0	0	1	1634	29.72	26.89	1	0	0	0	0	0	0	45	1	0	0	0	0	0	0	0	0	0	0	0	0	0	0	0	0		1	1		1	1
HMDF	0	0	0	0	0	0	0	0	0	0	0	0	0	0	0	0	26.72	0	0	0	0	0	0	0	0	0	0	0	0	0	0	0	0	0	0	0	0	0	0	0	0	0		0	0		0	0
HK02	1	1	4061991	17.08	0	0	0	0	0	0	0	0	0	1	6343	27.15	26.44	1	>1000	1	0	0	0	0	21	1	1+	1	0	0	0	0	0	0	0	0	0	0	0	0	0	0		1	2		1	3
HK06	1	1	1089	33.04	0	0	0	0	0	0	0	0	0	0	0	0	29.58	1	0	0	0	0	0	0	0	0	1+	1	0	0	1+	1	0	0	0	0	0	0	0	0	0	0		1	1		0	2
HK07	1	1	1583761	19.45	0	0	0	0	0	0	0	0	0	1	3000	29.22	27.34	1	>1000	1	0	0	0	0	17	1	0	0	0	0	0	0	0	0	0	0	0	0	0	0	0	0		1	2		1	2
HK08	1	1	31414	24.99	0	0	0	0	0	0	0	0	0	1	255	32.49	26.77	1	103	1	0	0	0	0	2	1	1+	1	1+	1	1+	1	0	0	1+	1	0	0	1+	1	0	0		1	2		1	7
HK10	1	1	210791	21.87	0	0	0	0	0	0	0	0	0	0	0	0	26.62	1	>500	1	0	0	0	0	0	0	0	0	0	0	1+	1	0	0	0	0	0	0	0	0	0	0		1	1		1	2
HK11	1	1	366318	20.88	0	0	0	0	0	0	0	0	0	1	151	33.02	26.49	1	>1000	1	0	0	0	0	2	1	0	0	0	0	0	0	0	0	0	0	0	0	0	0	0	0		1	2		1	2
HK14	1	1	4711749	16.37	0	0	0	0	0	0	0	0	0	1	5252	26.96	25.96	1	>1000	1	0	0	0	0	23	1	0	0	0	0	0	0	0	0	0	0	0	0	0	0	0	0		1	2		1	2
HK15	1	1	249171	21.44	0	0	0	0	0	0	0	0	0	0	0	0	26.45	1	>1000	1	0	0	0	0	0	0	0	0	0	0	0	0	0	0	0	0	0	0	0	0	0	0		1	1		1	1
HK16	1	1	162741	22.3	0	0	0	0	0	0	0	0	0	1	630	30.95	26.64	1	>1000	1	0	0	0	0	5	1	0	0	0	0	0	0	0	0	0	0	0	0	0	0	0	0		1	2		1	2
HK17	1	1	14854	25.62	0	0	0	0	0	0	0	0	0	1	119	33.14	26.23	1	8	1	0	0	0	0	0	0	0	0	0	0	0	0	0	0	0	0	0	0	0	0	0	0		1	2		1	1
HK18	1	0	0	0	0	0	0	0	0	0	0	0	0	1	917	30.77	27.05	1	0	0	0	0	0	0	81	1	1+	1	0	0	0	0	0	0	0	0	0	0	0	0	0	0		1	1		1	2
HK19	1	1	67607	23.35	0	0	0	0	0	0	0	0	0	1	551	30.84	26.33	1	>1000	1	0	0	0	0	22	1	0	0	0	0	1+	1	0	0	0	0	1+	1	0	0	0	0		1	2		1	4
