# Supplementary material for: Field evaluation of the gut microbiome composition of pre-school and school-aged children in Tha Song Yang, Thailand, following oral MDA for STH infections
Source: PLoS Negl Trop Dis. 2021 Jul 26;15(7):e0009597. doi: 10.1371/journal.pntd.0009597 (PMC8341710; doi:10.1371/journal.pntd.0009597)
Supplement: S2 Table — Patients older than 5 years of age were not included due to no available reference standard. MT-PCR: multiplexed-tandem qPCR; Ct: cycle threshold value; BMI: body mass index. (XLSX) [file pntd.0009597.s004.xlsx]

## Sheet: Raw data
S3 Table. WHO-recommended height-for-weight, height-for-age and weight-for-age z- score analysis. Patients older than 5 years of age were not included due to no available reference standard.
MT-PCR: multiplexed-tandem qPCR; Ct: cycle threshold value; BMI: body mass index.
Sample ID	Sample Number	Date of Collection	Date of Birth	Age (completed months)	Age (years)	Sex	Stool Score	Height (cm)	Weight (kg)	School	Preservation Method	Infectionstatus MT-PCR	Ascaris lumbricoides Ct MT-PCR	Trichuris trichiura Ct MT-PCR	Pan Hookworm Ct MT-PCR	Age z-score	Height (cm) z-score	Weight (kg) z-score	Height-for-age z-score	Weight-for-age z-score	Weight-for-height z-score	BMI z-score
1	HK01	28_3_2017	19_7_2010	80	6	Female	4	111	16	Huay Manhok Khi	DESS	1	32.12	31.85	0	1.74987	0.985684	0.0906785
2	HK03	28_3_2017	9_12_2010	75	6	Female	4	108	15	Huay Manhok Khi	DESS	0	0	0	0	1.32941	0.593113	-0.344154
3	HK04	28_3_2017	13_4_2011	71	5	Male	3	101	19.3	Huay Manhok Khi	DESS	1	18.57	28.29	0	0.993042	-0.322887	1.52563
4	HK05	28_3_2017	13_4_2012	59	4	Male	4	102	15	Huay Manhok Khi	DESS	1	28.01	0	0	-0.0160664	-0.19203	-0.344154	-1.61	-1.45	-0.73	-0.62
5	HK09	28_3_2017	12_1_2012	62	5	Male	4	106	15	Huay Manhok Khi	DESS	1	20.88	30.44	0	0.236211	0.331398	-0.344154
6	HK12	28_3_2017	11_1_2013	50	4	Female	3	104	15	Huay Manhok Khi	DESS	1	28.54	0	0	-0.772897	0.0696841	-0.344154	0.02	-0.66	-1.02	-1.05
7	HK13	28_3_2017	29_9_2011	65	5	Male	5	100	11.5	Huay Manhok Khi	DESS	1	25.42	0	0	0.488488	-0.453745	-1.86607
8	HK20	30_3_2017	22_8_2013	43	3	Male	4	96	15	Huay Manhok Khi	DESS	1	22.5	0	0	-1.36154	-0.977173	-0.344154	-1.11	-0.27	0.58	0.66
9	HM02	30_3_2017	23_8_2010	79	6	Male	3	114	19.2	Huay Manhok	DESS	1	27.11	0	0	1.66578	1.37826	1.48214
10	HM07	28_3_2017	31_1_2011	73	6	Male	3	90	17	Huay Manhok	DESS	1	29.77	32.63	0	1.16123	-1.76232	0.525511
11	HM22	28_3_2017	11_12_2011	63	5	Male	3	114	17.7	Huay Manhok	DESS	1	0	32.18	0	0.320303	1.37826	0.829894
12	HM27	30_3_2017	15_9_2011	66	5	Female	3	108	18.4	Huay Manhok	DESS	1	26.89	0	0	0.57258	0.593113	1.13428
13	HM35	28_3_2017	4_3_2012	60	5	Female	4	110	17.6	Huay Manhok	DESS	1	31.99	0	0	0.0680259	0.854827	0.786411	0.12	-0.23	-0.59	-0.51
14	KK04	28_3_2017	1_12_2010	75	6	Female	4	111	17.3	Krae Khi	DESS	1	21.46	0	0	1.32941	0.985684	0.655961
15	KK09	28_3_2017	9_6_2011	69	5	Female	4	106.5	16.8	Krae Khi	DESS	1	23.34	0	0	0.824857	0.396827	0.438544
16	KK13	29_3_2017	10_9_2010	78	6	Female	4	102	14.5	Krae Khi	DESS	1	29.25	0	0	1.58169	-0.19203	-0.56157
17	KK24	28_3_2017	3_9_2010	78	6	Female	2	116	20.9	Krae Khi	DESS	1	22.47	33.33	0	1.58169	1.63997	2.22136
18	KK35	28_3_2017	6_3_2014	36	3	Male	5	91	14.4	Krae Khi	DESS	1	26.33	0	0	-1.95019	-1.63146	-0.605054	-1.37	0.03	1.14	1.35
19	KK37	28_3_2017	2_5_2013	46	3	Male	4	97	15.8	Krae Khi	DESS	1	25.25	0	0	-1.10927	-0.846316	0.0037121	-1.26	-0.11	1	1.07
20	MK04	29_3_2017	8_10_2010	77	6	Female	3	104	14.4	Mae Kho	DESS	1	21.14	29.2	0	1.4976	0.0696841	-0.605054
21	MK06	28_3_2017	5_5_2011	70	5	Female	3	109	17.7	Mae Kho	DESS	1	22.67	33.02	0	0.908949	0.72397	0.829894
22	MK08	30_3_2017	27_7_2011	68	5	Female	5	108	16.2	Mae Kho	DESS	1	20.82	29.35	0	0.740765	0.593113	0.177645
23	MK10	28_3_2017	6_10_2011	65	5	Female	3	104	14.5	Mae Kho	DESS	1	20.98	29.39	0	0.488488	0.0696841	-0.56157
24	MK13	28_3_2017	31_7_2011	67	5	Male	2	107	15.2	Mae Kho	DESS	1	20.25	30.69	0	0.656672	0.462256	-0.257188
25	MK19	28_3_2017	15_11_2011	64	5	Female	4	102	13.9	Mae Kho	DESS	1	24.08	30.95	0	0.404395	-0.19203	-0.82247
26	MK22	29_3_2017	10_3_2012	60	5	Female	3	109	16.6	Mae Kho	DESS	1	18.52	26.54	0	0.0680259	0.72397	0.351578	-0.09	-0.64	-1.01	-0.93
27	MK25	29_3_2017	31_1_2012	61	5	Male	4	107	17	Mae Kho	DESS	1	0	31.82	0	0.152118	0.462256	0.525511
28	MK28	30_3_2017	28_5_2012	58	4	Male	3	103	14.5	Mae Kho	DESS	1	25.94	32.95	0	-0.100159	-0.0611731	-0.56157	-1.29	-1.64	-1.37	-1.28
29	MK30	28_3_2017	19_12_2012	51	4	Female	4	104.5	15.5	Mae Kho	DESS	1	20.79	28.72	0	-0.688805	0.135113	-0.126738	0.01	-0.5	-0.76	-0.78
30	MK32	29_3_2017	16_11_2012	52	4	Male	4	108	16.1	Mae Kho	DESS	1	20.76	33.75	0	-0.604713	0.593113	0.134162	0.56	-0.43	-1.19	-1.24
31	MK37	29_3_2017	9_5_2013	46	3	Female	4	91	12.3	Mae Kho	DESS	1	22.48	31.28	0	-1.10927	-1.63146	-1.5182	-2.49	-1.86	-0.53	-0.31
32	MK40	28_3_2017	10_2_2014	37	3	Female	4	90	13.1	Mae Kho	DESS	1	25.06	0	0	-1.8661	-1.76232	-1.17034	-1.49	-0.54	0.39	0.58
33	MK46	29_3_2017	1_1_2013	50	4	Female	4	98	13.3	Mae Kho	DESS	1	24.52	30.45	0	-0.772897	-0.715459	-1.08337	-1.35	-1.56	-1.11	-1.07
34	MN05	29_3_2017	26_8_2011	67	5	Male	5	114	15.3	Mae Nil	DESS	1	29.86	31.15	0	0.656672	1.37826	-0.213704
35	MN09	29_3_2017	22_7_2011	68	5	Female	4	108	16.9	Mae Nil	DESS	1	25.75	31.34	0	0.740765	0.593113	0.482028
36	MN20	28_3_2017	23_12_2012	51	4	Male	5	98	16.8	Mae Nil	DESS	1	27.09	0	0	-0.688805	-0.715459	0.438544	-1.63	-0.02	1.51	1.57
37	MN34	29_3_2017	3_8_2013	43	3	Female	4	99	15.9	Mae Nil	DESS	1	25.35	0	0	-1.36154	-0.584602	0.0471951	-0.17	0.35	0.68	0.65
38	NK01	29_3_2017	27_8_2010	79	6	Male	5	109	17.6	Mae Nil Khi	DESS	1	20.7	29.96	0	1.66578	0.72397	0.786411
39	NK08	29_3_2017	21_1_2012	62	5	Male	3	94	13	Mae Nil Khi	DESS	1	22.43	31.3	0	0.236211	-1.23889	-1.21382
40	NK31	29_3_2017	14_4_2013	47	3	Female	5	90.5	12.9	Mae Nil Khi	DESS	1	21.58	33.26	0	-1.02517	-1.69689	-1.2573	-2.73	-1.56	0.11	0.34
41	SK06	29_3_2017	1_12_2010	75	6	Male	4	113	18.4	Mae Salid Khi	DESS	0	0	0	0	1.32941	1.2474	1.13428
42	SL10	28_3_2017	27_5_2012	58	4	Male	3	105	18.4	Mae Salid Luang	DESS	0	0	0	0	-0.100159	0.200541	1.13428	-0.85	0.16	1.02	1.05
43	SN04	29_3_2017	20_11_2011	64	5	Female	3	107	15.2	Mae Salid Noi	DESS	1	0	30.42	0	0.404395	0.462256	-0.257188
44	SN05	29_3_2017	21_1_2012	62	5	Female	4	110	15	Mae Salid Noi	DESS	0	0	0	0	0.236211	0.854827	-0.344154
45	SN12	30_3_2017	10_9_2012	54	4	Female	3	105	17	Mae Salid Noi	DESS	1	20.9	28.04	0	-0.436528	0.200541	0.525511	-0.26	-0.06	0.14	0.11
46	SN22	28_3_2017	28_4_2012	59	4	Male	4	101	15.7	Mae Salid Noi	DESS	1	27.45	32.03	0	-0.0160664	-0.322887	-0.0397714	-1.83	-1.1	0.05	0.14
47	SN30	28_3_2017	16_11_2012	52	4	Female	6	99	14	Mae Salid Noi	DESS	1	21.13	29.03	0	-0.604713	-0.584602	-0.778987	-1.36	-1.32	-0.73	-0.71
48	SN34	28_3_2017	1_4_2013	47	3	Male	4	98	14	Mae Salid Noi	DESS	1	27.36	30.65	0	-1.02517	-0.715459	-0.778987	-1.15	-1.15	-0.7	-0.63
49	HK02	28_3_2017	18_11_2010	76	6	Male	3	108	17	Huay Manhok Khi	DESS	1	17.08	27.15	33.82	1.4135	0.593113	0.525511
50	HK06	28_3_2017	8_11_2010	76	6	Female	4	113	19.6	Huay Manhok Khi	DESS	1	33.04	0	0	1.4135	1.2474	1.65608
51	HK07	28_3_2017	18_2_2011	73	6	Male	4	115	18.2	Huay Manhok Khi	DESS	1	19.45	29.22	0	1.16123	1.50911	1.04731
52	HK08	28_3_2017	18_5_2011	70	5	Male	4	104	15	Huay Manhok Khi	DESS	1	24.99	32.49	0	0.908949	0.0696841	-0.344154
53	HK10	28_3_2017	17_11_2012	52	4	Female	4	104	16	Huay Manhok Khi	DESS	1	21.87	0	0	-0.604713	0.0696841	0.0906785	-0.24	-0.34	-0.3	-0.33
54	HK11	30_3_2017	6_9_2012	54	4	Female	3	99	15	Huay Manhok Khi	DESS	1	20.88	33.02	0	-0.436528	-0.584602	-0.344154	-1.58	-0.96	0.04	0.04
55	HK14	28_3_2017	22_9_2012	54	4	Female	4	93	13	Huay Manhok Khi	DESS	1	16.37	26.96	0	-0.436528	-1.36974	-1.21382	-2.91	-2.03	-0.33	-0.15
56	HK15	28_3_2017	26_9_2012	54	4	Male	5	96	13	Huay Manhok Khi	DESS	1	21.44	0	0	-0.436528	-0.977173	-1.21382	-2.42	-2.24	-1.2	-0.94
57	HK16	28_3_2017	21_9_2012	54	4	Male	5	95	13	Huay Manhok Khi	DESS	1	22.3	30.95	0	-0.436528	-1.10803	-1.21382	-2.64	-2.24	0	-0.69
58	HK17	28_3_2017	16_1_2012	62	5	Male	7	94	13	Huay Manhok Khi	DESS	1	25.62	33.14	0	0.236211	-1.23889	-1.21382
59	HK18	28_3_2017	8_4_2012	59	4	Female	3	89	12	Huay Manhok Khi	DESS	1	0	30.77	0	-0.0160664	-1.89317	-1.64865	-4.22	-2.97	-0.37	-0.08
60	HK19	28_3_2017	17_5_2013	46	3	Male	3	92	13	Huay Manhok Khi	DESS	1	23.35	30.84	0	-1.10927	-1.5006	-1.21382	-2.47	-1.67	-0.34	0
61	HM03	30_3_2017	30_7_2010	80	6	Male	4	105	19.9	Huay Manhok	DESS	1	0	32.71	0	1.74987	0.200541	1.78652
62	HM04	28_3_2017	18_10_2010	77	6	Female	4	110	17	Huay Manhok	DESS	1	0	31.6	0	1.4976	0.854827	0.525511
63	HM05	28_3_2017	4_6_2010	81	6	Female	4	117	16.6	Huay Manhok	DESS	1	0	27.87	0	1.83397	1.77083	0.351578
64	HM08	30_3_2017	7_9_2010	78	6	Male	3	106	16.1	Huay Manhok	DESS	1	23.26	33.08	0	1.58169	0.331398	0.134162
65	HM10	30_3_2017	18_2_2011	73	6	Male	4	114	19.1	Huay Manhok	DESS	1	22.84	29.28	31.59	1.16123	1.37826	1.43866
66	HM13	28_3_2017	19_12_2010	75	6	Male	4	107	16.6	Huay Manhok	DESS	1	21.41	32.97	0	1.32941	0.462256	0.351578
67	HM14	28_3_2017	19_8_2010	79	6	Male	4	108	17	Huay Manhok	DESS	1	23.79	0	0	1.66578	0.593113	0.525511
68	HM15	28_3_2017	5_10_2010	77	6	Male	4	110	16.7	Huay Manhok	DESS	1	21.1	29.68	0	1.4976	0.854827	0.395062
69	HM16	30_3_2017	10_9_2010	78	6	Female	3	114	19.7	Huay Manhok	DESS	1	0	29.34	0	1.58169	1.37826	1.69956
70	HM19	28_3_2017	20_12_2012	51	4	Male	3	104	14.7	Huay Manhok	DESS	0	0	0	0	-0.688805	0.0696841	-0.474604	-0.23	-1.06	-1.42	-1.45
71	HM20	28_3_2017	12_11_2011	64	5	Male	2	110	18.9	Huay Manhok	DESS	1	0	28.33	0	0.404395	0.854827	1.35169
72	HM21	28_3_2017	12_6_2010	81	6	Female	2	117	16	Huay Manhok	DESS	0	0	0	0	1.83397	1.77083	0.0906785
73	HM23	28_3_2017	22_2_2011	73	6	Female	3	110	18	Huay Manhok	DESS	0	0	0	0	1.16123	0.854827	0.960344
74	HM25	28_3_2017	24_4_2012	59	4	Male	5	107	15.7	Huay Manhok	DESS	0	0	0	0	-0.0160664	0.462256	-0.0397714	-0.53	-1.1	-1.28	-1.23
75	HM26	28_3_2017	29_6_2011	68	5	Female	4	105	15.7	Huay Manhok	DESS	1	0	33.54	0	0.740765	0.200541	-0.0397714
76	HM30	28_3_2017	28_11_2012	52	4	Female	4	100	15.2	Huay Manhok	DESS	0	0	0	0	-0.604713	-0.453745	-0.257188	-1.13	-0.71	-0.02	-0.03
77	HM31	30_3_2017	7_2_2013	49	4	Female	3	97	14.4	Huay Manhok	DESS	0	0	0	0	-0.85699	-0.846316	-0.605054	-1.45	-0.88	0	0.03
78	HM32	28_3_2017	4_2_2011	73	6	Female	6	112	18.7	Huay Manhok	DESS	1	26.84	0	0	1.16123	1.11654	1.26473
79	HM33	28_3_2017	13_1_2012	62	5	Male	3	110	15.3	Huay Manhok	DESS	1	20.72	32.07	0	0.236211	0.854827	-0.213704
80	HM36	28_3_2017	14_5_2012	58	4	Male	4	106	15.2	Huay Manhok	DESS	0	0	0	0	-0.100159	0.331398	-0.257188	-0.63	-1.28	-1.45	-1.41
81	HM37	28_3_2017	5_6_2012	57	4	Male	4	107	17.7	Huay Manhok	DESS	1	0	31.27	0	-0.184251	0.462256	0.829894	-0.29	-0.06	0.14	0.18
82	HM42	28_3_2017	1_8_2013	43	3	Female	4	88	12.4	Huay Manhok	DESS	1	0	31.7	0	-1.36154	-2.02403	-1.47472	-2.84	-1.54	0.23	0.51
83	HM44	28_3_2017	19_4_2012	59	4	Male	4	107	16.1	Huay Manhok	DESS	1	28.52	33.32	0	-0.0160664	0.462256	0.134162	-0.53	-0.91	-0.98	-0.92
84	KK01	28_3_2017	23_6_2010	81	6	Male	3	110	17.8	Krae Khi	DESS	0	0	0	0	1.83397	0.854827	0.873377
85	KK02	28_3_2017	1_1_2011	74	6	Female	5	105.5	15.6	Krae Khi	DESS	0	0	0	0	1.24532	0.26597	-0.0832544
86	KK06	28_3_2017	18_5_2011	70	5	Male	3	112.5	17.5	Krae Khi	DESS	1	26.63	0	0	0.908949	1.18197	0.742927
87	KK07	28_3_2017	29_6_2011	68	5	Male	4	107	13.7	Krae Khi	DESS	0	0	0	0	0.740765	0.462256	-0.909436
88	KK08	29_3_2017	13_2_2011	73	6	Female	3	107.5	17.2	Krae Khi	DESS	1	18.82	0	0	1.16123	0.527684	0.612478
89	KK10	28_3_2017	24_3_2011	72	6	Female	4	112	18.4	Krae Khi	DESS	1	20.25	0	0	1.07713	1.11654	1.13428
90	KK11	28_3_2017	28_5_2011	70	5	Female	3	108.5	15.4	Krae Khi	DESS	0	0	0	0	0.908949	0.658541	-0.170221
91	KK12	28_3_2017	13_1_2012	62	5	Female	4	107.5	16.4	Krae Khi	DESS	1	22.13	0	0	0.236211	0.527684	0.264611
92	KK14	28_3_2017	25_1_2011	74	6	Male	4	109	17.9	Krae Khi	DESS	1	19.58	0	0	1.24532	0.72397	0.91686
93	KK15	28_3_2017	20_2_2012	61	5	Male	4	99.5	12.3	Krae Khi	DESS	0	0	0	0	0.152118	-0.519173	-1.5182
94	KK16	30_3_2017	16_3_2011	72	6	Male	4	108	18.5	Krae Khi	DESS	0	0	0	0	1.07713	0.593113	1.17776
95	KK17	28_3_2017	11_7_2012	56	4	Male	3	107.5	17.6	Krae Khi	DESS	1	32.88	32.18	0	-0.268343	0.527684	0.786411	-0.06	-0.03	-0.04	0
96	KK18	28_3_2017	31_10_2012	52	4	Female	5	100	14.7	Krae Khi	DESS	0	0	0	0	-0.604713	-0.453745	-0.474604	-1.13	-0.96	-0.39	-0.39
97	KK19	28_3_2017	7_12_2012	51	4	Female	5	95	12.6	Krae Khi	DESS	1	18.38	33.33	0	-0.688805	-1.10803	-1.38775	-2.14	-2.05	-1.11	-0.97
98	KK20	28_3_2017	5_3_2011	72	6	Female	3	113.5	18.4	Krae Khi	DESS	0	0	0	0	1.07713	1.31283	1.13428
99	KK21	28_3_2017	18_10_2011	65	5	Female	4	111	17.7	Krae Khi	DESS	1	24.6	0	0	0.488488	0.985684	0.829894
100	KK22	28_3_2017	30_6_2011	68	5	Female	4	112	18.9	Krae Khi	DESS	0	0	0	0	0.740765	1.11654	1.35169
101	KK23	28_3_2017	5_3_2013	48	4	Male	3	115	14.1	Krae Khi	DESS	1	17.88	0	0	-0.941082	1.50911	-0.735503	2.78	-1.17	-4.16	-4.49
102	KK27	28_3_2017	10_8_2012	55	4	Female	4	102	17.3	Krae Khi	DESS	0	0	0	0	-0.352436	-0.19203	0.655961	-1.03	-0.01	0.96	0.88
103	KK30	28_3_2017	28_9_2013	42	3	Female	5	93	13.2	Krae Khi	DESS	0	0	0	0	-1.44564	-1.36974	-1.12685	-1.48	-0.96	-0.16	-0.04
104	KK31	28_3_2017	1_9_2013	42	3	Female	2	92.5	13.1	Krae Khi	DESS	1	19.52	0	0	-1.44564	-1.43517	-1.17034	-1.61	-1.02	-0.14	0
105	KK34	28_3_2017	17_3_2014	36	3	Male	4	95	11.7	Krae Khi	DESS	0	0	0	0	-1.95019	-1.10803	-1.7791	-0.29	-1.69	-2.36	-2.4
106	MK01	28_3_2017	2_8_2010	79	6	Female	4	108	16.5	Mae Kho	DESS	1	20.8	30.58	0	1.66578	0.593113	0.308095
107	MK02	28_3_2017	20_8_2010	79	6	Male	3	116	18.5	Mae Kho	DESS	1	21.22	29.49	0	1.66578	1.63997	1.17776
108	MK03	29_3_2017	18_10_2010	77	6	Male	4	117.5	21.4	Mae Kho	DESS	1	22.69	32.78	0	1.4976	1.83626	2.43877
109	MK07	28_3_2017	1_7_2011	68	5	Female	5	108	17.5	Mae Kho	DESS	1	30.86	30.48	0	0.740765	0.593113	0.742927
110	MK09	28_3_2017	15_9_2011	66	5	Female	3	107	16.3	Mae Kho	DESS	0	0	0	0	0.57258	0.462256	0.221128
111	MK11	28_3_2017	3_7_2011	68	5	Male	4	110	16.9	Mae Kho	DESS	1	17.57	26.16	0	0.740765	0.854827	0.482028
112	MK12	28_3_2017	26_7_2011	68	5	Male	4	106	14.9	Mae Kho	DESS	1	0	33.61	0	0.740765	0.331398	-0.387638
113	MK14	28_3_2017	2_8_2011	67	5	Male	5	111	17.7	Mae Kho	DESS	1	0	30.94	0	0.656672	0.985684	0.829894
114	MK15	28_3_2017	17_3_2011	72	6	Male	4	106	15.9	Mae Kho	DESS	1	0	32.06	30.54	1.07713	0.331398	0.0471951
115	MK16	28_3_2017	30_3_2012	59	4	Female	3	106	15.9	Mae Kho	DESS	1	21.05	29.12	0	-0.0160664	0.331398	0.0471951	-0.61	-0.88	-0.81	-0.8
116	MK17	29_3_2017	13_5_2012	58	4	Female	3	105	15.9	Mae Kho	DESS	1	0	27.53	0	-0.100159	0.200541	0.0471951	-0.72	-0.81	-0.59	-0.6
117	MK18	29_3_2017	6_12_2011	63	5	Male	4	110	19	Mae Kho	DESS	1	0	31.22	0	0.320303	0.854827	1.39518
118	MK21	29_3_2017	10_1_2012	62	5	Female	4	120	19.3	Mae Kho	DESS	1	31.5	32.4	0	0.236211	2.1634	1.52563
119	MK24	30_3_2017	15_11_2012	52	4	Female	3	99	15.4	Mae Kho	DESS	1	20.28	30.79	0	-0.604713	-0.584602	-0.170221	-1.36	-0.62	0.33	0.32
120	MK26	30_3_2017	22_8_2012	55	4	Male	4	104	16.2	Mae Kho	DESS	1	0	29.64	0	-0.352436	0.0696841	0.177645	-0.72	-0.59	-0.24	-0.21
121	MK27	30_3_2017	16_8_2012	55	4	Male	4	96	13.4	Mae Kho	DESS	1	0	32.05	0	-0.352436	-0.977173	-1.03989	-2.52	-2.06	-0.82	-0.56
122	MK29	28_3_2017	21_2_2013	49	4	Female	4	101	15.7	Mae Kho	DESS	1	25.5	0	0	-0.85699	-0.322887	-0.0397714	-0.53	-0.25	0.13	0.1
123	MK33	28_3_2017	16_12_2012	51	4	Female	4	94	13.1	Mae Kho	DESS	1	24.81	33.19	0	-0.688805	-1.23889	-1.17034	-2.37	-1.75	-0.45	-0.3
124	MK34	28_3_2017	16_11_2012	52	4	Female	4	109	15.3	Mae Kho	DESS	1	16.89	0	0	-0.604713	0.72397	-0.213704	0.88	-0.67	-1.92	-1.89
125	MK35	30_3_2017	7_10_2013	41	3	Male	3	98	14.6	Mae Kho	DESS	1	18.56	28.99	0	-1.52973	-0.715459	-0.518087	-0.32	-0.32	-0.18	-0.21
126	MK36	28_3_2017	22_8_2013	43	3	Female	6	99	15.4	Mae Kho	DESS	1	0	33.14	0	-1.36154	-0.584602	-0.170221	-0.17	0.12	0.33	0.3
127	MK38	29_3_2017	4_12_2013	39	3	Female	3	92	12.9	Mae Kho	DESS	1	0	29.63	0	-1.69791	-1.5006	-1.2573	-1.29	-0.86	-0.21	-0.08
128	MK39	28_3_2017	8_1_2014	38	3	Male	3	91	13.3	Mae Kho	DESS	1	0	32.81	0	-1.78201	-1.63146	-1.08337	-1.68	-0.81	0.17	0.41
129	MK42	28_3_2017	10_11_2013	40	3	Male	5	94	14.1	Mae Kho	DESS	1	20.22	30.53	33.71	-1.61382	-1.23889	-0.735503	-1.2	-0.51	0.25	0.37
130	MK43	28_3_2017	10_3_2014	36	3	Female	4	94	11.1	Mae Kho	DESS	1	0	32.36	0	-1.95019	-1.23889	-2.04	-0.28	-1.78	-2.39	-2.53
131	MK44	30_3_2017	24_2_2014	37	3	Male	3	93	12.3	Mae Kho	DESS	1	0	32.98	0	-1.8661	-1.36974	-1.5182	0	-1.37	-1.26	-1.16
132	MN02	29_3_2017	24_9_2010	78	6	Female	5	101	15	Mae Nil	DESS	1	23.31	0	33.7	1.58169	-0.322887	-0.344154
133	MN03	29_3_2017	26_9_2010	78	6	Male	4	111	18	Mae Nil	DESS	0	0	0	0	1.58169	0.985684	0.960344
134	MN04	29_3_2017	30_11_2010	75	6	Male	4	110	18.6	Mae Nil	DESS	1	19.15	29.02	0	1.32941	0.854827	1.22124
135	MN06	29_3_2017	16_9_2011	66	5	Male	6	119	16.9	Mae Nil	DESS	0	0	0	0	0.57258	2.03254	0.482028
136	MN07	29_3_2017	18_10_2011	65	5	Male	3	107	17.1	Mae Nil	DESS	0	0	0	0	0.488488	0.462256	0.568994
137	MN11	28_3_2017	4_8_2011	67	5	Female	4	78	8.2	Mae Nil	DESS	0	0	0	0	0.656672	-3.3326	-3.30102
138	MN13	28_3_2017	5_10_2011	65	5	Female	3	95	12	Mae Nil	DESS	0	0	0	0	0.488488	-1.10803	-1.64865
139	MN14	29_3_2017	19_1_2012	62	5	Male	3	100	14.4	Mae Nil	DESS	0	0	0	0	0.236211	-0.453745	-0.605054
140	MN15	28_3_2017	27_2_2012	61	5	Male	4	106	17.7	Mae Nil	DESS	0	0	0	0	0.152118	0.331398	0.829894
141	MN21	28_3_2017	1_11_2012	52	4	Female	4	98	13.6	Mae Nil	DESS	1	19.92	0	0	-0.604713	-0.715459	-0.95292	-1.58	-1.54	-0.85	-0.8
142	MN24	29_3_2017	14_12_2012	51	4	Male	4	91	12.4	Mae Nil	DESS	0	0	0	0	-0.688805	-1.63146	-1.47472	-3.25	-2.41	-0.71	-0.25
143	MN26	29_3_2017	22_1_2013	50	4	Male	3	100	14.3	Mae Nil	DESS	0	0	0	0	-0.772897	-0.453745	-0.648537	-1.04	-1.21	-0.88	-0.83
144	MN32	28_3_2017	28_2_2013	49	4	Female	4	95	14.6	Mae Nil	DESS	0	0	0	0	-0.85699	-1.10803	-0.518087	-1.91	-0.78	0.55	0.63
145	MN33	29_3_2017	15_3_2013	48	4	Male	3	107	16.1	Mae Nil	DESS	0	0	0	0	-0.941082	0.462256	0.134162	0.88	-0.12	-0.98	-1.07
146	MN35	28_3_2017	31_8_2013	42	3	Female	4	93	13.6	Mae Nil	DESS	0	0	0	0	-1.44564	-1.36974	-0.95292	-1.48	-0.73	0.17	0.3
147	MN37	28_3_2017	13_10_2013	41	3	Male	4	96	15.4	Mae Nil	DESS	0	0	0	0	-1.52973	-0.977173	-0.170221	-0.83	0.12	0.9	0.95
148	MN38	29_3_2017	18_6_2013	45	3	Male	4	91	11	Mae Nil	DESS	0	0	0	0	-1.19336	-1.63146	-2.08348	-2.6	-2.96	-2.27	-1.84
149	MN42	28_3_2017	5_1_2014	38	3	Male	4	95	14.1	Mae Nil	DESS	0	0	0	0	-1.78201	-1.10803	-0.735503	-0.63	-0.33	0.04	0.07
150	MN43	29_3_2017	21_2_2014	37	3	Female	3	91	9.8	Mae Nil	DESS	0	0	0	0	-1.8661	-1.63146	-2.60528	-1.23	-2.93	-3.23	-3.28
151	MS03	30_3_2017	9_7_2011	68	5	Female	4	107	16.6	Mae Song	DESS	0	0	0	0	0.740765	0.462256	0.351578
152	MS14	30_3_2017	14_6_2010	81	6	Female	3	112	18.5	Mae Song	DESS	0	0	0	0	1.83397	1.11654	1.17776
153	MS16	30_3_2017	21_12_2011	63	5	Female	4	113	18.9	Mae Song	DESS	0	0	0	0	0.320303	1.2474	1.35169
154	MS17	30_3_2017	23_12_2011	63	5	Male	4	105	15.9	Mae Song	DESS	0	0	0	0	0.320303	0.200541	0.0471951
155	MS19	30_3_2017	11_4_2012	59	4	Male	4	104	15.3	Mae Song	DESS	0	0	0	0	-0.0160664	0.0696841	-0.213704	-1.18	-1.3	-0.93	-0.85
156	MS22	30_3_2017	4_8_2012	55	4	Male	3	114	15.5	Mae Song	DESS	0	0	0	0	-0.352436	1.37826	-0.126738	1.52	-0.93	-2.94	-3.08
157	MS23	30_3_2017	10_1_2012	62	5	Female	4	103	17.5	Mae Song	DESS	0	0	0	0	0.236211	-0.0611731	0.742927
158	MS24	30_3_2017	10_11_2012	52	4	Female	2	103	17	Mae Song	DESS	0	0	0	0	-0.604713	-0.0611731	0.525511	-0.46	0.08	0.57	0.52
159	MS25	30_3_2017	30_3_2012	60	5	Female	3	105	15.8	Mae Song	DESS	0	0	0	0	0.0680259	0.200541	0.0037121	-0.93	0	-0.66	-0.66
160	MS26	30_3_2017	30_1_2013	50	4	Female	4	109	21.1	Mae Song	DESS	0	0	0	0	-0.772897	0.72397	2.30832	1.16	1.71	1.52	1.57
161	MS27	30_3_2017	15_1_2013	50	4	Male	4	103	16.3	Mae Song	DESS	1	0	0	24.21	-0.772897	-0.0611731	0.221128	-0.34	-0.18	0.05	0.05
162	MS28	30_3_2017	22_12_2013	39	3	Male	4	94	13.1	Mae Song	DESS	0	0	0	0	-1.69791	-1.23889	-1.17034	-1.04	-1.02	-0.67	-0.57
163	MS29	30_3_2017	23_5_2013	46	3	Male	5	104	18.6	Mae Song	DESS	0	0	0	0	-1.10927	0.0696841	1.22124	0.44	1.17	1.37	1.35
164	MS31	30_3_2017	1_3_2013	48	4	Male	3	100	15.3	Mae Song	DESS	1	0	0	32.36	-0.941082	-0.453745	-0.213704	-0.79	-0.52	-0.05	-0.03
165	MS33	30_3_2017	3_5_2013	46	3	Male	3	98	15	Mae Song	DESS	0	0	0	0	-1.10927	-0.715459	-0.344154	-1.02	-0.52	0.15	0.2
166	NK02	29_3_2017	2_7_2010	80	6	Female	3	113	18.8	Mae Nil Khi	DESS	1	0	28.96	0	1.74987	1.2474	1.30821
167	NK04	29_3_2017	6_6_2011	69	5	Female	5	103.5	16	Mae Nil Khi	DESS	1	19.85	30.76	0	0.824857	0.0042555	0.0906785
168	NK11	30_3_2017	24_2_2012	61	5	Female	5	100	14.8	Mae Nil Khi	DESS	1	22.52	30.17	0	0.152118	-0.453745	-0.431121
169	NK13	30_3_2017	29_2_2012	61	5	Male	3	96	12.7	Mae Nil Khi	DESS	1	0	33.25	0	0.152118	-0.977173	-1.34427
170	NK14	29_3_2017	9_3_2012	60	5	Male	4	103	17.7	Mae Nil Khi	DESS	1	0	28.71	0	0.0680259	-0.0611731	0.829894	-1.5	-0.26	1.02	1.04
171	NK15	29_3_2017	3_4_2012	59	4	Male	5	86	13.3	Mae Nil Khi	DESS	1	21.51	32.33	0	-0.0160664	-2.28574	-1.08337	-5.09	-2.37	1.33	1.84
172	NK16	29_3_2017	3_4_2012	59	4	Male	4	102.5	16	Mae Nil Khi	DESS	1	0	29.78	0	-0.0160664	-0.126602	0.0906785	-1.51	-0.96	-0.06	0.02
173	NK17	29_3_2017	14_5_2012	58	4	Female	4	102	14.4	Mae Nil Khi	DESS	1	0	33.02	0	-0.100159	-0.19203	-0.605054	-1.36	-1.53	-1.04	-1.04
174	NK22	30_3_2017	2_12_2012	51	4	Male	3	100	19.4	Mae Nil Khi	DESS	0	0	0	0	-0.688805	-0.453745	1.56911	-1.16	1.08	2.73	2.71
175	NK27	30_3_2017	9_7_2013	44	3	Male	3	89	13	Mae Nil Khi	DESS	1	0	30.67	0	-1.27745	-1.89317	-1.21382	-2.98	-1.51	0.34	0.78
176	NK28	29_3_2017	12_7_2013	44	3	Male	3	95	13.6	Mae Nil Khi	DESS	0	0	0	0	-1.27745	-1.10803	-0.95292	-1.49	-1.14	-0.42	-0.27
177	NK29	29_3_2017	14_8_2012	55	4	Female	4	95	13	Mae Nil Khi	DESS	1	22.88	30.5	0	-0.352436	-1.10803	-1.21382	-2.56	-2.09	-0.75	-0.61
178	SK01	30_3_2017	27_5_2010	82	6	Male	4	107.5	15.8	Mae Salid Khi	DESS	0	0	0	0	1.91806	0.527684	0.0037121
179	SK02	29_3_2017	19_6_2010	81	6	Male	4	111	16.6	Mae Salid Khi	DESS	0	0	0	0	1.83397	0.985684	0.351578
180	SK03	29_3_2017	27_9_2010	78	6	Female	3	108	16	Mae Salid Khi	DESS	0	0	0	0	1.58169	0.593113	0.0906785
181	SK04	30_3_2017	26_10_2010	77	6	Female	4	111	16.4	Mae Salid Khi	DESS	0	0	0	0	1.4976	0.985684	0.264611
182	SK05	29_3_2017	21_11_2010	76	6	Female	4	107	17.4	Mae Salid Khi	DESS	0	0	0	0	1.4135	0.462256	0.699444
183	SK11	30_3_2017	8_4_2012	59	4	Female	4	102	14.7	Mae Salid Khi	DESS	0	0	0	0	-0.0160664	-0.19203	-0.474604	-1.46	-1.44	-0.81	-0.81
184	SK12	29_3_2017	6_2_2012	61	5	Male	5	105	17.5	Mae Salid Khi	DESS	0	0	0	0	0.152118	0.200541	0.742927
185	SK14	29_3_2017	19_2_2012	61	5	Female	3	101.5	14.9	Mae Salid Khi	DESS	0	0	0	0	0.152118	-0.257459	-0.387638
186	SK15	29_3_2017	2_1_2012	62	5	Female	3	109.5	15.1	Mae Salid Khi	DESS	0	0	0	0	0.236211	0.789399	-0.300671
187	SK16	29_3_2017	18_1_2012	62	5	Male	4	110	18.7	Mae Salid Khi	DESS	0	0	0	0	0.236211	0.854827	1.26473
188	SK17	29_3_2017	9_9_2011	66	5	Female	4	95	19	Mae Salid Khi	DESS	0	0	0	0	0.57258	-1.10803	1.39518
189	SK18	29_3_2017	4_9_2011	66	5	Male	3	107	17.6	Mae Salid Khi	DESS	0	0	0	0	0.57258	0.462256	0.786411
190	SK19	29_3_2017	9_7_2011	68	5	Male	4	109	16.5	Mae Salid Khi	DESS	0	0	0	0	0.740765	0.72397	0.308095
191	SK23	29_3_2017	27_12_2011	63	5	Female	4	109	17.2	Mae Salid Khi	DESS	0	0	0	0	0.320303	0.72397	0.612478
192	SK24	29_3_2017	17_11_2011	64	5	Male	4	105	15.7	Mae Salid Khi	DESS	0	0	0	0	0.404395	0.200541	-0.0397714
193	SK25	29_3_2017	14_4_2011	71	5	Male	4	101	15	Mae Salid Khi	DESS	1	21.9	0	0	0.993042	-0.322887	-0.344154
194	SK26	29_3_2017	15_1_2012	62	5	Male	3	113.5	21.7	Mae Salid Khi	DESS	0	0	0	0	0.236211	1.31283	2.56922
195	SK29	29_3_2017	7_4_2013	47	3	Male	5	88.5	11.6	Mae Salid Khi	DESS	0	0	0	0	-1.02517	-1.9586	-1.82258	-3.43	-2.67	-0.97	-0.44
196	SK31	30_3_2017	22_9_2012	54	4	Female	4	99.5	15.2	Mae Salid Khi	DESS	0	0	0	0	-0.436528	-0.519173	-0.257188	-1.47	-0.86	0.09	0.07
197	SK32	29_3_2017	6_5_2012	58	4	Female	5	96	12.5	Mae Salid Khi	DESS	0	0	0	0	-0.100159	-0.977173	-1.43124	-2.64	-2.59	-1.41	-1.26
198	SK33	30_3_2017	16_2_2012	61	5	Male	4	109.5	16.8	Mae Salid Khi	DESS	0	0	0	0	0.152118	0.789399	0.438544
199	SK34	29_3_2017	8_3_2013	48	4	Female	3	86	13	Mae Salid Khi	DESS	0	0	0	0	-0.941082	-2.28574	-1.21382	-3.88	-1.58	1.21	1.48
200	SK36	29_3_2017	15_3_2013	48	4	Female	4	93.5	12	Mae Salid Khi	DESS	0	0	0	0	-0.941082	-1.30432	-1.64865	-2.14	-2.21	-1.36	-1.19
201	SK37	30_3_2017	14_6_2013	45	3	Female	6	97.5	13.7	Mae Salid Khi	DESS	1	33.32	0	0	-1.19336	-0.780887	-0.909436	-0.82	-0.94	-0.66	-0.66
202	SK38	29_3_2017	19_7_2013	44	3	Female	4	98	13.4	Mae Salid Khi	DESS	1	23.45	0	0	-1.27745	-0.715459	-1.03989	-0.55	-1.02	-1.02	-1.05
203	SK39	30_3_2017	13_5_2013	46	3	Female	4	99	14.2	Mae Salid Khi	DESS	0	0	0	0	-1.10927	-0.584602	-0.69202	-0.6	-0.75	-0.57	-0.59
204	SK40	29_3_2017	20_7_2013	44	3	Male	3	93.5	15.9	Mae Salid Khi	DESS	0	0	0	0	-1.27745	-1.30432	0.0471951	-1.86	0.11	1.8	2
205	SK41	29_3_2017	16_11_2013	40	3	Male	3	95	15.1	Mae Salid Khi	DESS	0	0	0	0	-1.61382	-1.10803	-0.300671	-0.94	0.04	0.87	0.95
206	SK42	29_3_2017	14_9_2013	42	3	Male	3	102.5	17.6	Mae Salid Khi	DESS	0	0	0	0	-1.44564	-0.126602	0.786411	0.67	1.1	1.06	1
207	SK44	29_3_2017	4_8_2012	55	4	Male	4	99	15.4	Mae Salid Khi	DESS	0	0	0	0	-0.352436	-0.584602	-0.170221	-1.85	-0.98	0.25	0.36
208	SK47	29_3_2017	19_4_2013	47	3	Male	3	94	12.8	Mae Salid Khi	DESS	0	0	0	0	-1.02517	-1.23889	-1.30079	-2.11	-1.87	-0.97	-0.71
209	SL04	29_3_2017	24_8_2012	55	4	Male	4	111	18.8	Mae Salid Luang	DESS	0	0	0	0	-0.352436	0.985684	1.30821	0.85	0.54	-0.05	0.01
210	SL07	29_3_2017	17_4_2012	59	4	Female	5	109	17	Mae Salid Luang	DESS	0	0	0	0	-0.0160664	0.72397	0.525511	0.02	-0.41	-0.75	-0.68
211	SL08	28_3_2017	23_6_2012	57	4	Female	4	110	19.7	Mae Salid Luang	DESS	0	0	0	0	-0.184251	0.854827	1.69956	0.47	0.72	0.6	0.66
212	SL13	29_3_2017	1_3_2012	60	5	Male	3	109	17.9	Mae Salid Luang	DESS	1	32.29	31.11	0	0.0680259	0.72397	0.91686	-0.21	-0.18	-0.17	-0.1
213	SL14	29_3_2017	16_3_2012	60	5	Female	3	110	17.2	Mae Salid Luang	DESS	0	0	0	0	0.0680259	0.854827	0.612478	0.12	-0.39	-0.85	-0.75
214	SL15	28_3_2017	1_7_2012	56	4	Female	2	106	16.4	Mae Salid Luang	DESS	0	0	0	0	-0.268343	0.331398	0.264611	-0.28	-0.46	-0.47	-0.47
215	SL17	29_3_2017	19_7_2012	56	4	Female	3	116	20	Mae Salid Luang	DESS	0	0	0	0	-0.268343	1.63997	1.83001	1.89	0.89	-0.56	-0.27
216	SL20	29_3_2017	25_7_2012	56	4	Male	4	96	13.6	Mae Salid Luang	DESS	1	23.54	31.33	0	-0.268343	-0.977173	-0.95292	-2.62	-2.01	-0.63	-0.37
217	SL22	30_3_2017	25_10_2012	53	4	Male	4	105	17.9	Mae Salid Luang	DESS	0	0	0	0	-0.52062	0.200541	0.91686	-0.25	0.31	0.71	0.72
218	SL23	30_3_2017	22_12_2012	51	4	Female	4	120	21.5	Mae Salid Luang	DESS	0	0	0	0	-0.688805	2.1634	2.48226	3.51	1.75	-0.61	-0.23
219	SL28	28_3_2017	4_3_2013	48	4	Female	2	103	15	Mae Salid Luang	DESS	0	0	0	0	-0.941082	-0.0611731	-0.344154	0.06	-0.5	-0.8	-0.85
220	SL29	28_3_2017	11_3_2013	48	4	Male	4	97	16.1	Mae Salid Luang	DESS	0	0	0	0	-0.941082	-0.846316	0.134162	-1.51	-0.12	1.22	1.31
221	SL31	30_3_2017	21_5_2013	46	3	Female	4	96	13.1	Mae Salid Luang	DESS	0	0	0	0	-1.10927	-0.977173	-1.17034	-1.31	-1.36	-0.87	-0.81
222	SL33	30_3_2017	2_7_2013	44	3	Female	4	97	14	Mae Salid Luang	DESS	1	26.91	30.96	0	-1.27745	-0.846316	-0.778987	-0.8	-0.68	-0.32	-0.31
223	SL36	29_3_2017	22_12_2013	39	3	Female	3	105	15.7	Mae Salid Luang	DESS	0	0	0	0	-1.69791	0.200541	-0.0397714	2.01	0.64	-0.73	-0.89
224	SL40	28_3_2017	6_5_2013	46	3	Male	4	101	18.3	Mae Salid Luang	DESS	0	0	0	0	-1.10927	-0.322887	1.09079	-0.29	1.05	1.85	1.85
225	SN11	30_3_2017	25_5_2012	58	4	Female	4	110	19.4	Mae Salid Noi	DESS	0	0	0	0	-0.100159	0.854827	1.56911	0.35	0.55	0.44	0.5
226	SN17	30_3_2017	26_3_2012	60	5	Female	5	102	15	Mae Salid Noi	DESS	0	0	0	0	0.0680259	-0.19203	-0.344154	-1.56	-1.36	-0.59	-0.6
227	SN21	28_3_2017	17_4_2012	59	4	Female	5	105	15.8	Mae Salid Noi	DESS	0	0	0	0	-0.0160664	0.200541	0.0037121	-0.83	-0.92	-0.66	-0.66
228	SN33	30_3_2017	25_2_2013	49	4	Male	4	122	19	Mae Salid Noi	DESS	1	30.48	27.52	0	-0.85699	2.42511	1.39518	4.28	1.09		-2.28
229	SN35	30_3_2017	9_4_2013	47	3	Male	5	102	16	Mae Salid Noi	DESS	1	22.3	33.84	0	-1.02517	-0.19203	0.0906785	-0.19	-0.09	0.05	0.02
230	SN37	28_3_2017	23_11_2012	52	4	Male	5	100	13.5	Mae Salid Noi	DESS	0	0	0	0	-0.604713	-0.453745	-0.996403	-1.28	-1.81	-1.6	-1.52
231	SN39	28_3_2017	24_11_2011	64	5	Female	4	120	21.4	Mae Salid Noi	DESS	1	27.89	31.83	0	0.404395	2.1634	2.43877
232	SN40	28_3_2017	19_11_2012	52	4	Male	4	103	14.3	Mae Salid Noi	DESS	1	20.63	31.19	0	-0.604713	-0.0611731	-0.648537	-0.59	-1.35	-1.54	-1.54
233	TM05	30_3_2017	1_5_2011	70	5	Female	4	110	19.2	Thi Mo Ko Tha	DESS	0	0	0	0	0.908949	0.854827	1.48214
234	TM07	29_3_2017	17_3_2011	72	6	Male	5	112	16.5	Thi Mo Ko Tha	DESS	1	30.16	0	0	1.07713	1.11654	0.308095
235	TM08	30_3_2017	24_7_2012	56	4	Male	4	101	14.8	Thi Mo Ko Tha	DESS	0	0	0	0	-0.268343	-0.322887	-0.431121	-1.51	-1.36	-0.67	-0.58
236	TM10	30_3_2017	1_5_2012	58	4	Female	5	98	13.7	Thi Mo Ko Tha	DESS	0	0	0	0	-0.100159	-0.715459	-0.909436	-2.21	-1.9	-0.77	-0.71
237	TM11	29_3_2017	20_7_2012	56	4	Female	4	97	13.6	Thi Mo Ko Tha	DESS	0	0	0	0	-0.268343	-0.846316	-0.95292	-2.23	-1.82	-0.65	-0.57
238	TM12	30_3_2017	1_10_2012	53	4	Female	3	103	17	Thi Mo Ko Tha	DESS	0	0	0	0	-0.52062	-0.0611731	0.525511	-0.58	0.01	0.57	0.52
239	TM14	30_3_2017	30_12_2012	51	4	Male	4	90	11.6	Thi Mo Ko Tha	DESS	0	0	0	0	-0.688805	-1.76232	-1.82258	-3.48	-2.95	-1.33	-0.8
240	TM16	29_3_2017	2_3_2013	48	4	Female	3	102	15.3	Thi Mo Ko Tha	DESS	0	0	0	0	-0.941082	-0.19203	-0.213704	-0.17	-0.36	-0.37	-0.41
241	TM17	30_3_2017	13_3_2013	48	4	Female	2	93	12.2	Thi Mo Ko Tha	DESS	0	0	0	0	-0.941082	-1.36974	-1.56168	-2.26	-2.08	-1.06	-0.88
242	TM18	30_3_2017	8_8_2013	43	3	Male	2	97	15.5	Thi Mo Ko Tha	DESS	0	0	0	0	-1.36154	-0.846316	-0.126738	-0.86	-0.01	0.77	0.81
243	TM19	29_3_2017	8_8_2013	43	3	Male	5	97	13.9	Thi Mo Ko Tha	DESS	0	0	0	0	-1.36154	-0.846316	-0.82247	-0.86	-0.89	-0.57	-0.53
244	TM20	29_3_2017	13_10_2012	53	4	Female	4	111	17.1	Thi Mo Ko Tha	DESS	0	0	0	0	-0.52062	0.985684	0.568994	1.2	0.05	-1.14	-1.02
245	TM21	29_3_2017	15_2_2013	49	4	Male	4	95	13.5	Thi Mo Ko Tha	DESS	0	0	0	0	-0.85699	-1.10803	-0.996403	-2.1	-1.59	-0.51	-0.29
246	TM22	30_3_2017	20_9_2010	78	6	Male	3	112	16.5	Thi Mo Ko Tha	DESS	1	26.84	0	0	1.58169	1.11654	0.308095

## Sheet: Summary
S3 Table. WHO-recommended height-for-weight, height-for-age and weight-for-age z- score analysis. Patients older than 5 years of age were not included due to no available reference standard.
Variable	Observations	Mean	Standard Deviation	Minimum	Maximum
Age (completed months)	246	59.1911	11.8917	36	82
Sex	246	1.49594	0.501003	1	2
Height (cm)	246	103.468	7.64192	78	122
Weight (kg)	246	15.7915	2.29974	8.2	21.7
