# Supplementary material for: Field evaluation of the gut microbiome composition of pre-school and school-aged children in Tha Song Yang, Thailand, following oral MDA for STH infections
Source: PLoS Negl Trop Dis. 2021 Jul 26;15(7):e0009597. doi: 10.1371/journal.pntd.0009597 (PMC8341710; doi:10.1371/journal.pntd.0009597)
Supplement: S3 Table — (XLSX) [file pntd.0009597.s005.xlsx]

## Sheet: RelAb Phylum
S5 Table. Relative abundance in % of bacterial phyla including statistical analysis.
Sample Name	Firmicutes	Bacteroidetes	Proteobacteria	Actinobacteria	Tenericutes	Spirochaetes	Cyanobacteria	Lentisphaerae	Verrucomicrobia	Fusobacteria	Elusimicrobia	Euryarchaeota	Synergistetes	WPS-2	Chloroflexi	TM7
HK01	56.4755	18.2931	22.7899	2.15728	0.211355	0	0.072881	0	0	0	0	0	0	0	0	0
HK02	40.6239	50.1713	5.40048	3.39625	0.138474	0	0.174914	0	0.0364405	0.0218643	0.0364405	0	0	0	0	0
HK03	48.8813	43.3496	1.60338	5.65556	0.357117	0	0	0.0437286	0	0.102033	0	0	0	0	0	0
HK04	27.8187	18.3223	48.6918	0.706946	0.320676	0.0072881	0.131186	3.42541	0	0	0.539319	0.0291524	0.0072881	0	0	0
HK05	43.1601	26.2809	11.865	12.9364	5.70658	0	0.0291524	0.0145762	0	0	0	0	0	0	0	0
HK06	36.8122	21.6092	32.8766	8.16996	0.240507	0.0072881	0.072881	0.131186	0	0.0072881	0.0072881	0.0364405	0	0	0	0
HK07	52.5107	34.2832	6.4281	5.96166	0.109321	0	0.0072881	0.0801691	0.466438	0	0.145762	0	0	0	0	0
HK08	45.055	26.4922	19.4884	5.58997	0.706946	1.69084	0.298812	0.138474	0.0801691	0	0.429998	0	0	0	0	0
HK09	58.2611	24.4224	11.4788	2.27389	2.0844	0.0145762	0.109322	1.32643	0	0	0	0.0218643	0	0	0	0
HK10	33.8386	38.3937	23.4021	0.925589	1.17338	1.79287	0.313388	0.0801691	0.0655929	0	0.0072881	0	0	0	0	0
HK11	44.5813	15.3779	16.3764	1.95321	0.262372	18.9782	0.131186	1.31915	0.3061	0	0.677793	0.0291524	0	0	0	0
HK12	48.9469	15.8735	25.5229	3.33066	0.903724	3.94286	0.0655929	1.20982	0.0072881	0	0.160338	0.0364405	0	0	0	0
HK13	27.8114	32.2644	28.081	1.56694	9.97741	0.0072881	0.131186	0.0072881	0	0.0218643	0.131186	0	0	0	0	0
HK14	52.0006	22.819	13.2716	10.575	0.830843	0	0.357117	0.11661	0.0218643	0	0	0.0072881	0	0	0	0
HK15	37.2932	26.6672	17.2364	18.3952	0.0218643	0	0.364405	0	0	0	0.0218643	0	0	0	0	0
HK16	46.9937	33.2556	8.40318	10.5896	0.400845	0	0.262372	0.072881	0.0145762	0	0	0.0072881	0	0	0	0
HK17	45.1352	37.1183	12.3971	5.05794	0.123898	0.0072881	0.123898	0	0.0072881	0.0291524	0	0	0	0	0	0
HK18	43.9618	39.9096	9.29233	4.23439	0.437286	0	0.962029	0.138474	0.954741	0.0947453	0.0072881	0.0072881	0	0	0	0
HK19	36.1563	32.7163	28.0009	2.44151	0.11661	0	0.247795	0.0874572	0.0874572	0.138474	0.0072881	0	0	0	0	0
HK20	39.8003	53.5165	5.31302	1.01305	0.0437286	0	0.3061	0	0.0072881	0	0	0	0	0	0	0
HM02	32.9203	41.1486	2.65287	6.99657	0.109322	13.2133	0.182202	0.364405	0	0	2.40507	0	0	0	0	0
HM03	49.9089	37.6576	2.98083	7.2881	1.07864	0	0.0874572	0	0.0437286	0.940165	0.0145762	0	0	0	0	0
HM04	57.2845	34.8152	2.77677	4.24896	0.517455	0.145762	0.0801691	0.0947453	0	0	0.0145762	0.0218643	0	0	0	0
HM05	29.6043	46.0899	16.0047	6.57386	0.0874572	0.911012	0.677793	0.0510167	0	0	0	0	0	0	0	0
HM07	61.4095	24.0289	10.801	2.06253	0.415422	0	0.0218643	1.12966	0	0.0364405	0.0437286	0.0510167	0	0	0	0
HM08	52.6274	28.788	13.5777	1.88762	3.05371	0	0.0437286	0	0	0.0072881	0.0145762	0	0	0	0	0
HM10	59.6239	32.8547	4.4093	2.14999	0.539319	0.0072881	0.313388	0	0	0.102033	0	0	0	0	0	0
HM13	29.9614	26.8785	35.0193	1.09321	4.67896	2.05524	0.0874572	0.072881	0.0218643	0	0.0655929	0.0655929	0	0	0	0
HM14	55.324	32.2134	8.30114	4.15422	0	0	0	0.0072881	0	0	0	0	0	0	0	0
HM15	59.3689	24.9034	13.1842	2.21558	0.262372	0.0072881	0.0510167	0	0.0072881	0	0	0	0	0	0	0
HM16	58.6109	28.7005	8.45419	3.65134	0.0145762	0	0.532031	0	0	0.0072881	0.0291524	0	0	0	0	0
HM19	48.772	24.3058	19.9402	3.89184	0.160338	2.06253	0.204067	0.109321	0.0364405	0	0.495591	0.0218643	0	0	0	0
HM20	45.864	41.0101	2.51439	0.561184	9.51097	0	0.532031	0	0	0.0072881	0	0	0	0	0	0
HM21	44.4501	42.8176	6.25319	3.65134	0.466438	0	0.757962	0	0.0072881	1.57423	0	0.0218643	0	0	0	0
HM22	50.798	42.0523	4.04489	0.896436	0.619488	0.634065	0.6122	0	0.0218643	0.0072881	0.3061	0.0072881	0	0	0	0
HM23	31.1566	42.7083	15.0281	0.481015	0.240507	9.81707	0.415422	0.072881	0.0145762	0.0072881	0.0583048	0	0	0	0	0
HM25	49.4789	20.6909	23.5187	0.685081	0.204067	5.21828	0.167626	0.0145762	0	0	0.0218643	0	0	0	0	0
HM26	46.5345	36.4332	11.9889	1.93135	2.98083	0	0.0583048	0.0145762	0	0	0.0583048	0	0	0	0	0
HM27	44.4793	48.2982	1.63253	3.29422	0.736098	0	1.26813	0.225931	0.0072881	0.0145762	0.0437286	0	0	0	0	0
HM30	35.1869	19.8382	34.6476	0.57576	0.072881	9.35792	0.123898	0.0874572	0	0.0291524	0.0655929	0.0072881	0	0	0.0072881	0
HM31	51.2062	29.1451	12.5282	6.82166	0.0072881	0	0.26966	0	0	0.0145762	0.0072881	0	0	0	0	0
HM32	42.0961	36.2073	17.9214	0.896436	2.55812	0	0.291524	0.0218643	0	0	0	0	0	0	0	0
HM33	47.0082	34.9173	9.90453	0.349829	7.63064	0	0.145762	0	0.0218643	0	0.0218643	0	0	0	0	0
HM35	49.9964	31.7251	11.5079	6.44268	0.196779	0	0.109322	0	0	0	0.0218643	0	0	0	0	0
HM36	54.6607	40.0189	3.66591	0.903724	0.0072881	0	0.444574	0	0	0.284236	0.0145762	0	0	0	0	0
HM37	38.6634	29.5678	20.4577	0.721522	1.80745	7.7181	0.342541	0.335253	0.0218643	0.233219	0.123898	0.0072881	0	0	0	0
HM42	48.4877	25.3917	20.8148	0.378981	3.48371	0.736098	0.364405	0.131186	0.109321	0	0.0437286	0.0364405	0	0.0218643	0	0
HM44	53.6914	37.4025	6.95285	0.903724	0.706946	0	0.204067	0.0218643	0.0072881	0.0145762	0.0510167	0.0218643	0	0	0	0
HMAF	41.513	14.7074	24.0216	8.54165	0.291524	6.29692	0.444574	3.89913	0.0874572	0.0072881	0.15305	0.0364405	0	0	0	0
HMBF	55.5936	36.4113	2.80592	3.66591	0.262372	0.0072881	0.145762	0.903724	0	0	0.189491	0.0145762	0	0	0	0
HMCF	41.4474	30.282	26.1861	1.54508	0.072881	0	0.444574	0	0	0	0.0218643	0	0	0	0	0
HMDF	55.8924	26.8202	15.4362	1.58152	0.11661	0.0510167	0.0364405	0	0	0.0145762	0.0364405	0.0072881	0.0072881	0	0	0
KK01	44.5376	35.3619	3.00998	6.95285	8.93521	0	0.57576	0	0	0.626776	0	0	0	0	0	0
KK02	56.716	21.5072	15.7787	5.18184	0.357117	0	0.182202	0.138474	0.0145762	0.0072881	0.0218643	0.0947453	0	0	0	0
KK03	33.3941	38.3864	26.8275	1.04949	0.0655929	0	0.0218643	0.167626	0	0.0218643	0.0510167	0.0145762	0	0	0	0
KK04	44.902	39.1808	9.83893	3.58574	2.10626	0	0.0072881	0.0364405	0	0	0.247795	0.0947453	0	0	0	0
KK06	33.3795	23.679	30.887	0.838131	8.46877	2.66016	0.0145762	0	0	0	0.072881	0	0	0	0	0
KK07	40.3979	27.0753	23.9123	1.45033	4.43845	1.85847	0.0655929	0.76525	0.0145762	0	0.0072881	0	0	0	0	0
KK08	45.8203	32.1187	7.1059	0.597624	0.670505	13.3372	0.174914	0.0072881	0	0.0291524	0.0801691	0.0364405	0	0	0	0
KK09	44.7343	16.8209	15.1957	16.5075	0.408133	0	5.85963	0.473726	0	0	0	0	0	0	0	0
KK10	44.472	41.2798	10.2835	0.510167	3.11202	0	0.240507	0	0	0	0.102033	0	0	0	0	0
KK11	44.5667	32.7163	12.521	4.64252	0.320676	0	4.64981	0.583048	0	0	0	0	0	0	0	0
KK12	35.5295	35.3619	21.376	2.23745	0.408133	4.17608	0.189491	0.532031	0.0145762	0	0.160338	0.0145762	0	0	0	0
KK13	56.0382	29.0504	11.7921	1.99694	0.415422	0	0.160338	0.481015	0	0	0.0218643	0	0.0364405	0	0	0
KK14	47.1248	26.157	24.7358	0.408134	1.55965	0	0.0072881	0	0	0	0.0072881	0	0	0	0	0
KK15	32.811	49.406	10.4511	0.677793	6.43539	0	0.11661	0	0.0218643	0	0.0801691	0	0	0	0	0
KK16	56.8253	28.3944	5.54624	8.61453	0.284236	0.138474	0.0510167	0.0364405	0	0	0.0072881	0.102033	0	0	0	0
KK17	33.1536	55.6884	6.87997	4.21981	0	0	0.0583048	0	0	0	0	0	0	0	0	0
KK18	26.7109	28.0082	42.9852	0.335253	0.932877	0.0072881	0.546607	0.072881	0.0072881	0.0072881	0.218643	0.138474	0	0	0	0
KK19	24.816	42.424	22.9356	4.13235	0.0655929	5.09438	0.415422	0	0	0.0145762	0.0947453	0	0	0	0.0072881	0
KK20	49.3914	28.2341	8.22826	7.9003	5.87421	0	0.138474	0.0437286	0.0218643	0	0	0	0.0072881	0	0	0
KK21	51.2936	40.4125	7.54318	0.532031	0.0655929	0.0072881	0.0583048	0	0	0.0801691	0.0072881	0	0	0	0	0
KK22	52.1755	17.7247	9.62758	20.2682	0.0655929	0	0.109321	0	0.0072881	0.0145762	0.0072881	0	0	0	0	0
KK23	44.6906	33.3358	19.2114	0.787115	0.634065	0	0.597624	0.0072881	0.706946	0.0072881	0	0.0145762	0	0	0	0
KK24	42.5479	37.3588	12.9728	3.0027	1.38474	1.84389	0.072881	0.109321	0.583048	0	0.109321	0.0145762	0	0	0	0
KK27	46.5928	41.513	6.07827	1.67626	2.80592	0	0.167626	0.677793	0.240507	0	0.225931	0.0218643	0	0	0	0
KK30	26.6963	36.353	26.966	3.10473	0.072881	6.60302	0.0583048	0.0218643	0.0072881	0.11661	0	0	0	0	0	0
KK31	37.4098	48.8667	11.9452	1.42847	0.0291524	0.0072881	0.276948	0	0	0	0.0364405	0	0	0	0	0
KK34	43.7577	33.9917	19.0146	0.699657	2.25931	0	0.0437286	0.0218643	0	0	0.204067	0.0072881	0	0	0	0
KK35	26.2372	56.0819	13.8037	1.12966	0.845419	1.70542	0.0510167	0.0218643	0.0510167	0	0.0583048	0.0145762	0	0	0	0
KK37	30.4205	44.7854	23.3438	0.619488	0.298812	0	0.510167	0.0145762	0	0.0072881	0	0	0	0	0	0
KK39	44.1149	34.808	16.5658	0.954741	1.36287	0.0583048	0.218643	0.0801691	0.0145762	0	0.211355	1.45033	0.0437286	0.11661	0	0
KK40	46.7459	12.8708	37.5264	0.677793	0.736098	1.23169	0.0947453	0.072881	0.0072881	0	0.0145762	0.0145762	0.0072881	0	0	0
KK41	39.0059	43.3715	16.7845	0.685081	0.123898	0	0	0.0218643	0	0	0.0072881	0	0	0	0	0
KK42	39.1517	46.1774	11.5079	3.01727	0.0583048	0	0.0072881	0	0.0072881	0.072881	0	0	0	0	0	0
MK01	30.8505	42.6281	21.0262	0.845419	0.262372	3.19948	0.218643	0.0874572	0.670505	0	0.211355	0	0	0	0	0
MK02	36.9434	41.8701	15.6111	0.553895	4.84659	0	0.11661	0.0364405	0	0	0.0145762	0.0072881	0	0	0	0
MK03	53.6768	26.4558	16.442	2.31033	0.349829	0	0.0218643	0.634065	0.0145762	0	0.0218643	0.072881	0	0	0	0
MK04	56.1548	20.9241	21.6457	0.750674	0.437286	0	0.0364405	0	0	0.0072881	0.0437286	0	0	0	0	0
MK05	45.2445	44.8728	7.24437	1.1661	0.204067	0.0072881	1.20982	0.0218643	0.0072881	0.0072881	0	0	0.0145762	0	0	0
MK06	57.6416	39.0059	0.488303	1.10779	0.874572	0.0072881	0.670505	0.138474	0.0364405	0	0	0.0218643	0	0	0	0
MK07	34.5383	59.6166	2.2666	2.00423	0.0874572	1.18796	0.211355	0	0.0583048	0.0072881	0.0218643	0	0	0	0	0
MK08	52.7877	32.2863	1.52321	7.25166	1.67626	2.78405	0.801691	0.393557	0.0874572	0	0.160338	0.0072881	0.0072881	0	0	0
MK09	62.5683	15.837	20.0131	0.0801691	0.0655929	0	1.37745	0	0	0	0.0583048	0	0	0	0	0
MK10	50.6304	33.7585	6.32607	1.58152	4.7737	2.76219	0.0218643	0.0145762	0.0218643	0	0.0583048	0.0510167	0	0	0	0
MK11	42.5771	22.4984	23.8685	10.7864	0.0364405	0	0.0218643	0	0	0	0.145762	0.0655929	0	0	0	0
MK12	63.5959	12.7396	10.0066	12.3898	0.750674	0	0.109322	0.26966	0.138474	0	0	0	0	0	0	0
MK13	29.1888	48.7574	17.1853	1.81474	0.0583048	0.663217	0.583048	1.69813	0	0	0.0437286	0.0072881	0	0	0	0
MK14	47.2779	33.518	13.6798	4.35828	0.378981	0.291524	0.131186	0.0072881	0	0	0	0.357117	0	0	0	0
MK15	42.8394	46.3523	9.71504	0.539319	0.102033	0	0.138474	0.225931	0	0	0.0510167	0.0364405	0	0	0	0
MK16	72.2542	17.4404	4.75184	3.72422	1.79287	0	0.0291524	0	0	0	0	0	0	0	0	0.0072881
MK17	34.5456	25.5885	31.2222	3.81168	2.60914	0.415422	0.298812	0.393557	0.0072881	0.0072881	1.1005	0	0	0	0	0
MK18	53.2906	27.8187	12.623	5.91065	0.123898	0	0.182202	0	0	0.0437286	0.0072881	0	0	0	0	0
MK19	40.3396	45.6089	12.6521	0.546607	0.393557	0	0.131186	0.0583048	0.0145762	0.174914	0.0437286	0	0	0	0	0
MK20	57.5833	30.5298	8.46877	2.48524	0.378981	0	0.189491	0.0291524	0.262372	0	0.072881	0	0	0	0	0
MK21	44.3408	32.1478	12.2877	2.19372	0.444574	5.13082	0.262372	2.88609	0.0291524	0.0218643	0.174914	0.0655929	0	0	0	0
MK22	47.0082	29.5314	22.389	0.859996	0.0874572	0	0	0.0947453	0	0.0072881	0.0072881	0.0145762	0	0	0	0
MK24	35.6242	39.2464	15.582	0.517455	0.408134	7.83471	0.0072881	0.240507	0	0	0.495591	0.0437286	0	0	0	0
MK25	35.5222	47.4018	15.3925	1.20254	0.0801691	0	0.240507	0.0072881	0	0	0.145762	0.0072881	0	0	0	0
MK26	50.4045	44.2242	4.45303	0.816267	0.0437286	0	0.0510167	0	0	0	0.0072881	0	0	0	0	0
MK27	70.782	17.5425	3.50558	1.48677	0.524743	0.0145762	0.233219	5.90336	0	0.0072881	0	0	0	0	0	0
MK28	47.2196	33.5398	18.4753	0.648641	0.0218643	0	0.0437286	0.0218643	0	0.0072881	0.0145762	0.0072881	0	0	0	0
MK29	33.0588	36.9288	14.0004	0.721522	13.4684	0.218643	0.255083	0.196779	0.247795	0.874572	0.0218643	0	0	0	0.0072881	0
MK30	48.014	46.4762	2.63829	1.04949	0.0947453	0	0.473726	0	1.25355	0	0	0	0	0	0	0
MK32	52.693	17.6226	28.6641	0.532031	0.262371	0	0	0	0	0.0218643	0.204067	0	0	0	0	0
MK33	38.3718	32.9859	25.7124	1.88762	0.0072881	0	0.0655929	0.0364405	0	0.9183	0	0	0	0	0	0
MK34	55.7321	40.4781	1.67626	0.138474	1.64711	0	0.298812	0	0	0	0.0291524	0	0	0	0	0
MK35	44.3262	40.172	13.7454	1.52321	0.109321	0	0.0655929	0.0072881	0	0.0072881	0.0218643	0.0218643	0	0	0	0
MK36	30.4861	52.9189	15.9318	0.604912	0.0437286	0	0.0145762	0	0	0	0	0	0	0	0	0
MK37	33.9917	36.9579	14.7147	4.5915	0.6122	8.81131	0.0947453	0.0145762	0.0801691	0.0072881	0.102033	0.0218643	0	0	0	0
MK38	47.5767	49.7558	1.61067	0.400845	0.597624	0	0.0291524	0.0072881	0	0.0218643	0	0	0	0	0	0
MK39	36.1563	31.7251	21.6457	0.291524	9.99927	0	0.0655929	0.0072881	0.0072881	0	0.102033	0	0	0	0	0
MK40	55.805	28.788	15.0718	0.276948	0.0364405	0	0.0218643	0	0	0	0	0	0	0	0	0
MK42	46.0754	33.8532	17.4258	1.78558	0.233219	0.524743	0.0510167	0.0072881	0	0	0.0291524	0.0145762	0	0	0	0
MK43	44.6615	13.1113	27.928	12.4918	0.663217	0	0.131186	0.838131	0.0145762	0	0.0947453	0.0655929	0	0	0	0
MK44	28.2705	35.1286	33.4669	1.44304	1.29728	0	0.0801691	0.0655929	0	0.0072881	0.189491	0.0510167	0	0	0	0
MK46	40.07	41.4474	16.1577	0.903724	0.0947453	0	0.0510167	1.26813	0	0	0.0072881	0	0	0	0	0
MKAF	42.0232	42.5698	5.99082	9.08097	0.0510167	0	0.218643	0	0	0	0.0655929	0	0	0	0	0
MKBF	55.4551	25.4719	16.9084	1.67626	0.327964	0	0.0291524	0.072881	0.0072881	0.0364405	0.0145762	0	0	0	0	0
MKCF	30.5007	40.121	13.2643	0.648641	13.8182	1.01305	0.276948	0	0	0.0072881	0.0072881	0.342541	0	0	0	0
MKDF	26.587	28.9702	33.999	3.09015	6.63217	0.204067	0.400845	0.0072881	0.0655929	0	0	0.0437286	0	0	0	0
MN02	36.7685	58.0133	4.15422	0.685081	0.204067	0	0.145762	0.0072881	0	0.0072881	0	0	0	0	0	0
MN03	70.3739	23.9706	0.750674	1.93863	0.0364405	0	2.92253	0	0	0	0.0072881	0	0	0	0	0
MN04	65.9209	22.4255	10.4438	0.327964	0.787115	0.0072881	0.0364405	0.0145762	0	0	0	0.0364405	0	0	0	0
MN05	39.9023	40.1356	2.05524	17.0469	0.0801691	0	0.0364405	0.626776	0.0072881	0	0.102033	0.0072881	0	0	0	0
MN06	28.839	54.8648	5.86692	7.87115	0.0218643	0	0.0801691	0.15305	0	0	2.29575	0	0	0	0	0
MN07	45.3976	30.0415	17.2509	5.42963	0.386269	0	0.145762	1.33372	0	0	0	0	0	0	0	0
MN09	47.6642	40.9372	8.86962	2.02609	0.109321	0	0.284236	0.0364405	0.0072881	0.0145762	0.0364405	0.0072881	0	0	0	0
MN11	47.6642	45.7911	5.10896	0.991181	0.0510167	0.0072881	0.320676	0	0.0291524	0.0072881	0.0145762	0.0145762	0	0	0	0
MN13	26.9077	50.5503	15.356	0.3061	0.160338	6.22404	0.298812	0.0510167	0	0	0.138474	0.0072881	0	0	0	0
MN14	43.9035	43.2549	9.32877	3.25778	0.138474	0	0.0072881	0.0655929	0.0072881	0	0.0072881	0.0291524	0	0	0	0
MN15	41.6879	36.6956	10.5532	10.4584	0.532031	0.0072881	0.0437286	0	0	0	0	0	0	0	0	0
MN20	34.05	49.9089	14.4304	1.37745	0.0874572	0	0.123898	0	0	0.0072881	0.0145762	0	0	0	0	0
MN21	36.834	47.0374	12.8999	0.378981	0.0801691	2.72575	0.0072881	0	0	0	0.0364405	0	0	0	0	0
MN24	38.9622	31.7105	22.0028	4.11778	2.90066	0	0.0947453	0.0437286	0	0	0.145762	0.0218643	0	0	0	0
MN26	47.8318	38.9913	11.8432	0.6122	0.342541	0	0.0801691	0.262372	0.0072881	0.0218643	0	0	0	0	0	0
MN32	68.7997	12.5865	6.99657	11.1945	0.240507	0	0.160338	0	0	0	0.0218643	0	0	0	0	0
MN33	44.4501	29.5532	24.5828	1.13694	0.0364405	0	0.204067	0	0	0.0364405	0	0	0	0	0	0
MN34	59.6677	22.8482	8.2064	1.25355	0.823555	5.32031	0.291524	0.276948	0.925589	0.0072881	0.291524	0.0583048	0	0	0	0
MN35	46.1482	43.7067	2.09897	1.28999	5.48794	0	0.6122	0.131186	0.247795	0	0.138474	0.131186	0	0	0	0
MN37	38.9257	49.3914	8.88419	2.41965	0.102033	0	0.0145762	0.0947453	0	0.0510167	0.102033	0.0072881	0	0	0	0
MN38	52.314	32.9859	10.1669	4.48947	0.0437286	0	0	0	0	0	0	0	0	0	0	0
MN40	49.8579	32.0531	16.4638	1.0422	0.196779	0	0.123898	0.174914	0.0655929	0	0	0.0218643	0	0	0	0
MN42	50.7397	39.8878	8.05335	0.838131	0.0655929	0	0.0218643	0.225931	0	0.145762	0	0.0218643	0	0	0	0
MN43	49.8797	35.3254	7.75454	1.94592	4.82472	0	0.145762	0	0.123898	0	0	0	0	0	0	0
MNAF	39.5962	42.6572	16.1869	0.72881	0.0364405	0	0.517455	0.233219	0.0218643	0	0.0218643	0	0	0	0	0
MNBF	38.0147	47.9047	11.2382	2.55812	0.0145762	0	0	0	0.247795	0	0	0	0.0145762	0	0	0.0072881
MS03	36.5717	24.7431	22.6368	1.18796	0.553895	10.954	0.072881	1.1005	0.0218643	0.0364405	2.12084	0	0	0	0	0
MS14	48.9177	36.8996	4.27083	1.09321	7.90759	0.626776	0.0364405	0	0	0	0	0.247795	0	0	0	0
MS16	33.2192	27.0097	20.1953	6.12929	11.4277	0.794403	0.437286	0.429998	0.123898	0.0072881	0.174914	0.0510167	0	0	0	0
MS17	36.2802	48.3565	12.3533	2.55083	0.233219	0	0.167626	0.0218643	0	0.0364405	0	0	0	0	0	0
MS19	47.1176	45.3247	4.73726	1.96779	0.262372	0	0.327964	0.0072881	0.167626	0	0.0874572	0	0	0	0	0
MS22	82.4794	11.6901	2.66744	0.473726	0.699657	1.1005	0.109321	0.706946	0.0072881	0.0072881	0.0072881	0.0510167	0	0	0	0
MS23	44.7927	31.9583	18.1036	1.74186	0.204067	2.68202	0.0437286	0.15305	0.0072881	0.072881	0.167626	0.072881	0	0	0	0
MS24	46.0972	20.5233	24.6556	1.27542	4.93404	2.41965	0.0583048	0.0072881	0	0	0.0218643	0	0	0	0	0.0072881
MS25	20.6107	31.7542	40.2157	0.510167	2.33219	3.70235	0.45915	0.138474	0.189491	0	0.0364405	0.0072881	0	0	0	0
MS26	56.4609	34.4873	6.00539	1.56694	1.07864	0	0.335253	0.0072881	0.0437286	0.0145762	0	0	0	0	0	0
MS27	46.1628	33.5836	2.88609	5.50251	0.233219	0	0.102033	0	0	11.5298	0	0	0	0	0	0
MS28	54.4858	27.8114	6.122	8.76758	0.0801691	0	2.71117	0.0218643	0	0	0	0	0	0	0	0
MS29	40.93	14.9114	41.2433	0.539319	0.532031	0.604912	0.641353	0.349829	0	0	0.211355	0.0291524	0	0	0	0
MS31	32.1842	39.3412	11.6318	15.5018	1.15152	0	0.182202	0	0.0072881	0	0	0	0	0	0	0
MS33	54.6316	39.5817	3.96473	0.561184	1.19525	0	0.0218643	0	0	0.0437286	0	0	0	0	0	0
NK01	49.9308	13.7454	1.69084	1.10779	0.189491	33.0953	0.0291524	0	0	0	0.0947453	0.11661	0	0	0	0
NK02	42.7083	18.5045	5.8159	23.4312	0.0364405	0	0	0.0291524	9.40165	0.0437286	0	0	0	0	0	0
NK04	33.0661	47.0811	11.4059	2.41236	5.89607	0	0.0510167	0.0072881	0	0.0218643	0	0.0510167	0	0	0.0072881	0
NK07	61.0743	7.70352	28.2705	1.39931	1.45033	0	0.0801691	0.0072881	0	0	0	0.0145762	0	0	0	0
NK08	53.2468	32.5486	10.4147	3.68049	0	0	0	0	0.102033	0.0072881	0	0	0	0	0	0
NK11	40.7988	52.6055	5.25472	0.779827	0.45915	0	0.0874572	0	0	0.0145762	0	0	0	0	0	0
NK13	24.3204	67.393	5.18184	2.10626	0.357117	0	0.466438	0.0874572	0.0437286	0	0.0218643	0.0145762	0	0	0	0
NK14	32.3664	41.0611	9.54741	3.2432	13.7526	0.0072881	0.0218643	0	0	0	0	0	0	0	0	0
NK15	52.2775	34.2759	9.93368	0.532031	0.0437286	0	0.0947453	0	0.903724	1.90948	0.0218643	0	0.0072881	0	0	0
NK16	29.2326	46.1118	9.88995	0.247795	13.7891	0	0.714234	0	0	0.0145762	0	0	0	0	0	0
NK17	47.8099	47.0009	2.72575	2.22287	0.123898	0	0.109321	0	0	0	0	0.0072881	0	0	0	0
NK22	38.5176	43.131	16.5075	1.53779	0.174914	0.0072881	0.0655929	0	0	0	0.0583048	0	0	0	0	0
NK27	30.7412	39.7857	26.3246	1.23169	1.18067	0	0	0.0437286	0	0.692369	0	0	0	0	0	0
NK28	40.704	36.9142	13.3664	3.99388	4.43116	0.167626	0.109321	0.0801691	0.072881	0	0.0655929	0.0947453	0	0	0	0
NK29	17.987	60.4038	15.356	6.18031	0.0145762	0	0.0218643	0.0072881	0	0.0072881	0.0218643	0	0	0	0	0
NK31	55.2802	39.0642	0.743386	4.45303	0.123898	0	0.196779	0.0801691	0.0291524	0.0072881	0	0.0218643	0	0	0	0
SK01	43.9691	30.508	22.666	0.597624	1.92406	0	0.284236	0.0510167	0	0	0	0	0	0	0	0
SK02	56.5119	28.3871	5.54624	8.8769	0.532031	0	0.11661	0	0	0	0	0.0291524	0	0	0	0
SK03	38.5978	36.579	20.465	2.67473	0.444574	0	1.23169	0	0	0.0072881	0	0	0	0	0	0
SK04	36.7612	60.0539	0.998469	1.78558	0.072881	0	0.291524	0.0218643	0.0072881	0	0	0.0072881	0	0	0	0
SK05	51.228	28.0592	10.7499	4.26354	5.22557	0.0510167	0.182202	0.0801691	0.0510167	0.0072881	0.0510167	0.0510167	0	0	0	0
SK06	41.0903	35.5368	16.165	2.67473	4.35828	0	0.0583048	0	0	0	0.11661	0	0	0	0	0
SK11	52.4233	22.8628	21.6529	3.05371	0	0	0	0	0	0.0072881	0	0	0	0	0	0
SK12	46.7969	31.0692	13.3299	7.97318	0.597624	0	0.0583048	0.0510167	0.0291524	0.0291524	0	0.0072881	0	0	0	0
SK14	77.4944	16.1796	3.74608	1.32643	0.685081	0.240507	0.0583048	0.189491	0	0	0.0072881	0.072881	0	0	0	0
SK15	49.734	29.3054	15.9901	0.896436	1.17338	2.09897	0.109322	0.298812	0	0	0.174914	0.218643	0	0	0	0
SK16	44.1294	50.3899	3.9793	1.37745	0.0145762	0	0.0218643	0.072881	0	0.0072881	0	0.0072881	0	0	0	0
SK17	47.4164	28.6641	10.7208	6.13658	5.21099	0.903724	0.561184	0.218643	0.0437286	0	0.0947453	0.0218643	0	0	0	0
SK18	34.0427	42.7228	18.1474	4.88303	0.0291524	0	0.0218643	0.102033	0	0	0.0364405	0.0145762	0	0	0	0
SK19	36.2073	23.2053	37.4317	1.97507	0.276948	0	0.189491	0.0364405	0.262372	0.3061	0.109321	0	0	0	0	0
SK23	42.5916	25.1221	18.2348	1.50864	0.378981	6.99657	0.45915	4.37286	0.0437286	0.0072881	0.225931	0.0583048	0	0	0	0
SK24	34.0719	23.8758	28.5183	0.429998	0.510167	9.3069	0.3061	1.15152	0.0218643	0	1.78558	0.0218643	0	0	0	0
SK25	56.1402	38.6415	1.17338	1.3483	0	0	0.408134	2.28117	0.0072881	0	0	0	0	0	0	0
SK26	45.4632	42.6427	8.40318	2.29575	1.19525	0	0	0	0	0	0	0	0	0	0	0
SK29	31.9948	51.7601	9.51097	0.408134	6.17302	0	0.0874572	0.0072881	0	0	0.0583048	0	0	0	0	0
SK31	42.4532	20.0277	12.4189	7.79827	17.1416	0.0801691	0.0145762	0.0072881	0	0.0145762	0	0.0437286	0	0	0	0
SK32	43.8233	20.3411	17.9433	16.0338	0.0874572	0	0.174914	0	0	1.58152	0.0145762	0	0	0	0	0
SK33	26.6234	27.6365	35.3546	0.298812	9.07368	0	0.619488	0.0874572	0.0145762	0	0.160338	0.109321	0	0	0	0
SK34	30.9234	50.543	9.35063	8.85504	0.0583048	0	0.262372	0	0	0.0072881	0	0	0	0	0	0
SK36	55.7248	38.7362	4.5332	0.546607	0.408134	0.0072881	0.0145762	0	0	0.0291524	0	0	0	0	0	0
SK37	30.0415	36.5061	26.7473	0.488303	5.53167	0	0.0510167	0	0	0.583048	0.0510167	0	0	0	0	0
SK38	38.9549	22.6077	18.2567	17.6008	0.0655929	2.20101	0.0801691	0.0801691	0	0	0.145762	0.0072881	0	0	0	0
SK39	25.7124	9.19758	37.92	11.3767	0.0874572	15.4508	0.0510167	0.15305	0	0.0145762	0.0218643	0.0072881	0	0	0	0
SK40	38.8018	37.0818	22.7972	0.408133	0.247795	0	0.320676	0.182202	0	0	0.138474	0.0145762	0	0	0	0
SK41	50.3899	34.1885	2.74761	12.4991	0.0072881	0	0.15305	0	0	0	0.0145762	0	0	0	0	0
SK42	52.8387	36.9215	5.64099	0.641353	0.072881	0	3.87727	0	0	0.0072881	0	0	0	0	0	0
SK44	42.6208	43.9108	10.575	1.35559	1.3483	0	0.0510167	0	0	0.0437286	0.0801691	0.0145762	0	0	0	0
SK47	27.7531	21.6092	23.4604	0.597624	19.2406	6.20946	0.109321	0.0218643	0	0	0.102033	0.743386	0.072881	0.0801691	0	0
SKBF	52.2921	22.6514	17.5935	0.262372	2.91524	4.11049	0.072881	0.0437286	0.0218643	0	0.0291524	0.0072881	0	0	0	0
SKDF	37.4171	51.1333	10.3564	0.510167	0.517455	0	0.0583048	0	0	0.0072881	0	0	0	0	0	0
SKEF	49.7194	36.7612	11.2674	1.95321	0.167626	0	0.131186	0	0	0	0	0	0	0	0	0
SL02	41.2288	43.2694	14.5106	0.604912	0.0947453	0	0.284236	0	0	0	0.0072881	0	0	0	0	0
SL04	41.1996	25.7853	24.6046	7.13505	0.524743	0	0.109321	0.524743	0	0	0.0364405	0	0	0	0	0
SL07	49.3259	42.7155	5.26201	0.160338	0.0947453	0.0364405	2.34677	0.0218643	0.0145762	0	0.0072881	0.0072881	0	0	0	0
SL08	37.7961	39.5744	10.8738	0.371693	0.255083	10.473	0.371693	0.123898	0	0	0.15305	0.0072881	0	0	0	0
SL10	50.0911	24.9544	20.4358	1.71999	2.62372	0	0.0072881	0.0510167	0	0.0801691	0.0072881	0.0218643	0	0	0	0
SL13	43.5537	39.6837	9.45995	3.76066	0.532031	0	1.31186	1.57423	0.0072881	0	0.0874572	0.0291524	0	0	0	0
SL14	46.0608	32.0239	19.8382	1.53779	0.0583048	0.189491	0.160338	0.102033	0.0072881	0	0.0218643	0	0	0	0	0
SL15	59.2012	19.3645	10.0576	6.93098	2.44151	0	0.444574	0.408134	0.641353	0	0.466438	0.0364405	0	0	0	0
SL17	33.3503	28.0082	19.4009	11.763	0.072881	6.96742	0.247795	0	0	0.0655929	0.11661	0	0	0	0.0072881	0
SL20	40.6384	35.0703	13.4247	2.07711	8.34487	0	0.0874572	0	0.0072881	0.0072881	0	0.335253	0	0	0	0
SL22	41.3089	49.2311	8.04606	0.619488	0.0364405	0	0.167626	0.45915	0	0.0364405	0.0145762	0.0801691	0	0	0	0
SL23	85.9631	2.83507	3.16303	5.26201	2.71117	0	0.0510167	0	0	0	0.0145762	0	0	0	0	0
SL28	57.1678	26.8858	14.5835	0.969317	0.138474	0	0.218643	0	0	0	0.0291524	0.0072881	0	0	0	0
SL29	40.5437	26.9805	22.2214	5.85234	2.97354	0	0.145762	0.794403	0.233219	0.0072881	0.189491	0.0291524	0	0	0	0
SL31	52.1682	29.9395	14.4815	3.22134	0.0947453	0	0	0	0	0.0947453	0	0	0	0	0	0
SL33	46.0826	37.4681	12.6084	2.95168	0.218643	0	0.517455	0.11661	0	0.0072881	0.0145762	0.0145762	0	0	0	0
SL36	38.8237	50.2077	5.62641	4.35099	0.0874572	0	0.11661	0.757962	0	0	0.0218643	0.0072881	0	0	0	0
SL40	60.411	31.3097	3.21405	2.35406	2.46338	0	0.204067	0.0072881	0.0291524	0	0	0.0072881	0	0	0	0
SL46	49.7194	33.2775	16.5731	0.378981	0.0072881	0	0.0364405	0	0	0.0072881	0	0	0	0	0	0
SN04	58.21	19.6341	7.49217	6.71963	0.429998	5.50251	0.160338	1.82202	0	0	0.0145762	0.0145762	0	0	0	0
SN05	46.4543	31.798	5.13811	15.9755	0.0801691	0	0.15305	0	0	0.349829	0.0510167	0	0	0	0	0
SN11	32.0312	51.5706	6.79251	1.8366	7.20793	0.131186	0.393557	0	0.0145762	0	0.0218643	0	0	0	0	0
SN12	43.7067	43.7213	8.81131	3.26507	0.138474	0	0.0291524	0	0.3061	0	0	0	0.0218643	0	0	0
SN17	45.6964	31.2441	20.414	2.28846	0	0	0.0437286	0	0.0291524	0.276948	0	0	0	0	0	0.0072881
SN21	54.2235	37.92	3.99388	1.5305	1.28999	0	0.102033	0	0.940165	0	0	0	0	0	0	0
SN22	41.8701	39.6618	13.2352	4.97777	0.0145762	0	0.15305	0	0.0072881	0.0801691	0	0	0	0	0	0
SN30	37.4608	42.1762	14.9552	5.21828	0.0072881	0	0.145762	0.0218643	0	0	0	0.0145762	0	0	0	0
SN33	42.2272	40.3323	10.4147	1.70542	5.05794	0	0.174914	0.0437286	0	0	0.0072881	0.0364405	0	0	0	0
SN34	29.0941	31.0619	35.3619	0.429998	0.284236	3.26507	0.182202	0.109321	0.0072881	0.0072881	0.196779	0	0	0	0	0
SN35	35.9886	52.088	10.5605	1.2244	0.0947453	0	0.0072881	0	0	0	0	0.0364405	0	0	0	0
SN37	38.3427	30.0124	28.1977	2.77677	0.0510167	0	0.481015	0.0072881	0	0.131186	0	0	0	0	0	0
SN39	39.3047	50.4628	1.97507	1.69084	5.90336	0.0874572	0.539319	0	0.0145762	0.0072881	0.0072881	0	0	0	0.0072881	0
SN40	62.6339	20.8002	15.356	0.685081	0.0072881	0	0.0947453	0	0.0072881	0.378981	0.0364405	0	0	0	0	0
TM05	25.6177	34.6039	15.5892	16.114	7.76911	0.0072881	0.240507	0.0072881	0.0145762	0	0.0364405	0	0	0	0	0
TM07	48.7137	31.0765	17.2947	2.05524	0.0801691	0.386269	0.276948	0.0291524	0.0072881	0	0.072881	0.0072881	0	0	0	0
TM08	47.205	32.2353	7.55047	3.41812	8.11894	0	0.655929	0.160338	0.393557	0	0.138474	0.11661	0	0	0	0
TM10	21.1282	19.1458	48.5825	0.495591	1.58881	8.54165	0.247795	0.0874572	0	0.0072881	0.072881	0.102033	0	0	0	0
TM11	36.0469	45.7693	11.3038	4.66438	1.92406	0	0.284236	0	0	0	0	0	0	0	0	0
TM12	52.2192	33.7075	12.1128	1.37016	0.240507	0	0.0364405	0.174914	0	0.0510167	0.0145762	0	0	0	0	0
TM14	31.7834	18.1765	18.5263	17.936	0.160338	13.2352	0.160338	0.0145762	0	0	0	0.0072881	0	0	0	0
TM16	37.8179	47.3435	13.2862	1.31915	0.0072881	0	0.225931	0	0	0	0	0	0	0	0	0
TM17	55.3531	34.152	5.77946	0.88186	2.18643	0	0.320676	0.240507	0.488303	0	0.590336	0.0072881	0	0	0	0
TM18	41.6078	40.1356	12.6959	5.21099	0.182202	0	0	0.0291524	0.11661	0.0072881	0.0145762	0	0	0	0	0
TM19	38.554	26.5433	17.6591	12.6157	0.0655929	0	0.167626	0.0072881	4.37286	0	0.0145762	0	0	0	0	0
TM20	38.124	43.9327	11.1435	0.502879	6.03455	0	0.233219	0.0072881	0	0	0.0145762	0.0072881	0	0	0	0
TM21	66.1978	16.5075	12.8854	2.5727	1.63253	0	0.0874572	0.0583048	0	0	0	0.0437286	0	0	0	0
TM22	51.0823	45.4194	0.648641	0.940165	1.57423	0.0072881	0.3061	0.0072881	0	0	0	0.0072881	0	0.0072881	0	0
TMAF	14.7292	78.0045	2.63829	2.24473	0.0583048	1.91677	0.3061	0.0145762	0.0510167	0	0.0364405	0	0	0	0	0
TMCF	40.602	45.6381	9.40165	4.26354	0.0583048	0	0	0.0072881	0	0.0291524	0	0	0	0	0	0
TMEF	42.1179	40.4125	9.78063	7.17149	0.0655929	0	0.0510167	0	0.400845	0	0	0	0	0	0	0

## Sheet: RelAb Genus
S5 Table. Relative abundance in % of bacterial genera including statistical analysis.
Sample Name	Prevotella	Faecalibacterium	Succinivibrio	Catenibacterium	Blautia	[Prevotella]	Ruminobacter	Bacteroides	Bifidobacterium	[Eubacterium]	Streptococcus	Treponema	[Ruminococcus]	Dialister	Ruminococcus	Collinsella	Lactococcus	Lachnospira	Sutterella	Dorea	Clostridium	Coprococcus	Enterococcus	Haemophilus	Phascolarctobacterium	Bacillus	Oscillospira	Lactobacillus	Staphylococcus	Parabacteroides	Roseburia	Lachnobacterium	Desulfovibrio	CF231	Fusobacterium	Pseudomonas	Akkermansia	Turicibacter	Bulleidia	Campylobacter	Megamonas	Butyricimonas	Bilophila	Veillonella	p-75-a5	Slackia	Rummeliibacillus	Methanobrevibacter	Anaerostipes
HK01	17.0323	6.04912	9.39436	7.22979	1.32643	1.07135	0	0.102033	1.53779	0.437286	0.0437286	0	0.488303	4.20523	0.801691	0.342541	0.0218643	0.488303	0.378981	0.437286	0.0655929	0.481015	3.09015	0.0364405	0.0583048	7.78369	0.160338	3.11202	7.1059	0	0.131186	0	0	0	0	2.78405	0	0.0072881	0.0510167	0	0	0.0072881	0.0437286	0	0	0.0291524	0	0	0
HK02	37.9418	7.93674	0	5.8159	2.43422	4.32913	0.0072881	5.76489	0.473726	0.444574	1.02033	0	2.33219	0.57576	0.9183	2.72575	0	0.313388	3.84812	1.47948	0.757962	0.131186	0.0947453	0.196779	0.706946	0	0.123898	0	0	0.102033	0.0655929	0.167626	0.123898	0	0.0218643	0	0.0364405	0.0437286	0.0145762	0.0218643	0	0.0145762	0.0437286	0.0145762	0	0.0145762	0	0	0.0291524
HK03	34.6112	15.0499	0.0218643	11.2237	2.33219	5.40777	0	2.98812	3.7971	0.532031	3.01727	0	1.45033	1.98236	0.204067	1.28271	0	0.196779	0.794403	0.583048	0.160338	0.298812	0.211355	0.0218643	0.225931	0	0.189491	0.0072881	0	0.0947453	0.174914	0.0145762	0.0510167	0	0.0874572	0	0	0	0.0291524	0.0218643	0	0.0145762	0.0218643	0.123898	0.0072881	0.0145762	0	0	0
HK04	12.2732	3.59303	28.0956	0.72881	2.03338	0.196779	11.9452	0.626776	0.597624	1.20982	0.0145762	0	0.670505	1.47948	0.320676	0.0437286	0	0.0874572	0.313388	0.364405	0.830843	0.495591	0.706946	0.0072881	0.510167	0.0145762	0.386269	0	0	0.0947453	0.0218643	0.182202	0.109321	0.109321	0	0	0	0.0072881	0.0145762	0	0	0.0218643	0.0218643	0.0145762	0.0218643	0.0072881	0	0.0218643	0.0145762
HK05	20.567	8.47606	0.473726	0.109321	1.1005	0.211355	0.0291524	0.138474	12.7687	0.889148	15.5965	0	0.408134	1.63253	0.0801691	0.0947453	0.568472	0.276948	0.736098	0.451862	0.109321	0.57576	2.39778	0.0072881	0.0510167	0	0.131186	0.0801691	0	0	0.0072881	0	0.072881	0	0	0	0	0	0.0145762	0.218643	0	0.0218643	0.0291524	0.0218643	0	0	0	0	0
HK06	16.7043	6.25319	30.7704	1.21711	2.34677	1.4066	0.0145762	0.685081	5.98353	0.583048	0.45915	0	2.79134	0.983893	0.626776	1.56694	0	1.4722	0.583048	0.320676	0.335253	0.488303	0.0291524	0.0437286	0.26966	0	0.196779	0.0291524	0	0.072881	0.138474	0.0072881	0.393557	0.816267	0.0072881	0	0	0.0801691	0	0	0	0.0145762	0.0218643	0.0145762	0	0.0072881	0	0.0364405	0
HK07	30.7412	17.8121	4.39472	3.96473	4.82472	0.11661	0	2.92253	2.57999	0.568472	0.0072881	0	1.02762	1.23898	1.07135	2.99541	0	0.76525	0.706946	0.553895	0.15305	0.451862	0.0145762	0	0.262372	0	0.510167	0.0218643	0	0.15305	0.276948	0.0218643	0.298812	0	0	0	0.466438	0	0.0145762	0.204067	0	0.0947453	0.102033	0	0	0	0	0	0.0291524
HK08	23.3001	8.67284	11.4132	10.2544	3.03914	0.808979	7.25166	0.072881	4.70082	6.41353	0.0145762	1.69084	0.962029	0.481015	1.97507	0.663217	0	0.138474	0.393557	0.670505	0.247795	0.189491	0	0.0072881	0.342541	0.0072881	0.225931	0.123898	0	0.131186	0.109321	0.0291524	0.11661	0.262372	0	0	0	0	0.0510167	0	0	0.0291524	0	0.0072881	0	0.0145762	0	0	0
HK09	20.8148	16.2962	9.63487	0.189491	8.90606	1.04949	0	0.932877	0.954741	1.04949	1.61067	0.0145762	1.0422	2.55083	0.772538	0.940165	0	0.568472	0.262372	0.532031	0.131186	0.233219	0.0145762	0.940165	0.167626	0.0072881	0.429998	0.0072881	0.0145762	0.298812	0.0437286	0	0.0510167	0.218643	0	0	0	0.182202	0	0	0.102033	0	0.0218643	0.0145762	0	0.0218643	0	0.0218643	0.0218643
HK10	34.3634	10.3418	14.9187	0.655929	2.25202	0.160338	5.65556	1.66169	0.196779	1.63253	0.182202	1.79287	1.45033	0.378981	1.20982	0.546607	0	0.57576	0.386269	0.510167	0.182202	0.320676	0.182202	0.0218643	0.524743	0	0.247795	0.0145762	0	0.182202	0.0655929	0	0.0291524	0.473726	0	0	0.0072881	0.0655929	0.109321	0.182202	0	0.0218643	0.0145762	0.0072881	0.0145762	0.0218643	0	0	0.072881
HK11	11.6828	6.14387	13.913	0.838131	2.57999	0.45915	0.378981	0.276948	0.400845	0.976605	0.0510167	18.9782	1.12966	0.823555	1.97507	0.349829	0	0.57576	0.349829	1.07864	0.787115	0.808979	0.0072881	0.0072881	0.196779	0.0072881	0.539319	0	0	0.123898	0.167626	0.0072881	0.138474	0.102033	0	0	0	0.145762	0.255083	0.313388	0	0.0072881	0.0291524	0	0.0218643	0.0510167	0	0.0291524	0.0364405
HK12	11.8869	8.57809	0.940165	3.22134	3.33066	0.211355	23.1762	1.38474	0.072881	2.89338	0.0072881	3.94286	1.58881	0.495591	0.327964	2.00423	0	0.204067	0.539319	0.699657	0.670505	0.641353	0	0.0291524	0.808979	0	1.0422	0	0	0.0874572	0.0072881	0.0072881	0.262372	0.0583048	0	0	0.0072881	0	0.0655929	0	0	0.0801691	0.160338	0	0.102033	0.0291524	0	0.0364405	0.0801691
HK13	30.3185	4.78828	19.8819	6.25319	0.932877	0.634065	0	0.11661	1.39931	1.39931	2.33948	0	0.510167	0.743386	0.247795	0.123898	0.0583048	0.911012	0.378981	0.247795	0.145762	0.641353	0.9183	0.0072881	0.123898	0	0.211355	0.0072881	0	0.189491	0.0364405	0.0145762	0.0291524	0	0.0218643	0	0	0	0.0291524	0.0874572	0	0.0218643	0.0291524	0	0	0.0072881	0	0	0.0145762
HK14	11.9452	4.98506	1.55236	10.4293	1.81474	0.335253	8.19182	3.86269	6.19488	6.87997	0.0218643	0	1.78558	0.386269	1.38474	3.84812	6.08556	0.196779	0.357117	0.524743	0.371693	0.408134	0.109321	0.0072881	0.386269	0	0.313388	0.0072881	0	0.167626	0.131186	0.0801691	0.0437286	0.298812	0	0	0.0145762	0.109321	0.0947453	0	0	0.0437286	0.0510167	0	0.0072881	0.0218643	0	0.0072881	0.0145762
HK15	24.5755	5.79404	14.6855	5.13082	3.16303	1.78558	0	0.0655929	17.8558	2.00423	4.82472	0	1.07864	0.859996	0.204067	0.225931	0.123898	0.298812	0.247795	0.706946	0.0655929	0.247795	0.0583048	0.969317	0.779827	0	0.0874572	0.255083	0	0.0145762	0.225931	0.255083	0	0	0	0.0145762	0	0	0.0291524	0.109321	0	0.0145762	0.0437286	0.0145762	0	0.0218643	0	0	0
HK16	32.5778	12.3388	7.36827	5.84506	3.64405	0.15305	0	0.276948	9.88266	1.62525	0.102033	0	1.18067	1.34101	0.233219	0.182202	0	0.276948	0.291524	0.262372	0.255083	0.335253	0	0.0510167	0.123898	0.0218643	0.320676	0.160338	0	0.0874572	0.0364405	0.0510167	0	0	0	0	0.0145762	0.327964	0.0437286	0.262372	0	0.0072881	0.0364405	0	0	0.0583048	0	0.0072881	0.0072881
HK17	31.2805	8.78216	10.4366	10.0138	2.92253	2.12084	0	1.96779	3.15575	3.56388	0.276948	0.0072881	1.98236	0.131186	1.55236	1.70542	0.0583048	1.09321	0.481015	0.619488	0.15305	0.597624	0.0510167	0.393557	0.233219	0	0.15305	0.0072881	0	0.0072881	0.0437286	0	0.0145762	0.466438	0.0291524	0	0.0072881	0.0291524	0.211355	0.0874572	0	0	0.0072881	0.0145762	0.0583048	0.0655929	0.189491	0	0.0218643
HK18	23.9997	6.82895	0	3.14846	3.76795	1.9605	7.04759	11.8359	1.06406	2.10626	0.15305	0	1.12237	0.9183	0.648641	2.631	0	0.444574	1.06406	0.721522	0.167626	0.26966	0	0.0145762	0.196779	0	0.969317	0	0	0.349829	0.123898	0.0145762	0.291524	0	0.0874572	0	0.954741	0.0145762	0.0072881	0.0072881	0	0.123898	0.138474	0.0072881	0	0.0364405	0	0.0072881	0.0072881
HK19	18.7158	11.5079	23.8539	2.70388	4.4676	4.19794	2.89338	9.13199	0.583048	0.437286	0.481015	0	1.78558	0	0.072881	1.73457	0	0.240507	0.9183	0.561184	0.26966	0.0655929	0.0072881	0.0291524	0.357117	0	0.218643	0.0218643	0.0072881	0.109321	0.0437286	0.0145762	0.0291524	0	0.138474	0	0.0874572	0.998469	0	0.0072881	0.196779	0.167626	0.160338	0.0072881	0	0.0072881	0	0	0.0072881
HK20	47.3508	6.13658	3.921	0.532031	3.50558	2.05524	0	3.5493	0.349829	6.61759	0.437286	0	1.10779	0.969317	0.597624	0.444574	0	0.408134	0.896436	0.962029	0.0437286	0.204067	0	0.284236	0.378981	0	0.167626	0.0145762	0	0.102033	0.247795	0.0072881	0.0364405	0	0	0	0.0072881	0.0072881	0.0072881	0.0072881	0	0.109321	0.0437286	0	0	0.0072881	0	0	0.0510167
HM02	35.7773	9.90453	1.31186	1.07135	1.08593	3.65863	0	0.240507	6.34793	1.84389	1.45033	13.2133	0.539319	0.736098	0.852708	0.400845	0	0.320676	1.14423	0.26966	1.44304	0.276948	0	0.0801691	0.320676	0	0.174914	0	0	0.131186	0.123898	0	0.0801691	0	0	0	0	0.415422	0.0218643	0	0	0.0072881	0.0072881	0.0145762	0	0.0218643	0	0	0.0072881
HM03	13.5194	5.72845	2.22287	1.8366	2.90066	5.12353	0.0072881	16.7991	1.51592	1.45033	0.262372	0	2.03338	0.88186	1.51592	3.75337	0	0.26966	0.109321	1.69084	0.604912	0.415422	0.0218643	0.0072881	0.604912	0.0218643	0.72881	0.0072881	0	0.284236	0.0072881	0.0072881	0.11661	0	0.940165	0	0	0	0.896436	0.0510167	0.408134	0.0218643	0.0218643	0.0291524	0.0364405	0.131186	0.0874572	0	0.0072881
HM04	32.8475	8.22098	1.93135	0.102033	1.63253	1.27542	0.072881	0.167626	3.921	2.28846	0.225931	0.145762	1.01305	0.131186	0.488303	0.276948	0.0072881	1.04949	0.408134	0.327964	0.255083	0.0947453	0.0145762	0.225931	0.597624	0	0.189491	0.663217	0	0.204067	0.131186	0.0218643	0.0218643	0	0	0	0	0.072881	0.0801691	0	0	0	0.0072881	0.0218643	0.0145762	0	0.0145762	0.0218643	0.0072881
HM05	35.8939	6.69776	9.50368	1.90219	1.64711	8.37403	0	1.07135	4.90489	1.80016	0.291524	0.911012	1.29728	0.823555	0.699657	1.37016	0.3061	0.371693	0.196779	0.553895	0.400845	0.15305	0.0510167	0.174914	0.174914	0	0.167626	0	0	0.11661	0.102033	0.109321	0.247795	0.0364405	0	0	0	0.0801691	0.0510167	0	0	0.0218643	0.0291524	0.0218643	0	0.072881	0	0	0
HM07	16.8428	8.89148	6.17302	2.3905	1.70542	1.03491	0	3.51286	0.998469	8.07521	0.131186	0	1.06406	0.262372	1.04949	0.371693	0	0.648641	1.08593	0.845419	0.495591	1.14423	0	0.298812	1.31186	0	0.429998	0.0437286	0	1.29728	0.247795	0.0145762	1.02762	0.42271	0.0364405	0	0	0.0583048	0.0218643	0	0	0.109321	0.393557	0.0072881	0.0437286	0.0583048	0	0.0510167	0
HM08	11.6027	8.60724	5.71387	4.66438	2.48524	4.90489	0	9.4891	0.0874572	2.77677	16.646	0	1.39931	1.00576	0.655929	1.32643	0.0947453	0.371693	0.320676	0.663217	0.240507	0.240507	0.11661	0.0218643	0.072881	0	0.0874572	0.102033	0	0.109321	0.0364405	0	0.0218643	0	0.0072881	0	0	0.0291524	0.072881	0.123898	0	0	0.0145762	0	0.0072881	0.0291524	0	0	0
HM10	21.6821	16.2306	0.0072881	0.0437286	4.44574	0	0	9.59843	0.0364405	1.79287	0.88186	0	2.36134	0	1.50135	1.84389	0	0.72881	3.96473	0.962029	0.131186	0.276948	0	0.0583048	0.204067	0	0.255083	0	0	0.225931	0.276948	0.0364405	0.145762	0	0.102033	0	0	0	0	0	0.0072881	0	0.0437286	0.0291524	0	0.0145762	0.0072881	0	0.0218643
HM13	22.7972	9.26317	22.4765	1.06406	1.3483	0.779827	11.5808	0.663217	0.45915	0.196779	0.320676	2.05524	0.546607	2.00423	0.517455	0.196779	0.0145762	0.932877	0.298812	0.320676	0.327964	0.393557	0.0145762	0.0072881	0.0947453	0	0.342541	0	0	0.0437286	0.0291524	0.0583048	0.109321	0.109321	0	0	0.0218643	0	0.0655929	0.0072881	0	0	0.0364405	0.0145762	0.0145762	0.0218643	0	0.0655929	0.0072881
HM14	28.9483	5.52438	7.67437	14.1681	4.50404	2.89338	0	0.182202	2.09168	2.64558	1.15881	0	1.2244	2.00423	0.583048	1.71999	0	1.58881	0.26966	0.539319	0.0437286	0.102033	0	0.145762	0.0072881	0	0.15305	0.131186	0	0.0072881	0.0583048	0	0.109321	0	0	0	0	0.0218643	0.145762	0	0	0.0218643	0.0072881	0.0218643	0	0.0072881	0	0	0
HM15	11.9671	16.7408	10.1523	1.07135	4.32184	3.58574	0.0510167	3.20676	1.10779	3.81168	8.99351	0.0072881	1.39203	1.58881	0.663217	0.787115	0	0.400845	1.69813	0.787115	1.1661	0.502879	0.626776	0.568472	0.76525	0.0218643	0.189491	0.123898	0.0291524	0.109321	0.109321	0	0.072881	0.0072881	0	0.0218643	0.0072881	0	0.0072881	0.3061	0	0.0218643	0.0145762	0.109321	0.131186	0.0145762	0	0	0
HM16	26.0404	12.2732	6.982	0.57576	2.39778	2.12812	0	0.262372	2.74033	5.9398	0.539319	0	2.36863	0.845419	0.255083	0.167626	0	1.74914	1.02762	0.757962	0.138474	0.233219	0.0072881	0.0364405	0.167626	0	0.123898	0	0	0.0145762	0.0947453	0.510167	0.0218643	0	0.0072881	0	0	0.11661	0.0072881	0.0291524	0	0.0072881	0.0218643	0.0218643	0.0072881	0.0291524	0	0	0
HM19	22.4328	8.35216	11.6682	13.0676	2.77677	0.6122	6.40624	0.218643	3.02456	2.11355	0.0874572	2.06253	1.86575	0.0510167	1.31186	0.502879	0	0.838131	0.364405	0.721522	1.05677	0.626776	0.0145762	0.0145762	0.174914	0	0.218643	0.0145762	0	0.320676	0.11661	0.0218643	0.0072881	0	0	0	0.0218643	0	0.0364405	0.0583048	0	0	0.0072881	0.0072881	0.0145762	0.0218643	0	0.0218643	0.0364405
HM20	38.4739	7.51403	0.736098	0.0583048	1.31915	1.74186	0	0.160338	0	3.49829	12.1565	0	0.940165	0.123898	1.51592	0.320676	0.072881	0.488303	0.15305	0.342541	0.240507	0.364405	0	0.0655929	0.174914	0	0.123898	0.072881	0	0.0437286	0.204067	0.0145762	0	0	0	0	0	0.0510167	0.072881	0.0218643	0	0	0.0072881	0.0364405	0.0437286	0.0072881	0	0	0.0072881
HM21	35.1213	4.11049	0.3061	2.52168	2.59456	4.70082	0.0072881	0.568472	1.80016	1.23169	0.196779	0	0.852708	0.0072881	6.86539	1.58881	1.45033	0.0874572	0.859996	0.386269	1.94592	0.45915	0.597624	0.532031	0.262372	0	0.371693	0	0	0.11661	0.0655929	0.0364405	0	0.072881	1.57423	0	0.0072881	0.11661	0	0.233219	0	0.0072881	0.0218643	0.0145762	0.0218643	0	0	0.0218643	0.145762
HM22	36.1344	10.7645	0	1.93135	3.62218	4.89031	0.182202	0.255083	0.233219	3.14117	0.45915	0.634065	1.48677	0.962029	1.55965	0.327964	0	0.386269	1.52321	0.714234	0.233219	0.451862	0.0072881	1.8366	0.11661	0	0.174914	0	0	0.189491	0.196779	0.11661	0.0291524	0	0	0	0.0218643	0.26966	0	0.0291524	0	0.0145762	0.0145762	0.0583048	0	0.0437286	0	0.0072881	0.0218643
HM23	38.4812	6.75607	13.9348	3.16303	1.93863	2.72575	0.102033	0.102033	0.0291524	1.01305	0.0510167	9.81707	1.42118	0.123898	1.7783	0.167626	0.160338	0.284236	0.546607	0.634065	0.57576	0.342541	0.0364405	0.0218643	0.262372	0	0.131186	0.0145762	0	0.0583048	0.174914	0	0.0510167	0.583048	0.0072881	0	0	0.0072881	0.072881	0	0	0.0072881	0.0218643	0.0145762	0.0218643	0.0291524	0	0	0.0072881
HM25	20.188	6.81437	0.539319	0.481015	4.08862	0.26966	22.4255	0.0510167	0.0072881	2.49982	0.196779	5.21828	1.33372	1.14423	0.787115	0.473726	12.2294	2.30304	0.342541	0.371693	0.196779	0.408134	2.00423	0.0510167	0.240507	0	0.109321	0	0	0	0.109321	2.09168	0.0801691	0.0510167	0	0	0	0.0145762	0	0	0	0.0145762	0.0145762	0	0	0.0145762	0	0	0.0145762
HM26	32.9058	6.00539	8.61453	1.66169	2.98812	2.13541	0.225931	0.386269	0.211355	2.60914	0.196779	0	1.18796	1.23898	0.357117	1.4066	0.0072881	0.123898	0.182202	0.568472	0.327964	0.160338	0.0072881	0.845419	0.0801691	0	0.218643	0	0	0.0218643	0.15305	0.0437286	0.138474	0.510167	0	0	0	0	0.0947453	0	0	0	0.0145762	0.0364405	0	0.0072881	0	0	0
HM27	43.8233	9.56199	0.0072881	0.481015	1.90948	0.539319	0	2.94439	2.33219	1.80745	0.123898	0	0.859996	1.12966	1.34101	0.736098	0.0145762	0.42271	0.539319	0.342541	0.553895	0.393557	0.0364405	0.0145762	0.0655929	0	0.400845	0.0291524	0	0.247795	0.11661	0.0655929	0.415422	0	0.0072881	0	0.0072881	0.437286	0.0218643	0	0	0.0364405	0.0364405	0	0	0.0072881	0	0	0
HM30	14.2628	10.1159	20.086	5.10167	1.29728	4.57693	14.0806	0.218643	0.3061	1.8366	0.182202	9.35792	1.33372	0.911012	0.736098	0.174914	2.04067	0.26966	0.276948	0.371693	0.327964	0.225931	0.196779	0.0291524	0.11661	0	0.182202	0.0072881	0	0.0801691	0.0291524	0.0218643	0.123898	0.0437286	0	0	0	0.0072881	0.0364405	0.0145762	0	0.0072881	0.0145762	0	0.0072881	0.0364405	0	0.0072881	0.0291524
HM31	25.6978	16.8355	11.5589	0.561184	2.92253	1.61796	0	0.816267	4.60608	1.11508	0.889148	0	2.05524	0.0655929	0.998469	0.823555	0	0.364405	0.787115	0.845419	0.233219	1.28999	0	0.0583048	0.225931	0.0145762	0.437286	0.0072881	0.0072881	0.466438	0.131186	0.0801691	0.0655929	0	0.0145762	0	0	0.262372	0	0.0072881	0	0	0	0.0218643	0	0.0218643	0	0	0.0437286
HM32	34.3415	6.80708	16.8938	8.64368	2.39778	1.42847	0	0.298812	0.364405	4.05218	0.160338	0	1.1661	0.517455	0.502879	0.488303	0	0.0510167	0.255083	0.349829	0.26966	0.233219	0	0.0947453	0.3061	0	0.109321	0	0	0.0072881	0.072881	0.0655929	0	0	0	0	0	0.0072881	0.0145762	0	0	0	0	0.0072881	0	0.0072881	0	0	0.0145762
HM33	33.1754	11.0123	1.82202	1.42118	3.09744	1.18796	6.23132	0.298812	0.102033	5.27658	12.0035	0	0.510167	0.072881	0.546607	0.0655929	0.0145762	0.502879	0.816267	0.357117	1.69813	0.247795	0.0072881	0.196779	0.357117	0	0.072881	0	0	0.0145762	0.0364405	0.0218643	0.0072881	0	0	0	0.0218643	0.0510167	0.0145762	0.0072881	0	0	0.0072881	0.0291524	0	0.0218643	0	0	0
HM35	27.5563	6.05641	7.32454	9.51826	2.18643	3.77524	0	0.072881	5.67014	1.2244	3.12659	0	1.76372	0.859996	0.131186	0.553895	7.05488	0.488303	0.218643	0.57576	0.743386	0.371693	0.26966	0.0947453	0.0291524	0	0.0874572	0.131186	0	0	0.0510167	0.0291524	0.0291524	0	0	0	0	0.138474	0.0291524	0	0	0	0.0072881	0.0218643	0	0	0	0	0.0072881
HM36	36.2291	6.01268	0.0874572	0.619488	2.82049	1.93863	0.160338	1.19525	0.400845	4.2271	8.54894	0	1.37745	0.240507	1.82931	0.247795	0.123898	0.313388	0.45915	0.859996	0.415422	0.393557	0.0874572	0.0437286	0.378981	0	0.276948	0	0	0.196779	0.0874572	0.0072881	0.502879	0	0.284236	0	0	0.0072881	0	0	0	0.0072881	0.072881	0.0072881	0.0218643	0.0437286	0	0	0.0145762
HM37	23.4021	1.96779	17.1052	1.29728	1.17338	1.12237	0.15305	0.779827	0.0145762	2.48524	0.0437286	7.7181	0.859996	0.779827	1.28999	0.437286	7.98047	0.0947453	0.378981	0.823555	0.335253	0.160338	3.98659	0.0218643	0.26966	0	0.437286	0	0	0.131186	0.0655929	0.0218643	0.276948	0	0.233219	0	0	0	0.109321	0	0	0	0.0364405	0	0.0145762	0.0145762	0	0.0072881	0.0072881
HM42	22.6806	17.6809	3.52744	1.41389	3.33795	0.998469	10.1742	0.109321	0	2.06253	0.663217	0.736098	1.36287	0.830843	0.976605	0.240507	0.0072881	1.45762	0.204067	0.262372	0.364405	0.845419	0	0.174914	0.218643	0.0145762	0.42271	0.0072881	0	0.131186	0.0291524	0.0218643	0.0145762	0.182202	0	0	0.0072881	0.0072881	0.0874572	0	0	0.0218643	0	0.0364405	0	0.0072881	0	0.0291524	0
HM44	33.7439	6.93827	1.44304	8.29386	2.47795	3.41812	2.83507	0.0510167	0.0218643	3.87727	1.20254	0	0.757962	0.320676	0.488303	0.663217	0.0510167	0.313388	0.196779	0.488303	0.400845	0.320676	0.0364405	0.0364405	0.204067	0	0.211355	0.0072881	0	0.0072881	0.123898	0.0072881	0.313388	0.0145762	0.0145762	0	0	0.335253	0.0583048	0.0510167	0	0	0.0364405	0.0072881	0.0072881	0	0	0.0218643	0
HMAF	9.60571	8.22826	20.7784	6.39895	1.38474	0.816267	1.71999	0.590336	7.13505	3.43269	0.0364405	6.29692	1.54508	0.823555	0.72881	1.07864	0	0.262372	0.677793	0.393557	0.429998	0.233219	0.0437286	0.0218643	0.225931	0.0072881	0.444574	0.473726	0	1.3483	0.0218643	0	0.0364405	0	0.0072881	0	0	0.0437286	0.0437286	0	0	0.102033	0.0291524	0	0.0072881	0.0072881	0	0.0218643	0.0072881
HMBF	22.4546	6.82166	0.26966	0.072881	3.25049	3.3088	0	4.64981	3.061	0.415422	0.225931	0	1.55236	1.18067	2.09168	0.444574	3.8554	0.174914	1.02762	0.634065	1.31186	0.903724	2.31762	0.0072881	0.11661	0	0.655929	0.0364405	0	2.62372	0.0583048	0.0145762	0.0510167	0	0	0	0	0.0072881	0.0655929	0.160338	0	0.0874572	0.145762	0.0655929	0	0.0072881	0.0364405	0.0145762	0.0145762
HMCF	27.8843	6.66861	23.9706	1.30457	2.00423	1.82931	0	0.393557	1.06406	5.01421	0.15305	0	1.37016	0.327964	0.167626	0.298812	2.49253	0.291524	0.26966	0.481015	0.109321	0.597624	0.123898	0.0218643	0.240507	0	0.196779	0.0510167	0	0.0947453	0.182202	0.0072881	0	0	0	0.0072881	0	0.262372	0.0947453	0	0	0.0145762	0.0145762	0.0072881	0	0.0145762	0	0	0.0291524
HMDF	23.4385	13.0967	12.4116	0.393557	1.37745	1.07135	0	1.37745	0.349829	2.0188	1.71999	0.0510167	0.721522	2.33219	0.0947453	1.03491	0	1.95321	0.364405	0.429998	0.626776	0.218643	0.0291524	0.0947453	0.182202	0	0.211355	0.174914	0	0.0874572	0.145762	0.0437286	0.0437286	0	0.0145762	0	0	0.109321	0.123898	0.204067	0	0.0072881	0.0218643	0.0218643	0.0145762	0.0145762	0	0.0072881	0.0291524
KK01	18.9126	10.9249	0.0072881	0.0801691	1.18067	1.39203	0	12.5793	2.20101	3.90642	0.102033	0	1.68355	0.102033	2.65287	1.15152	0	0.714234	1.09321	0.619488	0.408134	0.313388	0	0.0072881	0.218643	0.0437286	0.11661	0.0583048	0	0.3061	0.174914	0.0072881	0	0	0.626776	0.0291524	0	0.11661	0.109321	0	0.0072881	0.0510167	0.0437286	0	0.072881	0	0	0	0.0145762
KK02	16.4711	10.524	12.4116	10.1523	3.56388	2.02609	0	0.9183	2.80592	3.04643	0.349829	0	2.31033	1.12237	2.24473	2.05524	0.0364405	1.07864	1.20254	0.757962	0.335253	0.816267	0.102033	0.386269	0.167626	0	0.378981	0.0072881	0	0.0655929	0.11661	0.0218643	0.225931	0.466438	0	0	0	0.072881	0.189491	0.145762	0	0.0364405	0.0801691	0.0145762	0.0291524	0.0801691	0.189491	0.0947453	0.0364405
KK03	28.9629	16.5003	24.2475	2.20829	1.10779	5.49523	0	2.86422	0.182202	0.189491	0.313388	0	0.619488	3.63676	0.262372	0.553895	0.0583048	0.109321	0.699657	0.3061	0.174914	0.182202	0.0218643	0.0072881	0.0583048	0	0.247795	0	0	0.451862	0.0583048	0.0072881	0	0	0.0218643	0	0	0.0510167	0	0.0947453	0	0.211355	0.0218643	0	0	0.0437286	0	0.0145762	0.0072881
KK04	37.9127	5.85234	9.06639	5.24014	1.62525	0.648641	0	0.109321	1.00576	2.19372	7.28081	0	1.03491	2.74033	0.692369	2.18643	0.0072881	0.706946	0.284236	0.196779	0.0583048	0.532031	0.0072881	0.123898	0	0	0.0947453	1.04949	0	0.0291524	0.182202	0	0.0583048	0	0	0	0	0.327964	0.0364405	0.0072881	0	0.0072881	0.0218643	0.0145762	0	0.0364405	0	0.0947453	0.0218643
KK06	21.9153	2.84965	22.8992	0.983893	0.991181	1.29728	6.61031	0.0218643	0.488303	0.11661	1.1661	2.66016	0.517455	0.225931	0.255083	0.167626	0	0.204067	0.138474	0.298812	0.123898	0.211355	0.15305	0.0364405	0.072881	0	0.189491	12.8781	0	0.0072881	0.11661	0.0072881	0.0218643	0.0364405	0	0	0	0	0.0145762	0	0	0	0	0.0364405	0	0.0510167	0	0	0
KK07	24.1017	10.9613	8.60724	0.0145762	6.04183	0.706946	9.99927	0.692369	0.619488	0.750674	1.1005	1.85847	0.648641	2.04796	0.925589	0.648641	0	0.415422	0.255083	0.327964	0.072881	0.364405	0.386269	0.539319	0.0437286	0	0.327964	0	0	0.225931	0.0145762	0	0.072881	0.233219	0	0	0	0.0801691	0.0364405	0	0.0583048	0.0145762	0.0145762	0.0510167	0.0072881	0	0	0	0.131186
KK08	26.8129	7.49217	0.0437286	6.96742	4.7154	4.81015	3.33066	0.0364405	0.123898	3.29422	0.517455	13.3372	2.00423	0.225931	0.400845	0.233219	0	0.335253	0.225931	0.808979	0.160338	0.400845	0.0218643	0.15305	0.298812	0	0.262372	0.0218643	0	0.0072881	0.262372	0.0072881	0.0145762	0.0072881	0.0291524	0	0	0.0072881	0.0218643	0.0947453	0	0	0.0218643	0.0145762	0.0072881	0	0	0.0364405	0.0218643
KK09	14.3576	4.35828	13.7672	4.91947	2.84965	0.721522	0	0.0874572	15.0864	1.1005	0.823555	0	1.26084	1.2244	0.685081	0.88186	0.0218643	0.189491	0.26966	0.327964	0.102033	0.517455	0.0072881	0	0.327964	0.0072881	0.123898	0.0801691	0	0	0.0801691	0.0801691	0.0072881	0.0218643	0	0	0	0.102033	0.0218643	0	0	0	0.0510167	0.0145762	0	0.0437286	0	0	0.0145762
KK10	40.5145	12.3898	9.51097	0.502879	4.19066	0.444574	0	0.11661	0.102033	2.12084	0.109321	0	1.28999	1.01305	1.71999	0.327964	0	2.47795	0.45915	0.42271	0.131186	0.889148	0	0.0583048	0.0510167	0.0072881	0.15305	0	0	0.0145762	0.123898	2.4488	0.0072881	0	0	0	0	0.0364405	0.0437286	0.0072881	0	0	0.0218643	0.0072881	0	0.0072881	0	0	0.0437286
KK11	29.9978	7.82013	10.9686	2.50711	1.50135	0.561184	0	0.947453	3.73151	1.6544	0.11661	0	0.772538	1.26084	0.816267	0.583048	0	0.517455	0.349829	0.364405	0.225931	0.342541	0	0.0145762	0.320676	0	0.211355	0.0437286	0	0.0218643	0.451862	0.0583048	0.0583048	0.0218643	0	0	0	0.0291524	0.0583048	0.123898	0	0.196779	0.0510167	0.0072881	0	0.0437286	0	0	0.0145762
KK12	33.0297	5.17455	14.6053	2.49982	1.86575	0.714234	5.75031	0.3061	0.196779	4.20523	0.393557	4.17608	1.97507	1.45762	0.546607	1.34101	0	0.364405	0.364405	0.801691	0.218643	0.189491	0	0.0364405	0.174914	0	0.393557	0.481015	0	0.0510167	0.196779	0.0072881	0.102033	0.15305	0	0	0	0.0291524	0.174914	0.189491	0	0.0145762	0.0218643	0.0072881	0.0072881	0.0364405	0	0.0145762	0
KK13	11.0706	5.10167	9.89724	8.88419	7.46301	0.794403	0	13.2352	0.925589	3.41812	0.298812	0	2.1427	0.473726	0.787115	0.743386	0.0072881	0.655929	0.648641	0.714234	0.634065	0.911012	0.0072881	0.167626	0.26966	0	0.772538	0	0	2.33948	0.167626	0	0.109321	0	0	0	0	0.189491	0.0145762	0	0	0.0291524	0.0655929	0	0	0.0072881	0.0072881	0	0.0437286
KK14	9.60571	2.40507	0	0.0583048	1.76372	0	0	15.4799	0.0072881	0.517455	0.3061	0	0.182202	0	1.1661	0.233219	0	0.415422	0.0947453	0.255083	0.0510167	0.0874572	3.49829	10.371	0.109321	9.35792	0.138474	3.60032	8.46877	0.736098	0.0947453	0.0072881	0	0	0	3.55659	0	0	0	0	0.0218643	0	0	0.160338	0	0	0	0	0.0145762
KK15	47.4237	8.57809	1.64711	0.969317	3.17032	0.830843	6.00539	0.641353	0	2.28117	10.1013	0	0.721522	0.138474	0.174914	0.247795	0.0291524	0.160338	0.911012	0.408134	1.3483	0.072881	0	0.255083	0.546607	0	0.0218643	0	0	0.0583048	0.0072881	0.0072881	0.0145762	0	0	0.313388	0.0218643	0	0.0072881	0	0	0.0072881	0	0	0.0145762	0.0072881	0	0	0
KK16	25.9383	8.40318	5.10167	19.554	1.4066	1.10779	0.211355	0.0801691	0.823555	8.91334	0.0801691	0.138474	3.09015	0.0583048	1.28999	7.30996	0.0072881	0.262372	0.0874572	1.5305	0.225931	0.546607	0.0072881	0	0.313388	0	0.174914	0.0364405	0	0.0218643	0.138474	0.0072881	0.0437286	0.0655929	0	0	0	0	0.204067	0	0	0.0218643	0.0218643	0	0.0437286	0.0072881	0.0510167	0.102033	0.0145762
KK17	54.4712	3.921	6.69047	1.23169	1.58881	0.823555	0	0.0218643	3.88456	1.28999	0.400845	0	0.823555	1.45762	0.0364405	0.255083	0	0.182202	0.0218643	0.240507	0.0874572	0.0510167	4.65709	0.0437286	0.0655929	0	0.0291524	0.648641	0	0.0072881	0.0510167	0.11661	0.0072881	0	0	0	0	0.0437286	0	0.0364405	0	0	0.0072881	0.0072881	0	0.0072881	0	0	0
KK18	17.7392	2.87151	17.8996	1.07864	2.04796	5.36404	0.0072881	0.247795	0.0218643	0.225931	0.0947453	0	0.167626	0.903724	1.79287	0.204067	0	0.167626	0.123898	0.247795	2.31762	0.342541	0	0.0072881	0.102033	0.0072881	0.371693	0.0072881	0	1.87304	0.0947453	0.0291524	0.276948	0.925589	0.0072881	0	0.0072881	0.138474	0.0510167	0.0218643	0	0.0874572	0.0291524	0.0291524	0.0218643	0.0145762	0.0072881	0.138474	0.0437286
KK19	38.5103	5.03608	13.2862	0.517455	3.00998	3.13388	9.01538	0.0947453	3.65134	1.18796	0.473726	5.08709	0.714234	1.79287	0.451862	0.15305	0.0072881	0.371693	0.291524	0.364405	0.131186	0.429998	0.0072881	0.160338	0.225931	0	0.0583048	0	0	0.0291524	0.211355	0	0.0145762	0.0947453	0	0	0	0.0291524	0.0145762	0.0437286	0	0	0.0072881	0.0291524	0.0072881	0.0145762	0	0	0
KK20	21.857	8.84775	2.18643	1.6544	2.47795	0.138474	0	4.51862	4.76642	1.23898	0.0364405	0	2.51439	1.88762	0.553895	2.74033	0	0.233219	0.626776	0.663217	0.233219	0.3061	0.0145762	0.0072881	0.218643	0	1.41389	0.0072881	0	0.11661	0.138474	0.0145762	0.0218643	0	0	0	0.0218643	0	0.0072881	0	0	0.138474	0.0437286	0	0.0072881	0	0	0	0.0072881
KK21	35.0339	16.012	6.31878	0.189491	3.97201	4.14693	0	0.925589	0.0874572	1.45033	0.692369	0.0072881	2.631	0.962029	0.123898	0.174914	0	1.08593	0.76525	1.15152	0.160338	0.335253	0	0.138474	0	0	0.11661	0	0	0.0655929	0.109321	0.0364405	0.0437286	0	0.0801691	0	0	0.0145762	0	0.0364405	0	0.0655929	0.0218643	0.0364405	0.0145762	0	0	0	0
KK22	14.3284	14.0879	8.8186	9.06639	2.31762	0.72881	0	2.23016	18.9636	0.466438	0.072881	0	0.750674	3.02456	0.335253	0.677793	0	0.393557	0.641353	0.481015	0.11661	0.335253	0.167626	0.0437286	0.138474	0	0.145762	0.408134	0	0.0801691	0.481015	0.42271	0.0218643	0	0.0145762	0	0.0072881	0	0.0510167	0.0145762	0	0.072881	0.0364405	0.0072881	0	0.0437286	0	0	0
KK23	25.9894	10.2544	13.4174	0.233219	0.932877	1.63253	0	4.85387	0.473726	0.619488	0.196779	0	1.01305	0.0437286	0.320676	0.204067	7.53589	0.408134	0.816267	0.408134	0.327964	0.451862	0.15305	0	0.517455	0	0.225931	0.0145762	0	0.182202	0.357117	0.0291524	0.072881	0	0.0072881	0	0.699657	0.0072881	0.0145762	0	0	0.072881	0.0510167	0.0291524	0	0	0	0.0145762	0.0072881
KK24	33.1681	15.2175	0.0072881	2.58727	3.82625	0.641353	4.25625	2.40507	2.3905	0.896436	0.327964	1.84389	0.568472	0.845419	0.240507	0.444574	0	0.415422	0.3061	0.838131	0.327964	0.189491	0	0.109321	0.779827	0	0.335253	0.0072881	0	0.145762	0.189491	0	0.0437286	0	0	0	0.583048	0	0	0.0364405	0	0.0072881	0.0437286	0.0145762	0.0364405	0.0291524	0	0.0072881	0.102033
KK27	34.4436	7.55047	3.86998	1.89491	3.73151	0.167626	0	4.95591	0.502879	2.92982	0.313388	0	1.14423	0.88186	1.12966	0.808979	0	0.408134	1.26084	0.466438	0.240507	0.320676	0.0072881	0.211355	1.61067	0	0.240507	0.0364405	0	0.240507	0.225931	0	0.284236	0.109321	0	0	0	0	0	0	0	0	0.160338	0	0.0364405	0.0655929	0	0.0218643	0.0874572
KK30	28.6714	6.30421	25.6905	2.98083	2.90066	0.0801691	0	6.87268	2.12084	0.371693	0.138474	6.60302	1.84389	1.25355	0.109321	0.808979	0	0.160338	0.845419	0.291524	0.0655929	0.11661	0.0072881	0.0437286	0.284236	0	0.145762	0.0072881	0	0.109321	0	0	0	0	0.11661	0	0	0.357117	0.0072881	0	0.750674	0.0437286	0.0437286	0.0072881	0	0.0072881	0	0	0
KK31	36.1854	10.0066	10.2835	0.932877	2.89338	8.92792	0	2.02609	0.123898	2.76219	0.145762	0.0072881	1.44304	0.692369	1.93135	0.757962	0.0072881	0.349829	0.859996	0.539319	0.393557	0.546607	0.0072881	0.3061	0.415422	0.0291524	0.327964	0.0655929	0	0.123898	0.0583048	0.240507	0.0072881	0	0	0	0	0.0072881	0	0	0	0.0218643	0.072881	0.0145762	0.0072881	0.0145762	0	0	0.0874572
KK34	20.6035	8.86962	6.10743	4.93404	0.896436	2.97354	11.1216	0.568472	0.196779	3.00998	0.0291524	0	0.706946	1.68355	2.8788	0.371693	0	0.670505	0.349829	0.42271	0.488303	0.451862	0.0291524	0.0437286	0.889148	0.0072881	0.532031	0	0	0.313388	0.109321	0.0218643	0.364405	0	0	0	0	0	0.0437286	0	0	0.102033	0.0801691	0.0218643	0.0291524	0.0072881	0	0.0072881	0.0072881
KK35	49.1874	6.11471	5.67743	1.80016	1.09321	5.95438	5.31302	0.131186	0.867284	1.42118	0.911012	1.70542	1.25355	0.932877	0.400845	0.182202	0.0145762	0.196779	0.45915	0.327964	0.123898	0.444574	0.225931	0.0583048	0.0072881	0	0.182202	0	0	0.0364405	0.0655929	0.0072881	0.0218643	0	0	0	0	0.0145762	0.0583048	0.0072881	0	0	0	0.0072881	0	0.0072881	0	0.0145762	0.0072881
KK37	39.5962	6.39895	21.4707	9.53283	1.50135	0.553895	0.0218643	0.911012	0.0364405	0.619488	0.0072881	0	1.72728	0.0364405	0.26966	0.196779	0	0.255083	0.743386	0.415422	0.0510167	0.15305	0	0.0218643	0.510167	0.0291524	0.429998	0	0	1.0422	0.211355	0	0.167626	0	0.0072881	0	0	0.0510167	0.0291524	0.0072881	0	0	0.0291524	0.0145762	0	0.0072881	0	0	0
KK39	16.9521	5.89607	12.2513	0.327964	0.925589	5.45879	0.655929	2.71117	0.0218643	4.2854	0.0510167	0.0583048	0.517455	0.0437286	1.37016	0.437286	0	0.838131	0.393557	0.298812	0.597624	0.42271	0.0072881	0.0218643	2.68931	0.0655929	0.568472	0.0072881	0	6.23132	0.0072881	0	0.76525	0.3061	0	0	0.0072881	0.0291524	0.0801691	0.597624	0	1.31186	0.138474	0	1.02033	0.0145762	0	1.39931	0
KK40	11.4933	16.3764	14.6928	0.896436	1.29728	0.240507	19.2187	0.196779	0	0.816267	0.0145762	1.23169	1.02762	0.298812	1.13694	0.561184	0.0291524	0.57576	0.102033	0.444574	1.49406	0.327964	0	0.0072881	0.466438	0	0.211355	0	0	0.0437286	0.0655929	0.532031	0.145762	0.109321	0	0	0.0072881	0.0218643	0.0145762	0.0218643	0	0.0072881	0.0145762	0	0.0510167	0.0218643	0	0.0145762	0.0145762
KK41	36.8413	3.78252	12.951	7.72538	2.55083	4.16879	0	1.42847	0	1.19525	5.25472	0	1.59609	1.88762	0.15305	0.473726	0.313388	0.240507	0.240507	0.481015	0.26966	0.342541	1.98236	0.15305	0.11661	0	0.211355	0	0	0.0291524	0.298812	0.0218643	0.0655929	0	0	0	0	0	0.0218643	0	0	0	0.0364405	0.0072881	0	0.0072881	0.138474	0	0.0072881
KK42	38.5395	12.1638	0.15305	3.25778	2.6966	0.0874572	6.8581	6.6759	1.05677	0.3061	0.393557	0	1.95321	1.09321	0.481015	0.772538	0	0.502879	0.583048	0.903724	0.109321	0.386269	0.0145762	0.0364405	0.386269	0	0.167626	0.102033	0	0.0801691	0.189491	0.816267	0.225931	0	0.072881	0	0.0072881	0	0.0437286	0	0	0	0.123898	0.0072881	0	0.0218643	0	0	0.0072881
MK01	39.2318	10.9103	3.25049	1.2244	2.06982	0.940165	13.8547	1.93135	0.364405	0.26966	0.11661	3.19948	0.976605	0.0072881	0.42271	0.313388	0	0.3061	1.67626	0.247795	0.145762	0.386269	0	0.0218643	1.63982	0.0072881	0.3061	0.0364405	0	0.0655929	0.189491	0.0291524	0.276948	0.204067	0	0	0.670505	0	0	0.0510167	0	0.0364405	0.0801691	0.0218643	0.0510167	0	0	0	0.0145762
MK02	36.3603	5.15269	9.03724	1.43576	1.90219	4.64981	0	0.0218643	0.196779	2.05524	1.02033	0	0.823555	1.07135	0.378981	0.11661	4.66438	0.11661	0.313388	0.415422	0.138474	0.335253	2.55083	3.16303	0.0947453	0	0.138474	0	0	0.0655929	0.0510167	0	0.0655929	0	0	0	0	0.189491	0.0874572	0	0	0.0072881	0.0072881	0.0218643	0.0072881	0.0145762	0	0.0072881	0
MK03	22.2651	5.66285	0.0655929	2.03338	2.18643	0.983893	0.0145762	1.85118	1.29728	5.04336	0.0583048	0	1.02762	0.0874572	2.65287	0.6122	1.1005	0.15305	0.473726	0.481015	0.750674	0.371693	0.743386	0.189491	0.699657	0	0.378981	0.0364405	0	0.174914	0.342541	0.0510167	0.429998	0	0	0	0.0145762	0.0291524	0.0145762	0	0	0.0072881	0.298812	0.0145762	0	0.0364405	0	0.072881	0.0218643
MK04	19.7945	8.75301	20.3192	1.27542	2.21558	0.9183	0	0.131186	0.502879	2.23745	1.96779	0	0.874572	0.276948	0.488303	0.0874572	0	1.14423	0.167626	0.357117	0.189491	0.451862	0.174914	0.437286	0.0801691	0	0.0437286	11.4132	0	0.0072881	0.0874572	0.517455	0	0	0.0072881	0	0	0.109321	0.0072881	0.284236	0	0	0.0145762	0.0510167	0.0218643	0.0145762	0	0	0.0072881
MK05	31.4117	10.4657	2.82778	4.91218	2.38321	1.59609	2.76219	8.30114	0.57576	2.42694	0.182202	0.0072881	0.845419	1.52321	0.240507	0.451862	0.0072881	0.276948	1.0422	0.736098	0.313388	0.298812	0.0072881	0.15305	0.072881	0	0.342541	0	0	1.89491	0.0291524	0.0145762	0.0145762	0	0.0072881	0	0.0072881	0.182202	0	0	0	0.0364405	0.0874572	0	0	0.0145762	0	0	0.0510167
MK06	38.2407	11.8286	0	2.38321	3.04643	0.145762	0	0.298812	0.539319	0.167626	0.174914	0	0.699657	0.3061	0.532031	0.204067	0	0.597624	0.218643	0.298812	1.99694	1.02033	0	0.109321	0.0583048	0	0.276948	0.0145762	0	0.0291524	0.255083	0	0.0072881	0	0	0	0.0364405	0.0583048	0.0072881	0	0	0	0.0291524	0.0145762	0	0	0.0072881	0.0218643	0.3061
MK07	55.6301	9.71504	0.0072881	1.30457	3.08287	3.3088	0	0.138474	1.4722	1.09321	2.79863	1.18796	1.1661	1.00576	0.357117	0.400845	0.0072881	0.284236	0.393557	0.284236	0.102033	0.313388	0.0655929	0.284236	0.0291524	0	0.123898	0	0	0.0145762	0.0655929	0.0072881	0.0145762	0	0.0072881	0	0.0583048	0.0145762	0	0.211355	0	0	0	0.0291524	0	0	0	0	0.0072881
MK08	20.2901	8.78216	0.0145762	2.09897	2.99541	1.68355	0	3.9793	4.34371	0.998469	0.0218643	2.77677	1.88762	1.15152	1.17338	2.41236	0.0072881	0.196779	0.787115	0.597624	0.451862	0.262372	0	0.0291524	0.386269	0	1.52321	0	0	2.49253	0.131186	0.0072881	0.160338	0	0	0	0.0291524	0	0.0218643	0.0072881	0	0.160338	0.204067	0.0072881	0.0145762	0.0145762	0.298812	0	0
MK09	14.292	3.89184	0.0437286	0.0072881	0.838131	1.37016	0	0.0947453	0	0.0145762	0.0291524	0	0.736098	0.0218643	0.225931	0.0583048	0	0.0291524	0.0655929	0.123898	0.123898	0.211355	5.59726	0	0.0291524	13.3591	0.0291524	5.34946	12.5064	0.0364405	0.444574	0.0874572	0	0	0	4.38744	0	0	0.0072881	0.0145762	0	0.0072881	0	0	0	0.0145762	0	0	0
MK10	26.9368	12.1784	0.604912	3.72422	1.50135	5.48065	0.0364405	0.502879	0.481015	3.00998	1.05677	2.76219	1.02033	1.82931	0.342541	0.845419	0.0218643	0.76525	1.07864	0.539319	0.320676	0.400845	0.102033	0.692369	0.109321	0	0.364405	0	0	0.109321	0.670505	0.0072881	0.072881	0	0	0	0.0218643	0.0364405	0.218643	0.0655929	0	0.0218643	0.0072881	0.0583048	0.123898	0	0	0.0510167	0.0583048
MK11	14.4596	4.30727	17.1052	2.631	0.962029	0.889148	0	2.82049	8.07521	0.276948	1.06406	0	0.590336	5.45879	0.26966	1.97507	0.0364405	0.131186	0.867284	0.553895	0.0874572	0.138474	0.42271	0.0072881	0.0437286	0.0072881	0.072881	0.102033	0	0.0072881	0.0291524	0	0.0874572	0.15305	0	0	0	0.0437286	0.0145762	0	0	0.0145762	0.0145762	0.0218643	0	0	0	0.0655929	0.0145762
MK12	8.53436	8.78216	0	3.08287	3.60032	1.75643	0	0.583048	2.39778	2.23745	2.21558	0	1.93863	1.9605	2.12812	8.67284	0.0072881	0	2.13541	0.655929	0.823555	0.320676	0.0218643	0.357117	0.0437286	0	0.502879	0.182202	0	0.0510167	0.109321	0	1.66169	0	0	0	0.138474	0.0072881	0	0	0	0.0291524	0.11661	0.109321	0.240507	0.0145762	0	0	0.0437286
MK13	44.2752	15.1082	13.5996	2.34677	0.757962	2.17185	2.94439	0.787115	1.68355	0.349829	0.0510167	0.663217	0.6122	0.0655929	0.196779	0.0437286	0	0.123898	0.160338	0.378981	0.0583048	0.262372	0	0.0145762	0.626776	0	0.357117	0.0145762	0	0.0510167	0.0655929	0.0145762	0.26966	0.357117	0	0	0	0	0.0291524	0.0072881	0.204067	0.0291524	0.072881	0	0	0.0072881	0	0.0072881	0
MK14	22.6295	3.93557	1.60338	5.15997	1.66897	0.736098	0	0.0655929	2.82778	6.92369	0.0364405	0.291524	0.568472	1.0422	3.0027	1.30457	9.87537	0.0801691	0.0437286	0.262372	0.131186	0.189491	1.01305	0.0218643	0.189491	0.0072881	0.255083	0.0072881	0	0.0072881	0.0072881	0.0218643	0.0655929	0.218643	0	0	0	0.0072881	0.102033	0	0	0	0.0072881	0.0072881	0.0510167	0.0291524	0	0.357117	0.0072881
MK15	43.5828	4.07405	0.0801691	0.386269	0.976605	2.25931	0	0.0947453	0.145762	0.26966	20.9168	0	1.05677	0.670505	0.174914	0.327964	1.68355	0.255083	0.357117	0.378981	0.167626	0.42271	1.77101	0.0072881	0.0655929	0	0.15305	0.0072881	0.0145762	0.11661	0.204067	0	0	0	0	0	0	0.0218643	0	0.0291524	0	0.0145762	0.0145762	0.0291524	0	0.0072881	0	0.0364405	0.0145762
MK16	15.9609	9.68588	4.36557	13.9931	0.947453	1.14423	0	0.0801691	1.7783	3.62947	0.604912	0	0.685081	8.97165	0.517455	1.57423	0	2.22287	0.0510167	0.196779	0.167626	1.37745	0	0.0145762	0.0364405	0	0.0437286	0.0072881	0	0.0291524	0.102033	0.561184	0.0218643	0	0	0	0	0.15305	0.182202	0	0	0	0	0.0655929	0.0655929	0.182202	0	0	0.109321
MK17	20.2463	5.85234	7.50674	0.692369	2.57999	0.736098	12.6667	0.357117	0.0364405	1.63982	0.11661	0.415422	1.07864	0.736098	0.335253	3.56388	0.0145762	0.072881	0.473726	0.444574	0.830843	0.736098	1.13694	0.0218643	0.539319	0.0218643	0.386269	0	0	0.0655929	0.0145762	0.342541	0.109321	0.167626	0.0072881	0	0	0	0.0145762	0	0	0.0145762	0.0218643	0.0145762	0.0364405	0.0072881	0	0	0
MK18	24.3204	8.51979	7.55047	11.0488	2.80592	2.20829	0	0.663217	4.55506	1.55965	3.60761	0	0.940165	4.20523	0.160338	1.12237	7.61606	0.590336	0.444574	0.568472	1.06406	0.42271	0.371693	1.09321	0.0437286	0	0.0947453	0.225931	0	0.0801691	0.0218643	0.0218643	0.0655929	0	0.0437286	0	0	0.0145762	0	0	0	0	0.0218643	0.0583048	0	0.0072881	0	0	0
MK19	41.2725	9.74419	9.97741	0.415422	2.04067	0.0291524	0.655929	0.583048	0.0874572	1.54508	0.225931	0	0.779827	0	0.291524	0.371693	0	2.49982	1.09321	0.45915	0.284236	0.400845	0	0.204067	0.298812	0	0.160338	0.0145762	0	0.0583048	0.255083	0.0218643	0.0072881	2.97354	0.174914	0	0.0072881	0.0145762	0	0.386269	1.15152	0.0218643	0.0072881	0	0.0072881	0	0.0072881	0	0
MK20	24.4151	15.0645	6.07827	3.56388	3.3088	3.9793	0.335253	0.313388	0.590336	2.92253	0.88186	0	1.70542	1.46491	0.437286	0.590336	0	0.852708	0.88186	0.830843	0.808979	0.852708	0.0072881	0.553895	0.291524	0.0072881	0.357117	0.0218643	0	0.211355	0.495591	0.0145762	0.0655929	0	0	0	0	0.072881	0.313388	0.160338	0	0.0145762	0.0437286	0.072881	0.0072881	0.0655929	0	0	0.0072881
MK21	24.6119	9.1247	8.46877	4.34371	2.43422	0.932877	2.07711	1.41389	0.983893	3.21405	0.0583048	5.13082	1.56694	0.386269	0.393557	0.823555	0	0.0291524	0.364405	0.648641	0.451862	0.262372	0.0218643	0.0145762	0.991181	0	0.663217	0.0072881	0.0072881	2.51439	0.0510167	0	0.262372	0	0.0218643	0	0	0.0583048	0.167626	0	0	0.0437286	0.160338	0	0.0072881	0.0145762	0.0072881	0.0655929	0.0145762
MK22	24.1528	15.4945	18.6867	0.998469	1.48677	2.89338	0	1.60338	0.0801691	4.27811	6.78522	0	1.73457	3.3671	0.0801691	0.502879	0.0072881	0.408134	0.9183	0.626776	0.342541	0.364405	0.583048	0.284236	1.18067	0	0.466438	0	0	0.342541	0.0145762	0	0	0	0.0072881	0	0	0	0.0072881	0.0072881	0	0.174914	0.0801691	0.276948	0.0145762	0.0437286	0	0.0145762	0
MK24	35.012	2.80592	9.10284	6.1876	1.24626	1.02033	3.86998	0.174914	0.0510167	0.641353	0.0072881	7.83471	1.55965	0.335253	0.655929	0.225931	0	0.247795	0.247795	0.663217	0.291524	0.276948	0.0655929	0.0218643	0.634065	0.0437286	0.502879	0	0	0.174914	0.11661	0.0218643	0.247795	0	0	0	0	0.0364405	0.0583048	0.138474	0	0.0291524	0.0510167	0	0	0	0	0.0437286	0
MK25	39.3412	8.60724	0	2.3905	1.98236	5.69929	10.8083	2.09168	0.386269	4.27811	0.349829	0	1.61796	1.34101	0.327964	0.692369	0	0.510167	1.09321	0.787115	0.123898	0.451862	0.0218643	0.131186	0.371693	0.0072881	0.174914	0	0	0.072881	0.182202	0.0437286	0	0	0	0	0	0.0291524	0.0145762	0.0072881	0	0.0218643	0	0.0072881	0	0.0364405	0	0.0072881	0.0145762
MK26	37.7159	13.7235	0.0145762	1.89491	7.74725	5.97624	0	0.466438	0.342541	1.36287	1.3483	0	1.42118	0.444574	0.0655929	0.131186	0	0.255083	0.189491	0.604912	0.0291524	0.0218643	0.0072881	3.03185	0.488303	0.0072881	0.0801691	0.0072881	0	0.0218643	0.072881	0.145762	0	0	0	0	0	0.0801691	0.0218643	0	0	0	0.0218643	0.0145762	0	0	0	0	0
MK27	9.94825	14.8604	0	8.62182	2.81321	2.65287	0	1.82931	0.145762	0.6122	0.0947453	0.0072881	0.597624	0.342541	0.823555	0.400845	0	1.30457	0.743386	0.655929	0.685081	1.19525	0	0.0583048	0.532031	0.0364405	0.619488	0	0	0.102033	0.0655929	0.0072881	0.604912	0	0.0072881	0	0	0.663217	0.0291524	0	0	0.0364405	0.109321	0.0145762	0	0.109321	0	0	0.0145762
MK28	28.3143	16.5075	17.7174	1.04949	5.61912	3.07558	0	1.12237	0.0437286	1.4066	0.327964	0	3.27236	1.09321	0.568472	0.204067	0	0.3061	0.320676	0.947453	0.298812	0.444574	0	0.145762	0.0510167	0	0.189491	0.0364405	0	0.102033	0.138474	0.0510167	0.0947453	0.0583048	0.0072881	0	0	0.0072881	0.0364405	0.0874572	0	0.109321	0.0218643	0.0072881	0.0145762	0.0364405	0	0.0072881	0.0145762
MK29	32.2936	9.39436	0	1.37745	1.85847	1.85118	0	0.45915	0.0291524	0.998469	1.81474	0.218643	0.787115	0.0947453	0.539319	0.342541	0	0.42271	0.532031	0.568472	1.06406	0.386269	0.0072881	0.757962	1.33372	0.0072881	0.211355	0	0	0.182202	0.0218643	0	0.225931	0.102033	0.874572	0.0072881	0.247795	0.0218643	0.0218643	0.0145762	0	0.0218643	0.0947453	0.196779	0.0364405	0.0364405	0	0	0
MK30	17.1416	22.0465	0	0	0.9183	0.131186	0	28.2705	0.772538	0.0291524	0.276948	0	3.01727	0.838131	1.15881	0.174914	0.0291524	1.51592	0.787115	0.42271	0.0291524	0.721522	0	0.0291524	1.46491	0	0.262372	0	0	0.692369	0.204067	0	0	0	0	0	1.25355	0.189491	0.0145762	0	0.342541	0.0510167	0.444574	0.0437286	0	0	0	0	0
MK32	16.8136	9.29233	26.3683	0.859996	4.29998	0.174914	0	0.196779	0.0874572	2.09168	0.0583048	0	1.1005	0	3.38168	0.196779	0	0.568472	0.123898	0.3061	0.15305	1.00576	0	0.0510167	0.386269	0	0.138474	0	0	0.0145762	0.313388	0.0655929	0	0	0.0145762	0.15305	0	1.23169	0.0874572	0	0	0	0.0145762	0	0	0.0145762	0	0	0
MK33	23.0668	2.38321	10.9249	0.15305	2.67473	0.903724	0.0072881	7.64522	0.655929	1.69813	11.2382	0	1.42847	0.138474	0.473726	0.925589	0.626776	0.0583048	0.532031	0.72881	0.189491	0.415422	0.174914	0	0.262372	0.11661	0.327964	0	0.0072881	0.655929	0.692369	0.0218643	0.561184	0.0145762	0.911012	0	0	0.182202	0	0	0.0655929	0.429998	0.123898	0.0072881	0.0510167	0.0291524	0	0	0
MK34	34.3998	14.0587	0	0.072881	0.495591	5.19641	0	0.109321	0.0218643	1.93863	1.45033	0	1.12966	0.131186	2.92253	0.0655929	0.962029	1.86575	0.291524	0.568472	0.26966	1.35559	0.102033	0.102033	0.568472	0	0.11661	0	0	0.0364405	0.255083	0.408134	0.0072881	0	0	0	0	0.0510167	0.0364405	0	0	0	0	0.0437286	0.131186	0.0145762	0	0	0.0145762
MK35	36.7976	7.412	12.0399	10.2252	3.60032	1.08593	0	0.189491	0.284236	3.78252	0.415422	0	1.74186	0.291524	0.889148	0.947453	0.0291524	0.3061	0.247795	0.429998	0.123898	0.371693	0.174914	0.590336	0.167626	0	0.3061	0.0218643	0	0.0218643	0.0947453	0.196779	0.0437286	0.400845	0	0	0	0.0291524	0.072881	0.0510167	0	0	0.0801691	0.0291524	0.0510167	0.072881	1.31186	0.0218643	0.0072881
MK36	42.8176	3.061	0.0510167	2.18643	1.2244	9.70775	10.9759	0.3061	0.451862	0.0874572	0.11661	0	0.539319	0.481015	0.211355	0.0583048	0.0072881	0.131186	0.0583048	0.174914	0.145762	0.123898	0	0.109321	0.0218643	0.0072881	0.102033	0.102033	0	0.0218643	0.138474	0.15305	0	0	0	0	0	0.0145762	0.0072881	0	0	0	0.0145762	0.0218643	0	0.0072881	0	0	0.0072881
MK37	35.3181	9.64944	11.5516	0.561184	1.30457	1.04949	2.52897	0.0655929	4.2271	0.284236	0.510167	8.81131	0.481015	0.240507	0.859996	0.072881	0	0.45915	0.364405	0.233219	1.54508	0.335253	0	0.138474	0.204067	0	0.240507	0	0	0.131186	0.349829	0.0145762	0	0	0.0072881	0	0	0.0874572	0.0655929	0.0145762	0	0	0	0.0218643	0	0.0510167	0.0072881	0.0145762	0
MK38	46.1555	9.95554	0	0.0145762	2.71846	1.26084	0	2.18643	0.123898	2.11355	2.31762	0	0.437286	1.21711	0.991181	0.204067	0	0.57576	0.830843	0.393557	0.0947453	0.466438	0	0.524743	0.0291524	0	0.167626	0	0	0.0583048	1.02033	0.0218643	0	0	0.0218643	0	0	0.0364405	0	0.0072881	0.0145762	0.0218643	0.0072881	0.0801691	0	0.0072881	0	0	0.0072881
MK39	30.9526	6.50827	12.1711	0.539319	3.02456	0.291524	6.44268	0.247795	0.0437286	2.65287	4.25625	0	0.76525	0.0510167	1.31915	0.109321	0.0218643	0.466438	0.284236	0.408134	0.772538	0.42271	0	0.517455	0.225931	0.0145762	0.0947453	0	0	0.0291524	0.174914	0.0437286	0	0	0	0	0.0072881	0.415422	0.0583048	0.0145762	0	0	0.0072881	0.0291524	0.0072881	0.0072881	0	0	0.0145762
MK40	27.5199	4.73726	0	0	1.28271	0.940165	0	0.204067	0.0947453	1.32643	0.0145762	0	0.327964	0.940165	0.561184	0.160338	0	0.109321	0.590336	0.167626	0.0510167	0.255083	3.89184	0.0145762	0	9.9191	0.160338	3.87727	9.37978	0.0364405	0.429998	0.0072881	0	0	0	3.27236	0	0.0291524	0	0.0291524	0	0.0291524	0.0072881	0	0	0	0	0	0
MK42	32.658	6.0637	14.6199	22.1558	1.26084	0.932877	1.36287	0.0510167	1.31915	1.28999	0.0291524	0.524743	0.808979	2.8788	0.57576	0.225931	0	0.247795	0.298812	0.706946	0.109321	0.524743	0.0072881	0.0583048	0.0801691	0	0.218643	0.131186	0.0072881	0.0218643	0.335253	0.0072881	0.0072881	0	0	0	0	0	0.0364405	0.0072881	0	0	0.0291524	0.0218643	0	0.0145762	0	0.0145762	0.0072881
MK43	11.0488	10.7499	17.3457	3.65863	4.11778	0.131186	9.70046	0.867284	10.1086	1.1005	0.524743	0	1.42847	1.25355	0.327964	1.49406	0	0.655929	0.386269	0.634065	0.502879	0.590336	0	0.0801691	0.466438	0.0072881	0.568472	0.225931	0	0.0510167	0.174914	0.182202	0.072881	0	0	0	0.0145762	0.0437286	0.0874572	0.0072881	0	0.0291524	0.0801691	0.0072881	0.0072881	0.0364405	0	0.0655929	0.072881
MK44	33.5034	4.7154	2.9371	1.20254	1.95321	0.845419	0	0.0655929	0.502879	0.626776	1.20254	0	0.57576	1.00576	0.998469	0.801691	0	0.495591	0.123898	0.145762	0.969317	0.444574	0	0.0437286	0.240507	0	0.255083	0.619488	0	0.145762	0.167626	0.0072881	0.109321	0.102033	0	0	0	0.247795	0.0583048	0.0218643	0	0	0.0145762	0.0218643	0	0	0	0.0510167	0.0145762
MK46	34.6841	7.21522	0.0145762	2.0844	2.49253	5.25472	6.98929	0.138474	0.429998	1.11508	1.13694	0	0.429998	1.23169	0.342541	0.189491	0.0072881	0.262372	0.597624	0.327964	0.415422	0.327964	0.0072881	4.60608	0.0655929	0	0.204067	0	0	0.0291524	0.102033	0	0.0072881	0	0	0	0	0.291524	0	0	0	0	0.0145762	0.0145762	0	0	0	0	0.0145762
MKAF	34.9902	12.6594	0	5.78675	2.41965	6.82166	0	0.6122	7.31725	0.962029	0.750674	0	0.838131	2.0844	0.123898	1.58152	0.11661	0.736098	0.196779	0.342541	0.102033	0.189491	0.0072881	0.42271	0.0145762	0	0.0510167	0	0	0.0072881	0.400845	0.0218643	0.0291524	0	0	0.0072881	0	0.0364405	0	0	0	0	0.0072881	0.0145762	0	0.0145762	0	0	0.0218643
MKBF	18.0235	10.6406	14.1608	6.41353	3.94286	1.81474	0	2.7549	0.102033	0.954741	0.670505	0	1.15881	0.291524	0.801691	1.00576	0.940165	0.26966	0.335253	0.45915	0.218643	0.45915	0	0.109321	0.0437286	0	0.160338	0	0	0.45915	0.072881	0	0	0	0.0364405	0	0	0.72881	0.0145762	0.0801691	0	0.0145762	0.0947453	0.0291524	0.0145762	0.0218643	0	0	0.0145762
MKCF	29.0285	6.70505	8.93521	0.488303	2.17914	2.04796	0.0364405	0.196779	0.189491	0.26966	1.37745	1.01305	0.794403	0.393557	0.787115	0.160338	0	0.830843	0.276948	0.408134	0.196779	0.692369	0.0145762	0.0072881	0.57576	0	0.590336	0	0	0.0291524	0.0583048	0	0.255083	0.182202	0.0072881	0	0	0.0145762	0.0655929	0.0218643	0	0.0145762	0.0145762	0.0218643	0	0.0145762	0	0.342541	0.0072881
MKDF	10.1232	1.82202	19.0875	7.08403	1.35559	1.01305	0.801691	9.02995	1.61796	1.17338	0.495591	0.204067	0.72881	0.138474	3.1849	1.18067	0	0.204067	0.182202	0.3061	0.218643	0.262372	1.5305	0.0364405	0.109321	0	0.167626	0.553895	0	0.240507	0.0218643	0.109321	0.0801691	0.0145762	0	0	0.0583048	0.0145762	0.357117	0.0072881	0	0	0.0218643	0.0072881	0.167626	0.0291524	0.371693	0.0437286	0
MN02	47.7006	10.5167	0	3.14846	2.17185	6.01268	2.11355	4.07405	0.42271	1.5305	0.174914	0	0.706946	1.38474	0.750674	0.196779	0.0145762	0.451862	0.962029	0.444574	0.211355	0.211355	0.0145762	0.0510167	0.0947453	0	0.0510167	0	0	0.102033	0.313388	0	0	0.0291524	0	0	0	0.0291524	0.0072881	0.0510167	0	0	0	0.0145762	0.0072881	0.0072881	0	0	0.0072881
MN03	19.8309	21.2011	0	0.167626	10.4438	0.517455	0	3.31608	0.204067	4.30727	4.11049	0	3.64405	0.335253	0.386269	0.685081	0	2.20829	0.320676	0.517455	0.138474	0.218643	0.0437286	0.0655929	0.327964	0	0.123898	0	0	0.0364405	0.233219	0.57576	0	0	0	0	0	0.102033	0	0	0	0.0072881	0.0218643	0.0145762	0	0.0655929	0	0	0.0364405
MN04	19.5248	9.46724	3.63676	1.77101	1.84389	0.225931	6.53742	1.5305	0	4.91218	0.0655929	0	0.561184	0.102033	3.62947	0.11661	0.0072881	3.40354	0.0655929	0.45915	0.76525	0.495591	0	0.0218643	0.298812	0	0.240507	0	0	0.0874572	0.0364405	0.0655929	0.102033	0.0801691	0	0	0	0.0072881	0.072881	0.0072881	0	0.204067	0	0	0.0072881	0.0145762	0	0.0364405	0.0145762
MN05	34.6986	10.0503	0.0072881	0.757962	2.17185	3.25778	0	1.18796	16.1577	2.84965	0.335253	0	1.30457	1.69813	0.429998	0.72881	0	0.0947453	1.75643	0.583048	0.0655929	1.35559	0	0.0291524	0	0	0.451862	0	0	0.0583048	0.102033	0.0218643	0.0874572	0	0	0	0.0072881	0.0145762	0	0	0	0.0364405	0.0583048	0.0145762	0	0	0	0.0072881	0.0218643
MN06	47.5621	9.13928	4.62065	2.44151	1.88762	6.09285	0	0.109321	7.62335	1.02033	0.801691	0	1.12966	0.619488	0.655929	0.145762	0	0.801691	0.76525	0.349829	0.109321	0.284236	0	0.072881	0.189491	0.0655929	0.0947453	0.0072881	0	0.0218643	0.0510167	0.102033	0	0	0	0	0	0.0145762	0	0	0	0	0	0	0.0072881	0.0072881	0	0	0.0218643
MN07	22.6587	8.00962	10.5313	8.3886	3.16303	4.58421	4.81015	0.211355	4.78099	3.90642	0.0874572	0	1.4722	3.47642	0.852708	0.3061	0.0437286	0.174914	0.488303	0.801691	0.145762	0.371693	0	0.0655929	0.502879	0.0801691	0.240507	0.138474	0	0.11661	0.429998	0	0.26966	0	0	0	0	0	0.0072881	0	0	0.0218643	0.0437286	0.0218643	0	0	0	0	0.0218643
MN09	34.1593	6.61031	0.0364405	1.00576	1.58152	5.34946	7.03302	0.757962	1.39931	0.940165	0.437286	0	0.502879	0.145762	0.342541	0.320676	0	0.0510167	0.255083	0.211355	0.255083	0.160338	0	1.11508	0.823555	0	0.167626	0	0	0.255083	0.867284	0.0072881	0.131186	0.11661	0	0	0.0072881	0.240507	0.0072881	0	0.276948	0	0.0510167	0.0291524	0.0145762	0.0291524	0	0.0072881	0.0072881
MN11	39.3339	5.09438	0	0.510167	3.52744	6.01997	0.0947453	0.218643	0.42271	3.29422	0.349829	0.0072881	1.67626	1.29728	1.70542	0.429998	0	0.0583048	1.82931	0.911012	0.138474	0.444574	0	2.86422	0.0437286	0	0.182202	0	0	0.11661	0.182202	0	0	0	0.0072881	0	0.0291524	0.415422	0	0	0	0.0145762	0	0.0291524	0	0.0145762	0	0.0145762	0.0072881
MN13	43.5027	5.67014	6.31878	1.55236	1.35559	4.29998	7.9003	1.7127	0.0072881	1.66169	0.072881	6.22404	0.889148	0.284236	0.386269	0.072881	0.0510167	0.11661	0.757962	0.597624	0.444574	0.255083	0.0145762	0.0874572	0.42271	0	0.0947453	0	0	0	0.15305	0.0072881	0.0291524	0.45915	0	0	0	0	0.0510167	0	0	0.0364405	0	0.0072881	0.0072881	0.0072881	0	0.0072881	0.0291524
MN14	40.9956	6.95285	8.54165	9.51097	2.06253	1.28999	0.0145762	0.225931	2.55812	0.473726	0.291524	0	0.998469	2.72575	0.262372	0.561184	0	1.11508	0.510167	0.276948	0.437286	0.823555	0	0.0655929	0.189491	0	0.0801691	0	0	0.0291524	0.444574	0.0145762	0.0145762	0	0	0	0.0072881	0.0072881	0.0072881	0	0	0	0.0291524	0.0145762	0	0.0218643	0	0.0291524	0.0364405
MN15	30.1144	7.15691	8.62911	0.721522	2.06982	2.42694	0.626776	0.160338	10.0722	0.947453	0.0364405	0	0.604912	1.72728	0.0655929	0.225931	0.313388	0.335253	0.670505	0.444574	0.123898	0.45915	1.42118	0.240507	0.0437286	0	0.174914	0.0583048	0	0	0.0874572	0.0072881	0.0801691	0.0145762	0	0	0	0.0291524	0.0291524	0.182202	0	0.0291524	0.0291524	0.0291524	0.0072881	0.0072881	0	0	0.0072881
MN20	36.834	6.53742	11.9671	5.66285	1.67626	9.82436	0	2.55812	0.816267	2.23016	2.41236	0	0.998469	1.56694	0.0437286	0.240507	0.0072881	0.364405	0.488303	0.335253	0.11661	0.0510167	0	0.145762	0.502879	0	0.0801691	0	0	0.0291524	0.174914	0.167626	0.0437286	0	0.0072881	0	0	0.335253	0.0218643	0.0072881	0	0	0.0145762	0.0145762	0	0.0145762	0	0	0.0072881
MN21	43.1893	6.45726	9.42351	1.46491	2.3905	2.71117	0.0072881	0.11661	0.0510167	0.619488	0.736098	2.71846	0.604912	3.37439	0.11661	0.0655929	0	0.240507	0.947453	0.284236	0.138474	0.0874572	0	0.072881	0.0145762	0	0.109321	0.349829	0	0.0145762	0.0437286	0	0	0.0364405	0	0	0	0.0145762	0.0072881	0	0	0	0	0	0.0072881	0	0	0	0
MN24	26.5505	9.97741	0.0218643	1.58881	2.40507	2.04796	0	1.63253	2.05524	1.53779	0.320676	0	0.954741	1.53779	1.02033	1.39931	0	1.20982	0.532031	0.262372	0.677793	0.342541	0.0583048	0.102033	0.0801691	0	0.364405	0	0	0.182202	0.072881	0.0510167	0.262372	0	0	0	0	0.189491	0.0364405	0	0	0.0145762	0.0364405	0.0218643	0.072881	0.072881	0	0.0218643	0
MN26	29.6188	7.20064	1.26084	1.88762	0.889148	3.20676	6.36251	2.37592	0.167626	1.98236	0.255083	0	1.19525	1.01305	0.204067	0.276948	3.6149	0.801691	0.568472	0.590336	0.590336	0.204067	2.90066	0.335253	0.182202	0	0.291524	0	0	0.211355	0	0	0.131186	0	0.0218643	0	0.0072881	0	0.0291524	0.0364405	0	0.0291524	0.0510167	0.0947453	0.517455	0.0364405	0	0	0.0218643
MN32	11.3694	12.6959	4.62794	1.46491	5.40777	0.342541	0.0072881	0.502879	10.2616	6.90912	2.20829	0	1.2244	1.08593	0.131186	0.583048	0	0.218643	0.11661	0.429998	0.11661	0.196779	0.0072881	0.0291524	0.502879	0.0874572	0.0801691	0.400845	0	0	0.15305	0.72881	0	0.0072881	0	0	0	2.74033	0.0291524	0.225931	0	0.0072881	0.0218643	0.0145762	0	0.0145762	0	0	0.0072881
MN33	25.0638	4.5332	14.2555	1.00576	2.17914	3.21405	0	0.160338	0.510167	3.2432	13.964	0	0.962029	0.349829	0.291524	0.408134	6.05641	0.429998	0.225931	0.619488	0.174914	0.568472	0.561184	2.51439	0.182202	0	0.189491	0.0364405	0	0.0364405	0.0364405	0.0072881	0.0072881	0.276948	0	0	0	0	0.0583048	0.233219	0	0	0.0072881	1.37016	0	0.0145762	0	0	0
MN34	13.4538	15.1592	3.7971	1.67626	1.38474	1.0422	2.83507	6.62488	0.670505	1.92406	0.167626	5.32031	1.57423	0.699657	0.721522	0.429998	0	0.779827	0.838131	0.415422	0.641353	0.932877	0	0.0145762	0.553895	0	0.502879	0	0	0.342541	0.72881	0.247795	0.15305	0.11661	0.0072881	0	0.88186	0.0437286	0.123898	0	0	0.204067	0.0437286	0.0072881	0.0072881	0	0	0.0583048	0.0510167
MN35	35.34	11.763	0.0218643	6.69047	1.92406	0.859996	0	3.89913	0.211355	0.072881	0.0364405	0	0.626776	0	1.42847	0.590336	0.0874572	1.27542	0.706946	0.510167	0.182202	0.204067	0.0072881	0.0072881	0.787115	0.0072881	0.262372	0	0	0.3061	0.072881	0.0072881	0.801691	0.123898	0	0	0.0072881	0	0.0072881	0	0	0	0.284236	0.0072881	0.11661	0	0	0.131186	0.0655929
MN37	43.7213	10.9977	6.8581	0.685081	0.736098	1.94592	0	1.50135	1.34101	1.02033	0.233219	0	0.6122	1.0422	1.15881	0.889148	0.0218643	0.174914	0.568472	0.291524	0.415422	0.357117	0.0072881	0.0218643	0.138474	0	0.298812	0	0	0.109321	0.0874572	0	0.262372	0.429998	0.0072881	0	0	0.0874572	0.0218643	0	0	0.0218643	0.0437286	0.0145762	0	0.0218643	0	0.0072881	0.0072881
MN38	27.7385	13.5777	7.63064	2.47067	2.91524	3.27236	0	0.488303	3.46185	5.46607	5.16726	0	0.830843	1.10779	0.218643	0.386269	0	0.466438	0.947453	0.72881	0.808979	0.240507	0	0.903724	0.670505	0	0.123898	0.0655929	0	0.11661	0.233219	0.0072881	0.342541	0	0	0	0	0.0655929	0	0.0655929	0	0.0072881	0.0218643	0.138474	0.123898	0.0218643	0	0	0
MN40	29.0795	11.2164	6.7342	7.88572	5.45879	0.495591	8.70928	0.524743	0.6122	4.27083	0.0364405	0	0.699657	1.45762	0.692369	0.204067	0	0.320676	0.415422	0.240507	0.0947453	0.145762	0	0.0437286	0.335253	0	0.349829	0.0145762	0	0.0437286	0.0947453	0.0291524	0.123898	0.204067	0	0	0.0655929	0.102033	0.0364405	0.0218643	0	0.0072881	0.0072881	0	0.0145762	0.0145762	0	0.0218643	0.11661
MN42	38.831	8.70199	0	0.0510167	1.82202	0.553895	0	0.320676	0.262372	0.11661	0.342541	0	1.00576	1.19525	0.233219	0.429998	13.2935	1.82931	0.794403	0.415422	0.0655929	0.502879	3.70964	0.123898	0.0510167	0	0.160338	0.0145762	0	0.102033	0.255083	0.0072881	0.0072881	0	0.145762	0	0	0.0291524	0.0364405	0.0437286	0.714234	0.0145762	0.0072881	0	0	0.0145762	0	0.0218643	0
MN43	32.7746	12.9145	2.33948	5.18913	3.71693	1.29728	0	0.677793	0.451862	2.41236	0.298812	0	2.09168	3.49829	0.808979	1.19525	0	0.553895	0.9183	0.524743	0.218643	0.750674	0	0.0437286	0.0947453	0	0.408134	0.0291524	0	0.0874572	0.466438	0.714234	0.510167	0	0	0	0.123898	0	0.0510167	0	0	0.0218643	0.0291524	0.0145762	0.0218643	0.138474	0	0	0.0437286
MNAF	41.4037	7.55047	15.6913	1.99694	2.02609	0.6122	0	0.408134	0.15305	0.757962	0.699657	0	1.07135	2.01152	0.313388	0.240507	0	0.626776	0.26966	0.386269	0.145762	0.437286	0	0.11661	0.0510167	0.0072881	0.167626	0.291524	0	0.0801691	0.583048	0	0.0072881	0	0	0	0.0072881	0.0947453	0.0437286	0.0072881	0	0	0	0	0	0.0801691	0.0145762	0	0.240507
MNBF	39.3412	16.5075	0	1.73457	1.1661	0.0072881	0	6.15844	0.76525	0.313388	1.90219	0	1.77101	3.59303	0.45915	1.51592	0	0.167626	0.532031	0.42271	0.233219	0.0874572	0.0655929	0.0874572	0	0	0.204067	0	0	0.255083	0.109321	0	0.364405	0	0	0.0072881	0.247795	0	0	0.0364405	0	0.0072881	0.0583048	0.0364405	0	0.0218643	0	0	0.0072881
MS03	18.2713	5.5754	16.3545	3.061	2.18643	1.63982	4.24167	1.39203	0.0655929	0.9183	0.335253	10.954	1.20254	0.357117	2.79134	0.736098	0.451862	0.109321	0.145762	0.451862	0.386269	0.204067	0.0145762	0.0072881	0.0801691	0	0.225931	0.0072881	0	0.167626	0.0291524	0.0437286	0.0437286	0	0.0364405	0	0	0.0145762	0.0583048	0.597624	0	0.0145762	0.0145762	0.0145762	0.0072881	0.0291524	0	0	0.0364405
MS14	31.1712	13.6943	1.15881	0.174914	4.84659	0.335253	0.0072881	0.102033	0.750674	0.160338	0.823555	0.626776	2.42694	0	0.182202	0.145762	0	0.429998	0.145762	1.35559	0.0583048	0.327964	0.0072881	0.072881	0.357117	0	0.408134	0	0	0.0145762	0	0	0.218643	0.0510167	0	0	0	0	0.0218643	0	0	0.0145762	0.0291524	0	0	0	0	0.233219	0
MS16	16.1286	4.00845	3.5493	1.15881	1.17338	1.28271	0.145762	0.11661	0.0218643	1.07864	0.619488	0.794403	1.27542	0.940165	4.03761	5.60455	0.0072881	0.0801691	0.0583048	0.481015	0.218643	0.291524	1.88033	0.0145762	0.0947453	0.0072881	0.495591	0.0218643	0	0.0583048	0.0072881	0.532031	0.0655929	0.26966	0	0	0.0364405	0	0.634065	0	0	0.0072881	0.0145762	0.0072881	0.174914	0.0364405	0.400845	0.0510167	0.0218643
MS17	37.5483	8.44691	6.91641	7.36098	3.63676	9.25589	2.41965	0.925589	1.11508	1.04949	0.954741	0	1.25355	4.16879	0.123898	1.21711	0.0072881	0.0947453	0.313388	0.502879	0.196779	0.174914	0	1.20254	0.0947453	0	0.0510167	0.131186	0	0.131186	0.0218643	0	0.0510167	0.0145762	0.0364405	0	0	0.0510167	0.0145762	0.0364405	0	0.0072881	0.0072881	0.0583048	0	0.0072881	0	0	0
MS19	42.322	11.5371	3.81168	1.07864	5.34218	1.28999	0.26966	0.160338	0.145762	2.28846	0.123898	0	1.68355	0.859996	0.604912	0.72881	0	1.27542	0.145762	0.685081	0.42271	0.473726	0.0072881	0.0874572	0.313388	0.0072881	0.451862	0	0	0.0655929	0.0510167	1.23898	0.0218643	0	0	0	0	0.0947453	0.233219	0.145762	0	0.0218643	0.0510167	0.0072881	0	0.0291524	0	0	0
MS22	6.74149	9.63487	1.61067	1.57423	1.25355	0.218643	0.539319	2.1427	0.0291524	6.7998	0.0583048	1.1005	0.757962	0.204067	4.79557	0.3061	0.0364405	5.6337	0.102033	0.481015	0.991181	0.546607	0.0072881	0.0072881	0.371693	0	0.189491	0.0072881	0	0.539319	0.072881	0.123898	0.131186	0	0.0072881	0	0	0	0.0510167	0.0437286	0	0.320676	0.0510167	0.0072881	0.0583048	0.0218643	0	0.0364405	0.0364405
MS23	19.8601	8.84775	14.9989	8.59267	2.29575	7.79098	1.48677	2.81321	0.123898	1.55236	0.313388	2.68202	2.05524	0.568472	1.21711	1.13694	0.109321	0.553895	0.0583048	0.597624	0.123898	0.349829	0.0218643	0	0.225931	0	0.182202	0.0072881	0	0.109321	0.0583048	0	0.0655929	0	0.072881	0	0.0072881	0.072881	0.072881	0.225931	0	0.0218643	0.0291524	0.0291524	0.0145762	0.0364405	0	0.072881	0
MS24	18.5847	12.1857	6.12929	0.451862	8.33758	0.502879	14.8021	0.437286	0.327964	0.196779	1.31915	2.41965	1.03491	0.0801691	0.174914	0.298812	0	0.896436	0.0801691	0.692369	0.072881	0.597624	0.0145762	3.17032	0.211355	0	0.160338	0.0072881	0	0.0291524	0	0	0.0072881	0.131186	0	0	0	0.0145762	0.0510167	0.0072881	0	0.0072881	0	0.0145762	0.0072881	0.0072881	0	0	0.0072881
MS25	28.1685	3.46913	24.9253	0.0218643	1.14423	0.466438	10.2033	0.0947453	0.0291524	0.546607	0.349829	3.70235	0.801691	0.845419	2.48524	0.313388	0	0.0947453	0.357117	0.364405	0.255083	0.262372	0.342541	0.0291524	0.11661	0	0.371693	0.0072881	0	0.0947453	0.0291524	0.0145762	0.0437286	0.874572	0	0	0	0	0.189491	0	0	0.0218643	0	0.0072881	0.0364405	0.0218643	0	0.0072881	0.167626
MS26	23.679	11.4423	0.0291524	9.35063	2.3905	3.22863	2.60185	6.87997	0.9183	3.27964	1.27542	0	1.0422	1.21711	1.3483	0.502879	0.0947453	0.26966	0.845419	0.539319	0.553895	0.3061	0.0801691	0.0291524	0.138474	0	0.233219	0	0	0	0.196779	0.0655929	0	0.0437286	0.0145762	0	0.0364405	0.284236	0.0583048	0.0947453	0	0	0.0218643	0.0364405	0.0145762	0	0	0	0.0145762
MS27	30.4132	14.343	1.69813	1.07864	4.54777	2.57999	0	0.481015	4.51862	2.20101	0.218643	0	1.23898	1.28271	0.648641	0.706946	0	2.2666	0.954741	0.750674	0.102033	0.313388	0	0.0291524	0.991181	0	0.123898	0	0	0.0218643	0.0218643	2.33219	0	0	11.5298	0	0	0	0	0.109321	0	0.0145762	0.0655929	0	0	0	0	0	0.0218643
MS28	13.5194	5.52438	0.0218643	0.284236	2.03338	0	0	10.3783	7.92945	3.68778	0.102033	0	1.18067	0.0874572	1.86575	0.167626	0	0.364405	1.90219	0.371693	0.743386	0.604912	0	0.0145762	0.371693	0	0.466438	0.0072881	0	0.597624	0.510167	0.0510167	0.0072881	0	0	0.0072881	0	0	0.0510167	0.568472	0	0.874572	0.357117	0.0218643	0	0.0291524	0	0	0.0218643
MS29	8.55623	3.7971	18.5263	1.3483	3.88456	2.47067	0	0.11661	0.072881	0.466438	0.0072881	0.597624	0.218643	0.57576	7.39013	0.233219	0	0.15305	0.167626	0.138474	4.83201	0.218643	0	0	0.233219	0	1.07864	0	0	0.72881	0.0655929	0.0072881	0.0364405	1.1661	0	0	0	0	0.0510167	0.0072881	0	0.0655929	0.0072881	0.0072881	0	0.0072881	0	0.0291524	0.0145762
MS31	33.569	4.72269	0.0218643	1.23169	3.63676	5.27658	0	0.233219	11.8577	2.35406	0.233219	0	1.00576	0.969317	0.102033	3.41812	0.262372	0.15305	0.247795	0.400845	0.102033	0.0437286	0.0510167	0.109321	0.0072881	0	0.0947453	0	0	0.0145762	0.102033	0.0072881	0.0145762	0	0	0	0.0072881	0.0801691	0.0072881	0	0	0	0.0145762	0.0291524	0	0.0072881	0	0	0.0145762
MS33	32.3081	11.2237	0.3061	0.0072881	2.23745	2.81321	0	4.32184	0.174914	1.70542	4.06676	0	0.597624	0.743386	0.371693	0.240507	0	1.30457	0.320676	0.626776	0.0583048	0.3061	0.0291524	1.50864	0.0437286	0	0.0947453	0	0	0.0655929	0.451862	0.11661	0	0.0072881	0.0437286	0	0	0.0145762	0.0072881	0.0364405	0.072881	0	0.0072881	0.204067	0.11661	0.0072881	0	0	0.0218643
NK01	12.4991	13.4028	0.123898	1.69813	3.71693	0.42271	0	0.0510167	0.160338	4.51133	0.320676	33.0953	2.36863	0.284236	0.590336	0.255083	0	0.42271	0.167626	0.655929	0.138474	0.364405	0	0.233219	0.102033	0	0.298812	0.0291524	0	0.0072881	0.364405	0.0145762	0.0072881	0	0	0.0583048	0	0.0291524	0.0364405	0	0	0.0218643	0.0072881	0.0145762	0	0.0801691	0	0.102033	0
NK02	5.58268	13.8693	0	0	1.27542	0	0	9.83164	6.16573	4.14693	0.0145762	0	0.327964	1.15881	0.983893	16.4274	0	0.495591	0.240507	0.247795	0.0364405	0.204067	0.276948	0	0.0145762	0	0.233219	1.12966	0	0.932877	0	0	0.072881	0	0.0364405	0.0072881	9.40165	0.451862	0	0	0	0.3061	0.160338	0	0	0.0364405	1.15152	0	0.0145762
NK04	33.4669	4.61337	9.32148	0.0364405	2.60185	7.68894	0	0.553895	1.43576	1.90948	1.98965	0	1.55965	0.553895	1.28271	0.648641	1.60338	0.0145762	0.196779	0.429998	0.342541	0.247795	3.12659	0.976605	1.25355	0	0.298812	0.109321	0	0.349829	0.0437286	0	0.0801691	0	0.0218643	0	0	0.0364405	0.131186	0	0.247795	0.0510167	0.0364405	0.072881	0.123898	0	0	0.0510167	0.0072881
NK07	3.17761	7.52132	8.50521	2.52897	1.88033	0.11661	15.1811	2.02609	0.138474	3.53473	0.123898	0	1.37745	0	15.3269	0.947453	0.0801691	0.167626	0.247795	0.553895	1.03491	0.532031	0.0510167	0.0072881	0.619488	0	0.692369	0	0	0.0364405	0.0145762	0	0.189491	0	0	0	0	0	0.0874572	0	0	0.0364405	0.0874572	0	0	0.0801691	0	0.0145762	0.0655929
NK08	31.2003	14.5981	9.43809	3.44727	8.19182	0.0145762	0	0.808979	2.95168	4.32913	0.138474	0	1.0422	1.54508	1.15881	0.532031	0	0.590336	0.57576	0.779827	0.0145762	0.174914	0	0.0437286	0.393557	0	0.131186	0	0	0.11661	0.0583048	0	0.0072881	0	0.0072881	0	0.102033	0.0145762	0	0.0437286	0	0.0291524	0.072881	0	0	0.0072881	0.0072881	0	0.174914
NK11	41.0976	11.2674	0	0.145762	1.63253	10.5386	0.0291524	0.335253	0.495591	0.291524	1.71999	0	1.29728	1.2244	0.233219	0.145762	0	1.4066	0.539319	0.604912	0.313388	0.109321	0	4.15422	0.0072881	0	0.072881	0	0	0.0364405	0.0583048	0	0	0	0.0145762	0.0072881	0	0.102033	0	0	2.90795	0.0218643	0.0145762	0.123898	0	0.0072881	0	0	0.196779
NK13	64.1426	5.54624	0	1.32643	1.8366	0.626776	3.5493	1.36287	1.46491	1.23898	0.867284	0	1.09321	0.706946	0.437286	0.524743	0.0072881	0.0364405	0.685081	0.699657	0.903724	0.189491	0.0291524	0.0655929	0.342541	0	0.160338	0.0145762	0	0.204067	0.0291524	0	0.11661	0	0	0	0.0437286	0	0.0291524	0.15305	0	0.0291524	0.0145762	0.0072881	0	0	0	0.0145762	0.0072881
NK14	36.6227	9.92639	0	2.55083	2.19372	0.0947453	0	0.451862	2.99541	0.276948	1.43576	0.0072881	0.3061	1.98965	0.451862	0.160338	0	0.204067	1.07135	0.167626	0.3061	0.42271	0.0145762	0.109321	0.131186	0	0.320676	0.0072881	0	0.0655929	0.0437286	0	0	0.0145762	0	0	0	0.0801691	0.0072881	0.0145762	1.69813	0.0510167	0.0072881	0.0583048	0	0.0364405	0	0	0
NK15	12.2732	22.0684	0.0218643	0.26966	2.36863	0.670505	0.0437286	20.5087	0.276948	0.794403	7.33912	0	2.98812	0	0.663217	0.102033	0.619488	0.415422	0.291524	0.757962	0.0583048	0.335253	0.26966	0.0364405	1.33372	0	0.211355	0	0	0.619488	0.335253	0	0.0583048	0	1.90948	0.0072881	0.903724	0.0072881	0	0	0	0	0.364405	0.0218643	0.0072881	0.0072881	0	0	0
NK16	43.2257	10.5896	3.78252	0.0947453	0.874572	1.63253	0	0.502879	0.0874572	1.06406	0.138474	0	0.626776	0.0364405	1.0422	0.0583048	0	0.11661	0.123898	0.342541	0.255083	0.276948	0	0.0655929	0.393557	0.0072881	0.262372	0	0	0.0801691	0.123898	0.0218643	0.138474	0	0.0072881	0	0	0.138474	0.0437286	0.0145762	0.123898	0.0072881	0.0510167	0.0218643	0.0364405	0.0072881	0	0	0
NK17	39.8149	9.45995	0.0655929	6.23861	1.37745	5.22557	0	0.72881	1.88762	1.39203	0.429998	0	0.940165	0.189491	0.859996	0.204067	0.0218643	0.9183	0.466438	0.240507	0.0583048	0.335253	0.0218643	1.05677	0.57576	0	0.26966	0	0	0.109321	0.488303	0	0	0.276948	0	0.0072881	0	0.0437286	0.0655929	0.0437286	0.167626	0	0.0218643	0.0583048	0.0291524	0.0145762	0.189491	0.0072881	0
NK22	38.1532	6.88725	11.916	13.4538	1.47948	3.92829	0	0.131186	1.1661	0.502879	0.109321	0	0.568472	1.80745	0.123898	0.233219	0	0.546607	0.262372	0.342541	0.138474	0.196779	0	0.0583048	0	0	0.15305	0	0	0.131186	0.0218643	0.0145762	0.0218643	0	0	0.0072881	0	0	0.0218643	0.0291524	0	0.0072881	0.0072881	0	0	0.0145762	0	0	0
NK27	25.6395	8.25013	24.9253	0.72881	1.64711	0	0	12.8489	0.816267	0.721522	0.0437286	0	0.561184	0.911012	0.218643	0.276948	0	0.437286	0.983893	0.182202	0.0947453	0.204067	0.0072881	0.0291524	0.451862	0	0.532031	0	0	0.262372	0.0874572	0	0.0145762	0.0072881	0.692369	0	0	0.320676	0	0	0.816267	0.072881	0.102033	0	0	0	0	0	0
NK28	28.4965	4.43116	1.45762	6.14387	1.00576	4.29269	0.0072881	0.0655929	0	0.76525	0.233219	0.167626	1.90948	2.42694	2.04067	3.50558	0.123898	0.247795	0.247795	0.371693	0.204067	0.437286	0.313388	0.11661	0.123898	0	0.823555	0	0	0.0874572	0.0291524	1.56694	0.11661	0.109321	0	0	0.0072881	0	0.0437286	0	0	0	0.0145762	0.0218643	0.0072881	0.0437286	0	0.0947453	0
NK29	51.3155	2.09897	7.25895	6.28963	1.4066	8.70928	3.9793	0.247795	1.66169	0.3061	1.33372	0	0.393557	3.0027	0.15305	4.14693	0.0072881	0.0947453	0.3061	0.240507	0.160338	0.0437286	0.0364405	1.98236	0.174914	0	0.0437286	0.0437286	0	0.0291524	0.0072881	0.0874572	0.0437286	0.0437286	0.0072881	0	0	0.0145762	0.0072881	0	0	0	0	0.0364405	0	0.0072881	0	0	0
NK31	35.1432	12.2221	0	3.31608	1.78558	1.06406	0	1.61067	3.94286	0.349829	0.174914	0	0.568472	0.634065	0.524743	0.225931	0.0072881	1.55236	0.378981	0.357117	0.743386	1.13694	0	0.0874572	0.313388	0	0.378981	0	0	0.123898	0.378981	0.0291524	0.0218643	0	0.0072881	0	0.0291524	0.495591	0.0364405	0	0	0.0437286	0.102033	0.0145762	0	0.0364405	0	0.0218643	0.0072881
SK01	27.119	10.9905	21.7477	0.444574	2.07711	1.82931	0	0.0583048	0	2.17185	1.2244	0	1.10779	0.357117	1.26084	0.240507	3.17761	0.182202	0.284236	0.641353	0.167626	0.3061	3.91371	0.495591	0.182202	0	0.189491	0	0	0.131186	0.0510167	0.0364405	0.0364405	0	0	0	0	0	0.102033	0.0072881	0	0	0	0.0364405	0.0291524	0	0	0	0.0291524
SK02	21.9299	9.56927	0	3.14846	4.1032	1.80745	0	1.80745	5.73573	2.00423	0.313388	0	1.1005	1.15152	5.62641	2.55812	2.01152	0.0510167	0.444574	0.481015	1.93135	0.342541	0.641353	0.0145762	0.131186	0	0.473726	0	0	0.225931	0.233219	0.072881	0	0	0	0	0	0.0145762	0	0	0	0.0072881	0.0583048	0.0291524	0	0.0145762	0	0.0291524	0.0655929
SK03	32.4102	6.77793	9.62758	2.94439	3.35253	2.34677	9.4891	0.371693	1.27542	2.19372	0.0874572	0	0.889148	1.31186	0.670505	1.0422	0	0.335253	1.04949	0.743386	0.342541	0.488303	0	0.0072881	0.15305	0	0.138474	0	0	0.0801691	0.109321	0.145762	0.0291524	0	0	0	0	0.0218643	0	0	0	0.0510167	0.0364405	0	0.0072881	0.072881	0	0	0.0510167
SK04	53.3343	8.93521	0.0072881	2.88609	4.05218	6.10743	0	0.291524	1.30457	2.31033	0.400845	0	1.00576	0.911012	0.291524	0.378981	0	0.0218643	0.808979	0.6122	0.072881	0.225931	0	0	0.174914	0	0.0947453	0	0	0.0072881	0.0510167	0.0072881	0.0218643	0	0	0	0.0072881	0	0	0.0874572	0	0.0145762	0.0145762	0	0	0.0072881	0	0.0072881	0.0218643
SK05	23.0887	6.80708	2.59456	7.23708	3.38897	1.75643	0.0145762	0.320676	0.0145762	2.83507	0.11661	0.0510167	2.47067	3.061	2.65287	3.17032	0.0218643	0.451862	0.546607	0.553895	0.298812	1.61067	0.211355	0.0145762	0.0801691	0	0.721522	0.0218643	0	0.0291524	0.291524	1.18067	0.15305	0.0437286	0	0	0.0145762	0	0.0655929	0	0	0.0291524	0.0145762	0.0291524	0.0291524	0.510167	0	0.0510167	0.0437286
SK06	34.7351	10.0357	14.7001	0.276948	2.13541	0.284236	0	0.298812	1.54508	0.670505	1.24626	0	0.743386	1.87304	2.9371	1.0422	0.0072881	1.4722	0.699657	0.444574	0.167626	1.23169	0	0.495591	0.0583048	0.0218643	0.072881	0	0	0.0364405	0.262372	0.0510167	0.0072881	0	0	0	0	0.481015	0.0218643	0	0	0	0.0072881	0.0874572	0	0.0218643	0	0	0.0072881
SK11	19.5685	0.88186	1.24626	3.31608	0.743386	3.13388	0.0072881	0.102033	0.648641	0.0583048	0.123898	0	0.102033	1.49406	0	2.23016	0	0	0.138474	0.102033	0	0.0072881	5.05065	0.233219	0	13.2206	0.0218643	4.72998	11.7266	0.0218643	0	0	0.0145762	0	0.0072881	4.13235	0	0.0145762	0	0	0	0	0	0	0	0	0	0	0
SK12	15.0135	3.80439	11.1289	1.98965	1.49406	5.29845	0.0364405	6.37709	3.76066	1.0422	0.378981	0	1.45762	2.13541	1.07864	2.91524	0.0437286	0.138474	0.335253	0.787115	0.473726	0.327964	0.0145762	0.0145762	0.298812	0.0072881	0.488303	0.0437286	0	0.182202	0.0291524	0	0.102033	0.852708	0.0291524	0	0	0.0145762	0.466438	0.0510167	0	0.0072881	0.0145762	0.0145762	0.0437286	0.072881	0.072881	0.0072881	0.0072881
SK14	10.8447	13.9786	0.889148	2.52897	2.3249	2.5727	0.072881	0.546607	0.451862	8.15538	4.35099	0.233219	1.28271	1.34101	1.0422	0.524743	0	0.11661	0.561184	1.02762	1.09321	0.298812	0.0437286	1.11508	0.962029	0	0.189491	0.0655929	0	0.532031	0.0145762	0.0364405	0.510167	0	0	0	0	0	0.138474	0.0510167	0	0	0.0510167	0.131186	0.145762	0.0145762	0.0364405	0.0437286	0.0072881
SK15	23.8467	4.73726	4.86845	6.74149	1.54508	2.14999	7.03302	0.502879	0.225931	2.05524	0.0145762	2.09897	1.00576	0.925589	3.40354	0.45915	0.0072881	0.349829	0.45915	0.510167	0.495591	0.45915	0.0437286	0.0072881	0.444574	0.0072881	0.429998	0.0072881	0	0.0218643	0.0364405	0.0510167	0.568472	0.240507	0	0	0	0.145762	0.0291524	0.0218643	0	0.0218643	0.0510167	0	0.0510167	0.0072881	0	0.218643	0.0801691
SK16	49.355	8.43962	0	0.0218643	3.59303	0.189491	0	0.801691	1.1005	0.072881	0.123898	0	1.18067	0.510167	0.0291524	0.204067	5.39319	0.072881	0.174914	0.532031	0.0072881	0.160338	1.61067	0.481015	0.0655929	0	0.15305	0.0072881	0	0.0291524	0.0801691	0	0	0	0.0072881	0	0	0.0145762	0	0.0145762	0	0	0.0145762	0.0072881	0	0	0	0.0072881	0.0072881
SK17	25.1294	9.89724	7.19335	4.86845	2.0844	1.76372	0.0364405	0.225931	0	1.82931	0.247795	0.903724	1.87304	2.66016	1.29728	5.68472	0.0145762	0.3061	0.619488	0.583048	0.342541	0.57576	0.072881	0.0655929	0.123898	0	0.568472	0.0072881	0	0.0583048	0.262372	1.10779	0.327964	0.255083	0	0	0	0	0.0874572	0	0	0.0072881	0.0218643	0.0291524	0	0.15305	0	0.0218643	0.0145762
SK18	39.261	6.46454	17.4186	5.77946	2.33948	2.91524	0	0.429998	2.9371	2.54355	0.976605	0	1.14423	2.81321	0.138474	1.63982	0	0.3061	0.510167	0.546607	0.131186	0.247795	0	0.0947453	0.0364405	0	0.145762	0.378981	0	0.0291524	0.481015	0	0	0	0	0	0	0.11661	0.072881	0.0145762	0	0	0	0.0218643	0	0.072881	0	0.0072881	0
SK19	19.3426	3.62218	26.4266	1.41389	2.0844	1.27542	9.19758	0.794403	0.444574	0.568472	0.072881	0	1.23169	0.655929	1.29728	0.400845	0	0.57576	0.699657	1.2244	0.845419	0.787115	0	0.0218643	0.138474	0	0.634065	0.0218643	0	0.174914	0.0291524	0.109321	0.0947453	0	0.3061	0	0	0.138474	0.320676	0.284236	0	0.0072881	0.0291524	0	0.0072881	0.0364405	0	0	0.0291524
SK23	19.1531	7.71081	14.2045	1.63253	1.26084	1.58152	2.14999	0.743386	0.386269	3.10473	0.0655929	6.99657	1.66169	0.123898	0.750674	0.889148	0	0.160338	0.378981	0.364405	0.692369	0.15305	0.0437286	0.0510167	0.182202	0	0.437286	0	0	1.20254	0.0874572	0.0072881	0.0801691	0	0.0072881	0	0	0.0655929	0.0364405	0.0072881	0	0.0947453	0.109321	0.0218643	0.0218643	0.0145762	0.0072881	0.0510167	0
SK24	19.8819	2.79134	22.7462	3.46913	1.55236	1.67626	4.38744	0.320676	0.0655929	0.969317	0.0364405	9.3069	0.750674	0.502879	2.4488	0.211355	0	0.437286	0.196779	0.481015	0.393557	0.342541	0.0364405	0.0364405	0.123898	0	0.174914	0.0145762	0	0.0364405	0.0801691	0.0291524	0.0364405	0	0	0	0.0072881	0.0218643	0.0437286	0.561184	0	0.0218643	0	0	0	0	0	0.0218643	0.0072881
SK25	36.1271	16.8719	0	0	5.39319	0	0	1.63982	1.01305	0.349829	0.189491	0	2.51439	1.45033	0.225931	0.189491	0	0.349829	0.451862	1.34101	0.626776	0.42271	0	0.160338	0.0510167	0.0072881	0.11661	0.0072881	0	0.138474	0.174914	0	0.11661	0	0	0	0.0072881	0.0145762	0	0	0	0.0801691	0.0291524	0	0	0	0	0	0.0072881
SK26	26.4922	6.20946	0	9.62029	3.43269	3.59303	0	11.7484	0.45915	0.787115	0.327964	0	1.15152	0.823555	1.02033	1.4066	0	0.255083	0.167626	0.641353	0.204067	0.225931	0	7.38284	0.0437286	0.0072881	0.182202	0.0364405	0	0.568472	0.072881	0.0072881	0	0	0	0	0	0.0291524	0.138474	0.0072881	0	0.0145762	0.0072881	0.102033	0	0.0874572	0	0	0
SK29	50.1421	8.78945	1.66169	0.787115	3.15575	0.838131	6.05641	0.42271	0.0072881	2.0844	9.97741	0	0.706946	0.123898	0.138474	0.262372	0.0145762	0.174914	0.619488	0.349829	1.13694	0.0947453	0.0072881	0.196779	0.655929	0	0.0218643	0	0	0.102033	0	0.0145762	0	0	0	0.0437286	0	0	0	0.0072881	0	0.0072881	0	0.0145762	0.0145762	0.0145762	0	0	0.0072881
SK31	19.0219	4.86845	1.1661	14.1025	2.5727	0.276948	0.0218643	0.0364405	0.779827	3.86269	2.47067	0.0801691	3.061	0.0510167	1.00576	6.71963	0	0.196779	0.0145762	0.677793	0.400845	0.444574	0.0655929	0.15305	0.196779	0	0.189491	0.0655929	0	0	0.0218643	0	0.0218643	0.0291524	0.0145762	0	0	0	0.15305	0.0801691	0	0	0.0145762	0.0364405	0.0218643	0.0218643	0.0145762	0.0437286	0.0072881
SK32	18.5628	9.83893	12.2659	2.99541	3.84812	0.72881	0.0947453	0.233219	15.2759	1.23169	5.67743	0	1.34101	2.94439	0.772538	0.568472	0.400845	0.663217	0.102033	0.284236	0.138474	0.240507	0.211355	0.0145762	0.218643	0	0.11661	1.00576	0	0.0510167	0.204067	0.0874572	0.0364405	0	1.58152	0	0	0.0801691	0.0510167	0	0	0	0.0364405	0.0145762	0.0145762	0.0145762	0	0	0
SK33	20.5524	3.82625	12.4772	0.174914	1.60338	3.58574	0	0.240507	0.0364405	0.816267	0.0655929	0	0.262372	0.349829	2.31033	0.160338	0	0.160338	0.131186	0.218643	2.16457	0.3061	0	0.0655929	0.233219	0	0.364405	0	0	1.33372	0.174914	0	0.225931	0.597624	0	0	0.0072881	0.174914	0.0510167	0.0072881	0	0.0218643	0.0218643	0.0072881	0.0145762	0.0072881	0	0.109321	0.0291524
SK34	38.1969	7.05488	0.0364405	3.81896	2.0188	10.2835	0	1.5305	6.77064	1.41389	0.335253	0	0.830843	0.838131	0.196779	1.86575	0.466438	0.393557	0.218643	0.342541	0.0291524	0.196779	0.0655929	0.298812	0.26966	0	0.102033	0.0072881	0	0.0437286	0.0583048	0	0.0947453	0.109321	0.0072881	0	0	0.11661	0.0145762	0.0218643	0	0	0.0145762	0.0218643	0.0072881	0.0072881	0.0510167	0	0.0218643
SK36	32.811	10.0722	0	8.46877	3.15575	4.13235	0	1.76372	0.196779	1.5305	0.794403	0	0.626776	1.17338	1.28999	0.189491	0	0.889148	0.3061	0.670505	0.0437286	0.240507	0	0.123898	0.0145762	0	0.0655929	0	0	0.0072881	0.335253	0.0655929	0	0	0.0291524	0	0	0	0.0218643	0	0.0072881	0	0	0.0437286	0	0	0.0072881	0	0.0218643
SK37	29.4002	7.75454	20.8221	0.954741	2.73304	0.211355	4.63523	6.39166	0.072881	3.17032	8.14809	0	0.655929	0.0437286	0.0874572	0.335253	0.0218643	0.0364405	1.07864	0.240507	0.371693	0.0218643	0.0072881	0.0655929	0.546607	0	0.225931	0	0	0.109321	0	0.0072881	0	0	0.583048	0	0	0.102033	0	0.0072881	0.706946	0.109321	0.0291524	0.0072881	0	0	0	0	0.0072881
SK38	21.3104	7.56505	11.4132	13.8328	1.28999	0.604912	6.32607	0.0437286	15.8079	1.7127	0.0874572	2.20101	1.59609	1.58152	0.218643	0.991181	0	0.131186	0.415422	0.648641	0.0801691	0.437286	0	0.0218643	0.109321	0	0.167626	0.0364405	0	0.0145762	0.072881	0.0437286	0.0218643	0	0	0	0	0.11661	0.0364405	0.0145762	0	0.0218643	0.0072881	0.0072881	0.0072881	0.0145762	0	0.0072881	0.0218643
SK39	4.27811	3.48371	35.8429	4.29998	1.36287	0.561184	0.174914	2.9371	10.6771	0.925589	0.0510167	15.4508	1.34101	0.634065	0.517455	0.57576	0	0.408134	0.218643	0.26966	0.160338	0.451862	0	0.0145762	0.0583048	0.0072881	0.262372	0.196779	0	0.393557	0.0291524	0.0874572	0.131186	0.211355	0.0145762	0	0	0.0437286	0.0218643	0	0	0.109321	0.0364405	0	0.0145762	0.0072881	0	0.0072881	0.0072881
SK40	26.3683	6.30421	9.65673	1.23169	2.62372	9.24131	0	0.072881	0.109321	0.255083	1.79287	0	0.604912	0.204067	3.2432	0.211355	0	0.816267	0.342541	0.160338	2.2666	0.160338	0	0.131186	0.247795	0	0.634065	0	0	0.276948	0.131186	0.0218643	0.0072881	0.444574	0	0	0	0.15305	0.0364405	0.0145762	0	0.0072881	0	0.0145762	0	0	0	0.0145762	0.0218643
SK41	28.1029	15.735	0	1.45033	5.39319	3.68049	0	0.233219	9.90453	2.49253	0.378981	0	0.903724	0.940165	0.349829	2.36863	0.276948	0.327964	0.488303	0.488303	0.138474	0.320676	0.0218643	0.371693	0.0437286	0	0.211355	0.102033	0	0.0291524	0.131186	0	0.0218643	0	0	0	0	0.0874572	0.0145762	0	0	0.0218643	0.0072881	0.0291524	0	0.0072881	0	0	0
SK42	29.4148	5.92522	4.02303	0.787115	2.00423	4.29269	0	1.36287	0.0072881	4.98506	0.0655929	0	1.11508	0.196779	2.42694	0.429998	0	0.466438	0.634065	0.692369	0.816267	0.488303	0.0072881	0.123898	0.371693	0.0145762	0.204067	0.0145762	0	0.0583048	0.648641	0.182202	0.0364405	0	0.0072881	0	0	0	0.0291524	0.6122	0	0.473726	0.0145762	0.0072881	0.0072881	0.0072881	0	0	0.072881
SK44	26.2444	10.2398	8.16267	4.70811	1.14423	6.61759	0.0218643	2.33948	0.131186	1.93135	0.451862	0	1.04949	1.69084	2.48524	1.01305	0.145762	0.189491	0.072881	0.473726	0.247795	0.313388	0.0072881	0.0437286	0.655929	0.0145762	0.42271	0.0072881	0	0.371693	0.0947453	0	0.218643	0	0.0437286	0	0	0.0510167	0.0583048	0.211355	0	0.0218643	0.072881	0.0437286	0.0145762	0.0218643	0	0.0145762	0.0072881
SK47	15.0718	2.7549	5.37133	0.320676	1.88762	0.852708	14.3065	1.50864	0	2.20101	0.962029	6.20217	0.386269	0.0145762	0.991181	0.262372	0	0.619488	0.0437286	0.313388	0.335253	0.408134	0	0.0291524	1.58152	0.0291524	0.444574	0.0072881	0	1.54508	0.0655929	0	0.284236	0.138474	0	0	0	0.0072881	0.0583048	0	0	0.794403	0	0.0145762	0.597624	0.0072881	0	0.714234	0
SKBF	20.465	18.2202	6.70505	0.597624	0.721522	0.466438	7.57233	0.0655929	0.0218643	0.969317	0.102033	4.11049	0.320676	0.976605	1.71999	0.160338	0.0072881	0.597624	0.182202	0.284236	2.59456	0.546607	0.371693	0.0072881	0.204067	0	0.247795	0	0	0.0364405	0.0218643	0	0.0437286	0.539319	0	0	0.0072881	0.0145762	0.0874572	0	0	0	0.0072881	0.0291524	0.174914	0.0364405	0	0.0072881	0.102033
SKDF	44.7635	3.2432	6.77064	11.6464	3.66591	5.39319	1.4722	0.488303	0	0.779827	0.517455	0	1.46491	1.56694	0.138474	0.371693	0.393557	0.131186	0.284236	0.604912	0.0874572	0.378981	0.0510167	0.15305	0.0583048	0	0.102033	0	0	0.0218643	0.364405	0.0218643	0	0.0072881	0.0072881	0	0	0.0072881	0.0291524	0.0437286	0	0	0.0145762	0.0072881	0	0.0218643	0.0874572	0	0.0291524
SKEF	33.7585	7.03302	9.78063	0.801691	3.92829	1.99694	0.255083	0.342541	0.0947453	3.28693	0.109321	0	1.19525	1.15881	0.240507	1.6544	0	1.08593	0.109321	0.488303	0.233219	0.276948	0	0.867284	0.0145762	0	0.072881	0	0	0	0.218643	1.12237	0.138474	0.342541	0	0	0	0	0.145762	0	0	0	0.0145762	0.0145762	0.0145762	0.0145762	0	0	0.0072881
SL02	40.8425	10.5094	13.5996	0.714234	1.4066	0.852708	0	1.02033	0.0510167	2.27389	0.0510167	0	1.17338	0.131186	0.947453	0.415422	0.0072881	0.495591	0.510167	0.517455	0.313388	0.291524	0	0.0364405	0.408134	0.0145762	0.0947453	0	0	0.0218643	0.517455	0.15305	0.0291524	0	0	0	0	0.0072881	0.0218643	0.196779	0	0.189491	0.0218643	0.0145762	0	0.0218643	0	0	0.0145762
SL04	22.5129	5.76489	21.5072	2.60914	2.4488	1.07135	2.36134	0.240507	5.1454	9.1247	0.211355	0	1.4722	1.2244	2.04067	1.42118	0	0.225931	0.357117	0.772538	0.327964	0.174914	0	0.0437286	0.189491	0	0.182202	0.510167	0	0.102033	0.15305	0	0.0291524	0	0	0	0	0.0145762	0.131186	0.0655929	0	0.0218643	0	0.0145762	0.0072881	0.0583048	0	0	0
SL07	36.251	12.725	0	0.0145762	2.31762	0.0072881	0.750674	5.18184	0	1.23169	0.225931	0.0364405	0.539319	0	0.233219	0.0655929	0	0.823555	1.44304	0.641353	0.123898	0.284236	1.1005	0.196779	0.45915	0	0.072881	0.0072881	0	0.131186	0.510167	0.495591	0	0	0	0	0	0.0072881	0	0	0	0.415422	0.0145762	0	0.0145762	0	0	0.0072881	0.196779
SL08	37.2422	5.25472	9.8608	3.14117	2.96626	0.940165	0.0947453	0.072881	0.0145762	0.859996	0.393557	10.473	1.49406	0.0874572	2.29575	0.0947453	0.138474	0.444574	0.57576	0.429998	0.524743	0.189491	0.0218643	0.0583048	0.182202	0	0.138474	0	0	0.0291524	0.233219	0	0.0145762	0.634065	0	0	0	0	0.072881	0	0	0.0072881	0	0.0145762	0.0218643	0.0072881	0	0.0072881	0.0145762
SL10	10.2325	12.142	0	0.247795	1.50135	0.138474	19.1021	12.346	1.2244	1.38474	0.218643	0	0.437286	2.28846	0.57576	0.225931	0	0.932877	0.3061	0.3061	0.408134	0.386269	0.0218643	0.0583048	0.0291524	0.0072881	0.845419	0	0	0.189491	0.255083	0	0.0655929	0	0.0801691	0	0	0.313388	0.0145762	0	0	0.0072881	0.174914	0.0072881	0	0	0	0.0218643	0.0145762
SL13	36.4259	6.42081	7.22251	6.63217	3.84083	1.18796	0.808979	0.138474	0	2.64558	1.08593	0	1.23169	1.06406	0.291524	3.06829	0.0801691	0.189491	1.1661	0.524743	0.0655929	0.327964	0.0218643	0.0655929	0.102033	0	0.262372	0	0	0.0510167	0.641353	0.0291524	0.0655929	0.0145762	0	0	0	0.0145762	0.167626	0	0	0.0145762	0.0145762	0.0072881	0	0.0145762	0	0.0291524	0.0145762
SL14	28.5329	5.77946	16.7991	5.21099	2.33948	1.88762	2.09168	0.218643	0.736098	4.2271	0.0291524	0.189491	1.45762	1.04949	0.473726	0.641353	0	0.26966	0.444574	0.663217	0.327964	0.451862	0	0.109321	0.138474	0.0072881	0.291524	0	0	0.174914	0.218643	0.0145762	0.0947453	0.327964	0	0	0.0072881	0.0291524	0.072881	0.0072881	0	0	0.0145762	0	0	0.0145762	0.0583048	0	0.0291524
SL15	10.6479	6.89454	4.48218	7.21522	1.58152	0.583048	0.0364405	3.14846	4.24896	0.335253	0.852708	0	0.903724	2.99541	1.93135	1.85847	0.0218643	0.0874572	1.0422	0.357117	0.408134	0.240507	0.378981	0.0364405	0.386269	0	0.26966	0.0510167	0	0.123898	0.0145762	0.0145762	0.0874572	0.276948	0	0	0	0.0655929	0.0291524	0.0437286	0	0.0072881	0.0364405	0.0145762	0.0218643	0.072881	0	0.0364405	0.247795
SL17	21.9809	6.23132	0.57576	3.43269	1.57423	4.52591	14.2701	0.0801691	3.01727	1.37745	2.37592	6.96742	0.736098	1.82202	0.983893	7.50674	0.0072881	0.102033	0.072881	0.196779	0.378981	0.109321	0	0.371693	0.233219	0.0072881	0.0947453	0.145762	0	0.0218643	0.0218643	0.0072881	0.677793	0.131186	0	0	0	0	0.0291524	0.0510167	0	0	0.102033	0.0801691	0.218643	0.0291524	0	0	0
SL20	25.4573	3.44727	3.04643	6.552	0.947453	0.510167	0	0.109321	0.626776	7.0403	0.0218643	0	0.823555	0.845419	2.8788	1.23898	0	0.109321	0.196779	0.298812	0.182202	0.247795	0	0.0145762	0.349829	0	0.364405	0.0437286	0	0.0072881	0.072881	0.0655929	0.0510167	0.196779	0.0072881	0	0	0.0364405	0.123898	0	0	0.0072881	0.0145762	0	0.0145762	0.0291524	0.0072881	0.335253	0.0072881
SL22	43.714	5.83048	4.21981	0.0364405	1.73457	4.92675	0	0.211355	0.225931	0.583048	0.510167	0	1.15881	1.37745	0.327964	0.276948	3.58574	0.663217	0.481015	0.502879	0.145762	0.451862	2.82049	0.15305	0.0072881	0	0.233219	0	0	0.167626	0.0874572	0	0.0072881	0	0.0364405	0	0	0.0072881	0.0583048	0.109321	0	0	0.0072881	0.0437286	0.0072881	0.0072881	0	0.0801691	0.0072881
SL23	2.44151	14.2191	2.67473	13.6943	0.896436	0.145762	0	0.0583048	2.25931	4.83201	0.823555	0	0.648641	12.521	0.473726	2.48524	0	2.80592	0.0801691	0.313388	0.247795	1.90948	0	0.0218643	0.0072881	0	0.0655929	0.211355	0	0.0072881	0.218643	0.677793	0	0	0	0	0	0	0.204067	0	0	0.0145762	0.0145762	0.0874572	0.0874572	0.255083	0	0	0.160338
SL28	25.5594	11.7994	12.9218	0.57576	0.743386	0.88186	0	0.167626	0.0655929	1.34101	0.903724	0	0.685081	2.53626	0.109321	0.750674	2.5727	2.37592	0.102033	0.408134	0.510167	0.189491	0.0655929	0.0364405	0.0801691	0	0.0801691	0.11661	0	0.072881	0.0145762	0	0.0145762	0	0	0	0	0.0291524	0.204067	0.0145762	0	0.0145762	0.0072881	0.0291524	0	0.0291524	0	0	0.0145762
SL29	15.3925	7.91488	19.0001	3.05371	1.6544	1.88762	0.0218643	4.79557	3.23592	0.429998	0.262372	0	0.757962	1.28999	1.14423	2.12812	0.0072881	0.15305	1.64711	0.473726	0.451862	0.218643	0.0583048	0.0291524	1.63982	0.0072881	0.26966	0	0	0.182202	0.0364405	0.0072881	0.415422	0.947453	0.0072881	0	0	0.0072881	0.0145762	0.0072881	0	0	0.174914	0.0072881	0.0437286	0.0364405	0	0.0291524	0.167626
SL31	12.8125	14.4377	10.6625	2.65287	3.60032	4.87574	0	4.32913	1.32643	3.89913	10.6552	0	1.91677	2.21558	0.349829	1.42847	0	0.0583048	2.45609	0.852708	0.787115	0.109321	0.0072881	0.648641	0.830843	0	0.0947453	0.167626	0	0.174914	0.0145762	0.0072881	0.123898	0	0.0947453	0	0	0.160338	0	0.45915	0.364405	0.0218643	0.0072881	0.0655929	0.11661	0.0145762	0	0	0
SL33	30.8214	4.75913	2.73304	10.2179	1.60338	3.68049	8.86962	0.072881	1.29728	5.39319	0.131186	0	0.932877	0.619488	1.87304	1.09321	0	0.284236	0.320676	0.298812	0.182202	0.371693	0	0.255083	0.15305	0	0.240507	0.0218643	0	0.0072881	0.160338	0.102033	0.109321	0.378981	0	0	0	0.174914	0.0874572	0	0	0	0.0072881	0.0145762	0.0291524	0.0364405	0	0.0145762	0.0145762
SL36	45.7547	5.96166	3.68778	3.46185	2.8788	3.33795	0	0.378981	3.70235	1.18067	0.357117	0	1.91677	1.33372	0.670505	0.473726	3.68049	0.167626	0.991181	0.634065	0.204067	0.743386	1.91677	0.0291524	0.109321	0	0.15305	0	0	0.131186	0.145762	0	0	0.0874572	0	0	0	0.0291524	0.0583048	0.109321	0	0	0.0072881	0.0072881	0	0.0145762	0	0.0072881	0.0145762
SL40	15.6767	10.9686	1.68355	6.93827	4.17608	0.626776	0	13.8328	0.145762	2.55812	0.072881	0	2.0188	1.74186	3.75337	1.12237	0	2.19372	0.772538	0.451862	0.240507	1.44304	0	0.0510167	0.0947453	0	0.211355	0.0145762	0	0.174914	0.677793	1.01305	0.189491	0	0	0	0.0291524	0.0218643	0.0947453	0	0	0.123898	0.0364405	0	0.0437286	0.714234	0	0.0072881	0.0583048
SL46	29.2471	1.11508	0.0364405	0.911012	0.823555	4.00845	0	0.0145762	0.0655929	0.524743	0.444574	0	2.67473	0.109321	0	0.276948	0	0.0874572	0.371693	0.721522	0	0.0218643	4.24896	0.0072881	0.0510167	11.2747	0.0291524	4.73726	9.68588	0	0	0	0	0	0	3.43269	0	0	0	0	0	0	0	0	0	0	0	0	0
SN04	14.9625	11.056	0	9.03724	5.21099	2.9371	5.7576	0.233219	3.63676	1.06406	0.160338	5.50251	1.90948	1.58152	0.488303	2.36134	0.0583048	0.378981	0.524743	1.29728	0.196779	0.838131	0	0.0072881	0.830843	0.0072881	0.561184	0.0291524	0	0.0291524	0.42271	0.0218643	0.145762	0	0	0	0	0.0072881	0.0145762	0	0	0.0145762	0.109321	0	0.0072881	0.0291524	0	0.0072881	0.0218643
SN05	16.493	11.3038	0.0072881	7.20793	1.08593	0.670505	0	6.90183	15.5018	0.685081	2.74761	0	2.73304	1.36287	0.131186	0.204067	0.335253	0.583048	0.240507	1.2244	0.11661	0.276948	0.0072881	0.313388	0.0072881	0	0.196779	0.0291524	0	7.60877	0.298812	0.0218643	0	0	0.276948	0	0	0.0291524	0	0	0	0	0.160338	0.619488	0	0.0291524	0	0	0
SN11	50.0109	8.59267	0	0.138474	4.37286	0.9183	0	0.0655929	1.07864	3.3088	1.44304	0.131186	0.699657	1.28271	0.204067	0.6122	0	0.0874572	0.0583048	0.415422	0.604912	0.0874572	0.0145762	0.45915	0.663217	0	0.0145762	0	0	0.0072881	0.0510167	0	0	0.0437286	0	0	0.0145762	0	0.0072881	0.123898	0	0	0.0072881	0.15305	0.0218643	0.0218643	0	0	0.0145762
SN12	28.5548	13.7016	0.123898	0.364405	5.0215	0.102033	5.94709	14.2337	1.93135	1.74186	0.502879	0	2.27389	0.0218643	0.364405	0.218643	0	0.408134	0.284236	0.962029	0.145762	0.502879	0	0.0072881	0.415422	0.0072881	0.313388	0.0364405	0	0.0801691	0.174914	0.685081	0	0	0	0	0.3061	0	0.0801691	0	0	0.393557	0.11661	0.0072881	0	0.0145762	0	0	0.102033
SN17	18.8179	8.21369	0.0072881	4.60608	1.58152	1.26813	0	10.0722	0.699657	1.50135	11.7703	0	2.17914	1.67626	0.561184	1.31915	0.524743	0.415422	0.772538	0.76525	0.218643	0.233219	0.284236	0.0291524	0.0510167	0	0.109321	0	0	0.204067	0.0655929	0.0072881	0.532031	0	0.276948	0	0.0291524	0.0364405	0	0	0	0	0.0801691	0.0145762	0.0437286	0.0583048	0	0	0.0145762
SN21	34.5091	19.4228	0	0.072881	2.07711	0.816267	0	1.77101	0.699657	1.33372	0.0801691	0	0.626776	0.102033	2.24473	0.568472	0.0072881	2.04796	1.3483	0.349829	0.233219	1.39931	0	0.0801691	1.09321	0	0.342541	0.0583048	0	0.196779	0.233219	0.0291524	0.160338	0	0	0	0.940165	0.0072881	0.0218643	0.11661	0	0.0145762	0.0218643	0.0583048	0.145762	0	0	0	0.0655929
SN22	26.9441	8.46877	11.5443	3.14846	5.69929	0.772538	0	9.28504	4.40201	0.583048	0.378981	0	0.699657	1.23898	1.00576	0.364405	0	0.451862	0.823555	0.364405	0.0218643	0.473726	0	0.109321	0.138474	0	0.131186	0.0072881	0	0.0947453	0.655929	0	0.0072881	0	0.0801691	0	0.0072881	0.0364405	0.0218643	0	0	0.0218643	0.0145762	0.0437286	0	0.0145762	0	0	0.0145762
SN30	36.0761	12.1055	13.4465	2.85693	1.15881	0.553895	0	0.692369	4.86845	0.772538	0.072881	0	0.320676	2.0188	0.648641	0.233219	0	0.189491	1.26084	0.342541	0.211355	0.626776	0.0145762	0.0364405	0.26966	0	0.320676	0	0	0.123898	0.0072881	0.0072881	0	0	0	0	0	0.109321	0.0145762	0.0655929	1.42847	0.0291524	0.0291524	0.0072881	0	0.0145762	0	0.0145762	0
SN33	33.2993	5.83777	8.09708	4.88303	2.85693	2.23016	0	0.262372	0.808979	2.57999	0.240507	0	1.88033	0.320676	0.991181	0.757962	4.2854	0.109321	0.145762	0.524743	0.233219	0.400845	2.19372	0.947453	0.138474	0	0.255083	0	0	0.102033	0.102033	0	0.0655929	0.634065	0	0	0	0.0218643	0.145762	0.0510167	0	0.0145762	0.0510167	0.0364405	0.109321	0.0655929	1.74186	0.0364405	0.0072881
SN34	26.0477	8.51979	17.1853	2.80592	2.15728	1.20982	16.5658	3.17761	0.233219	0.276948	0.204067	3.26507	1.24626	0.298812	0.45915	0.160338	0	0.247795	1.07135	0.218643	0.167626	0.167626	0	0.0218643	1.01305	0	0.182202	0	0	0.0801691	0.0583048	0	0.189491	0.167626	0.0072881	0	0.0072881	0.0072881	0.0072881	0	0.0291524	0.0145762	0.102033	0.0072881	0.0218643	0	0	0	0.0072881
SN35	39.261	3.26507	0.0072881	2.51439	1.45762	12.2076	0	0.327964	0.911012	0.174914	0.0801691	0	0.641353	0.386269	0.648641	0.247795	0.313388	0.0655929	0.0874572	0.218643	0.415422	0.109321	0.189491	0.109321	0.0947453	0	0.109321	0.0874572	0	0.0437286	0.0510167	0	0	0	0	0	0	0.0072881	0	0	0	0	0.0072881	0.0072881	0	0	0	0.0364405	0.0072881
SN37	17.4113	11.3549	25.9675	3.99388	5.15269	0.794403	1.07864	10.5532	0.714234	0.335253	0.510167	0	1.80745	0.517455	0.0291524	1.92406	0	0.0291524	0.823555	0.524743	0.123898	0.138474	0.0072881	0.0145762	0.102033	0	0.357117	0.0437286	0	0.15305	0.0145762	0	0	0	0.131186	0	0	1.1005	0	0	0.182202	0.320676	0.26966	0	0	0.0072881	0	0	0
SN39	48.4877	10.1523	0	1.18796	4.17608	1.34101	0	0.0874572	0.736098	2.01152	5.68472	0.0874572	0.932877	0.634065	0.240507	0.706946	0	0.597624	0.138474	0.619488	0.378981	0.189491	0.0218643	0.298812	0.102033	0	0.123898	0	0	0.0145762	0.0364405	0.0072881	0	0.233219	0.0072881	0	0.0145762	0	0.0218643	0.583048	0	0	0	0.0218643	0.0072881	0.0364405	0	0	0
SN40	19.2406	3.11202	0.0218643	0.225931	1.23898	0.706946	0.174914	0.655929	0.320676	1.57423	7.29539	0	0.619488	0	0.284236	0.204067	0.15305	0.15305	0.0801691	0.378981	0.167626	0.138474	4.04489	0	0.196779	9.72232	0.0218643	3.89913	8.5708	0.0145762	0.0364405	0.0072881	0	0	0.378981	3.1849	0.0072881	0	0	0	0	0	0	0	0.0145762	0.0218643	0	0	0.0072881
TM05	33.4524	4.34371	8.15538	1.63253	2.11355	0.597624	5.23285	0.225931	15.7933	1.85118	3.14846	0.0072881	0.816267	0.655929	0.26966	0.233219	0.0072881	0.313388	0.400845	0.349829	0.634065	0.167626	0	0.451862	0.255083	0	0.0291524	0.502879	0	0.0218643	0.182202	0.0583048	0.0072881	0	0	0	0.0145762	0.0072881	0.0145762	0.0291524	0	0.0218643	0.0072881	0.0364405	0	0	0	0	0
TM07	29.4148	1.99694	7.01115	16.3764	2.3905	0.794403	1.63982	0.123898	1.61796	4.14693	0.736098	0.386269	1.4722	0.11661	0.291524	0.3061	9.46724	0.0583048	0.0364405	0.706946	0.0655929	0.444574	0.911012	0.0145762	0.167626	0.0072881	0.0947453	0.0437286	0	0.0218643	0.167626	0	0.0218643	0	0	0	0	0.0072881	0.123898	0.0145762	0	0	0.0145762	0.0145762	0.0072881	0	0	0.0072881	0.0145762
TM08	21.9809	4.24167	5.47336	12.091	2.62372	0.604912	0	4.66438	1.92406	0.225931	0.189491	0	0.874572	0.42271	1.58881	0.859996	0.160338	0.262372	0.284236	0.663217	0.218643	0.276948	0	0.0874572	0.947453	0	0.211355	0.0510167	0	0.466438	0.0583048	0.0437286	1.18796	0.182202	0	0	0	0.0291524	0.0291524	0.0072881	0	0	0.335253	0	0.196779	0.0583048	0	0.11661	0.072881
TM10	15.0353	3.58574	3.78981	0.539319	1.61796	3.13388	12.9947	0.0510167	0.0947453	1.00576	0.0801691	8.54165	0.327964	0.408134	0.76525	0.26966	0	0.298812	0.11661	0.240507	1.23169	0.313388	0	0.0364405	0.262372	0.0072881	0.371693	0	0	0.262372	0.0583048	0	0.123898	0.11661	0	0	0	0	0.0437286	0.0072881	0	0	0.0072881	0	0.0072881	0	0	0.102033	0.0218643
TM11	37.694	5.10167	4.35828	4.48947	3.3671	7.1642	0	0.808979	2.45609	2.35406	0.240507	0	1.26813	1.44304	0.255083	2.09168	0.123898	0.415422	0.3061	0.364405	0.240507	0.0801691	0.0072881	0.291524	0.072881	0	0.102033	0.0145762	0	0.0510167	0.0437286	0.0510167	0.0145762	0	0	0	0	0.0583048	0.0072881	0	0	0	0.0072881	0.0145762	0	0	0	0	0.0145762
TM12	29.1087	8.43962	9.90453	0.670505	2.91524	2.10626	0.42271	0.371693	0.699657	5.91065	1.90948	0	1.58881	1.44304	0.400845	0.313388	0	1.94592	1.24626	1.0422	0.174914	0.240507	0	0.0510167	0.349829	0	0.174914	0.0145762	0	0.167626	0.0874572	0.0145762	0.174914	0	0.0510167	0	0	0.0072881	0.0291524	0.0218643	0	0.0291524	0.0291524	0.0583048	0.0437286	0.0364405	0	0	0
TM14	17.2947	4.88303	18.1692	4.63523	2.17914	0.546607	0.0072881	0.138474	17.5862	1.31186	0.0437286	13.2352	0.838131	0.954741	0.400845	0.240507	0	0.298812	0.0947453	0.3061	0.298812	0.255083	0.0655929	0.0218643	0.0510167	0	0.123898	0.196779	0	0.0510167	0.145762	0.291524	0.0291524	0	0	0	0	0.0364405	0.11661	0.0291524	0	0.0291524	0	0.0145762	0	0.0072881	0	0.0072881	0
TM16	46.3086	6.94556	11.7266	3.81896	2.91524	0.546607	0	0.313388	0.962029	4.2271	0.262372	0	1.1661	0.335253	0.327964	0.211355	2.20101	0.240507	0.211355	0.313388	0.0510167	0.706946	0.160338	0.0874572	0.131186	0	0.0655929	0	0	0.0364405	0.15305	0.0291524	0.0072881	0	0	0	0	0	0.0874572	0	0	0.0072881	0	0.0218643	0	0	0	0	0.0072881
TM17	30.6246	11.7193	3.68778	6.74878	2.16457	0.714234	0.0145762	0.641353	0.123898	2.42694	0.182202	0	1.69813	1.21711	1.43576	0.546607	0.0218643	0.88186	0.947453	0.327964	0.517455	1.1661	0	0.3061	0.342541	0	0.378981	0	0	0.0510167	0.255083	0.0510167	0.0801691	0.204067	0	0	0	0.0655929	0	0.0145762	0	0.0291524	0.0291524	0.0364405	0.0364405	0.0364405	0	0.0072881	0.102033
TM18	36.5571	9.11741	5.44421	7.92945	2.52168	1.12966	0	1.25355	0.138474	2.48524	2.21558	0	1.42118	1.85118	0.233219	4.14693	0.0801691	0.182202	0.998469	0.561184	0.0510167	0.233219	0.0510167	0.0583048	0.0364405	0	0.138474	0	0	0.0583048	0.429998	0.0218643	0.182202	0	0.0072881	0	0.11661	0.0072881	0	0	0	0	0.0218643	0.0218643	0	0.0437286	0	0	0.0145762
TM19	23.6207	4.38744	12.4335	0.590336	2.23745	1.9605	2.20829	0.451862	2.19372	2.84965	0.0145762	0	0.750674	0.546607	0.145762	9.7952	0	0.26966	0.400845	0.604912	0.240507	0.255083	0.15305	0.123898	0.0218643	0	0.131186	0.838131	0	0.0072881	0.3061	0.0145762	0	0.291524	0	0	4.37286	0	0.0510167	0	0	0	0.0072881	0.0072881	0	0.0218643	0.619488	0	0
TM20	34.05	6.31149	9.4308	2.55812	1.9605	5.36404	0	0.072881	0.0655929	1.82931	0.0583048	0	1.62525	0.481015	1.60338	0.276948	1.79287	0.808979	0.313388	0.408134	0.327964	0.378981	3.09744	0.233219	0.451862	0.145762	0.225931	0.0072881	0.0072881	0.204067	0.072881	0.160338	0.0218643	0	0	0	0	0.0072881	0.131186	0	0	0	0	0.0072881	0.0947453	0.0291524	0.0145762	0.0072881	0.0437286
TM21	13.053	6.7342	6.76336	3.03185	1.00576	1.66897	3.25778	0.204067	1.01305	2.74761	0.0145762	0	0.378981	1.39931	30.3476	1.37745	0.131186	0.0510167	0.182202	0.641353	0.604912	0.451862	0.204067	0.0218643	0.313388	0.072881	0.145762	0.0145762	0	0.102033	0.0364405	0	0.0801691	0	0	0	0	0.0072881	0.0072881	0	0	0.0291524	0.0364405	0.0218643	0.0072881	0	0	0.0437286	0.0072881
TM22	40.8134	10.2106	0.0072881	0.313388	1.4722	2.33948	0.3061	0.539319	0.641353	1.18067	0.131186	0.0072881	0.473726	1.54508	0.911012	0.182202	0	0.3061	0.167626	0.138474	0.233219	0.364405	0	0.0291524	0.0510167	0	0.123898	0	0	0.0655929	0.072881	0.0218643	0	0	0	0	0	0.102033	0.0072881	0	0	0.0218643	0.0218643	0.0072881	0.0072881	0.0437286	0	0.0072881	0.15305
TMAF	77.1081	4.8976	1.93135	0.211355	1.66169	0.174914	0.0145762	0.371693	1.96779	0.714234	0.772538	1.91677	0.276948	0.808979	0.182202	0.211355	0.0291524	0.0510167	0.189491	0.102033	0.131186	0.0437286	0	0.102033	0.0583048	0	0.0364405	0	0	0.0364405	0.0291524	0	0	0.11661	0	0	0.0510167	0	0	0.189491	0	0	0	0.0072881	0	0	0	0	0.0072881
TMCF	38.8237	8.84775	7.28081	12.6157	1.93863	1.25355	0	3.89913	0.677793	0.451862	1.46491	0	1.88033	2.35406	0.532031	3.38168	0.0291524	0.255083	0.57576	0.626776	0.0655929	0.408134	0.0291524	0.072881	0.0218643	0	0.109321	0	0	0.0583048	0.233219	0.0072881	0.0364405	0	0.0291524	0	0	0.0291524	0.0145762	0	0	0	0.0145762	0.0072881	0	0.0072881	0	0	0.0072881
TMEF	37.0673	7.56505	7.39013	0.590336	4.01574	2.13541	0.692369	1.04949	3.77524	0.903724	0.0145762	0	0.597624	0.495591	0.131186	3.03185	0	0.648641	0.670505	0.568472	0.0947453	0.386269	0.0291524	0.225931	0.3061	0	0.15305	0.0218643	0	0.0583048	0.233219	0.0072881	0.0218643	0	0	0	0.400845	0	0.0218643	0.11661	0	0.0072881	0.0072881	0.0145762	0	0	0	0	0.0583048
[truncated: 98 more columns]

## Sheet: RelAb Statistic
S5 Table. Statistical analysis of relative abundance data of bacterial phyla and genera.
Phylum	Variable	Estimate	Standard error	Statistic	P value	False Discovery Rate
Proteobacteria	Age (years)	-1.51	0.625	-2.42	0.0162	0.211
Actinobacteria	School Huay Manhok Khi	2.91	1.26	2.31	0.0217	0.281
Firmicutes	Age (years)	1.68	0.73	2.3	0.0221	0.288
Genus	Variable	Estimate	Standard error	Statistic	P value	False Discovery Rate
[Ruminococcus]	Age (years)	0.101	0.043	2.36	0.0191	0.249
[Eubacterium]	School Mae Salid Noi	-1.27	0.583	-2.17	0.0311	0.404
[Eubacterium]	School Mae Nil Khi	-1.18	0.565	-2.08	0.0385	0.461
[Eubacterium]	School Mae Kho	-0.909	0.447	-2.03	0.0433	0.476
Faecalibacterium	School Thi Mo Ko Tha	-2.75	1.38	-1.99	0.0474	0.616
