# Supplementary material for: Field evaluation of the gut microbiome composition of pre-school and school-aged children in Tha Song Yang, Thailand, following oral MDA for STH infections
Source: PLoS Negl Trop Dis. 2021 Jul 26;15(7):e0009597. doi: 10.1371/journal.pntd.0009597 (PMC8341710; doi:10.1371/journal.pntd.0009597)
Supplement: S4 Table — OTU: operational taxonomic unit; NA: not available. (XLSX) [file pntd.0009597.s006.xlsx]

## Sheet: OTUs alpha-div
S6 Table. Raw rarefied operational taxonomic unit (OTU) data table for alpha-diversity measures (n = 273).
OTU: operational taxonomic unit; NA: not available.
	OTU	Kingdom	Phylum	Class	Order	Family	Genus	Species	HK01	HK02	HK03	HK04	HK05	HK06	HK07	HK08	HK09	HK10	HK11	HK12	HK13	HK14	HK15	HK16	HK17	HK18	HK19	HK20	HM02	HM03	HM04	HM05	HM07	HM08	HM10	HM13	HM14	HM15	HM16	HM19	HM20	HM21	HM22	HM23	HM25	HM26	HM27	HM30	HM31
1	Otu1	Bacteria	Bacteroidetes	Bacteroidia	Bacteroidales	Prevotellaceae	Prevotella	copri	1617	2551	2359	732	1451	798	2955	1035	1144	2351	551	354	2641	563	1971	732	2731	2072	1095	3072	3016	1041	2649	2009	1213	1056	1005	1599	2388	743	1920	1388	2508	2605	2958	2329	1076	2548	4126	782	2026
2	Otu3	Bacteria	Firmicutes	Clostridia	Clostridiales	Ruminococcaceae	Faecalibacterium	prausnitzii	807	1116	2028	479	1179	850	2417	1207	2197	1480	775	1186	628	663	796	1563	1148	867	1478	879	1323	777	1157	966	1228	1127	2218	1237	789	2289	1726	1183	1009	539	1436	963	949	852	1314	1337	2255
3	Otu2	Bacteria	Proteobacteria	Gammaproteobacteria	Aeromonadales	Succinivibrionaceae	Succinivibrio	NA	1246	0	1	3839	73	4134	549	1617	1284	2085	1942	140	2724	204	2020	1081	1466	0	3203	545	195	328	238	1316	847	800	0	3093	1057	1355	937	1595	93	45	0	1951	75	1201	2	2829	1590
4	Otu143	Bacteria	Bacteroidetes	Bacteroidia	Bacteroidales	Prevotellaceae	Prevotella	copri	294	1322	1552	327	960	195	922	487	1263	970	491	300	297	223	651	597	620	490	790	2686	988	296	1040	1573	263	208	286	1114	583	344	605	1039	1830	1582	1062	1318	1121	843	1553	268	276
5	Otu7	Bacteria	Firmicutes	Clostridia	Clostridiales	NA	NA	NA	45	339	152	169	190	200	123	61	376	155	285	96	140	673	173	346	182	189	114	954	335	144	1320	591	225	711	626	190	321	368	1278	179	846	524	1210	298	380	654	366	298	264
6	Otu4	Bacteria	Firmicutes	Erysipelotrichi	Erysipelotrichales	Erysipelotrichaceae	Catenibacterium	NA	1021	792	1583	99	25	164	571	1370	22	82	129	415	843	1431	681	762	1402	420	402	87	161	257	12	239	309	641	7	158	1942	162	81	1832	9	345	251	451	78	229	67	697	81
7	Otu6	Bacteria	Proteobacteria	Gammaproteobacteria	Enterobacteriales	Enterobacteriaceae	NA	NA	507	167	43	1058	1387	86	78	20	18	257	25	0	1010	349	1	39	78	86	14	13	1	13	3	469	63	993	4	55	12	16	43	193	209	564	2	1	1	274	48	2	2
8	Otu5	Bacteria	Proteobacteria	Gammaproteobacteria	Aeromonadales	Succinivibrionaceae	Ruminobacter	NA	0	1	0	1575	6	2	0	941	0	765	60	3242	0	1077	0	0	0	972	393	0	0	0	11	0	0	1	0	1639	0	7	0	922	0	0	28	15	3032	27	0	1915	0
9	Otu8	Bacteria	Actinobacteria	Actinobacteria	Bifidobacteriales	Bifidobacteriaceae	Bifidobacterium	NA	179	65	470	93	1692	868	341	595	129	29	48	9	104	834	2429	1375	382	166	67	52	886	213	551	536	140	9	5	58	296	135	386	384	0	254	38	5	2	15	282	53	656
10	Otu229	Bacteria	Bacteroidetes	Bacteroidia	Bacteroidales	Prevotellaceae	Prevotella	copri	99	470	122	301	36	27	0	291	169	3	72	41	392	209	218	2430	111	99	143	2	301	316	293	679	124	21	459	15	365	113	191	46	223	164	380	398	343	254	0	206	544
11	Otu10	Bacteria	Firmicutes	Clostridia	Clostridiales	Lachnospiraceae	Blautia	NA	66	141	164	192	70	153	538	218	1029	205	162	185	62	120	393	349	307	427	457	272	72	160	148	132	53	250	283	103	360	367	239	217	142	213	271	193	317	339	116	105	277
12	Otu13	Bacteria	Bacteroidetes	Bacteroidia	Bacteroidales	[Paraprevotellaceae]	[Prevotella]	NA	136	247	710	13	18	104	21	87	77	0	11	23	35	10	41	13	111	259	254	37	478	0	163	622	112	640	0	71	294	495	124	71	171	179	647	213	11	135	0	298	162
13	Otu9	Bacteria	Tenericutes	Mollicutes	NA	NA	NA	NA	0	0	28	0	663	0	0	18	0	132	0	0	1385	90	0	1	0	0	0	0	0	0	0	0	0	408	50	572	0	4	0	0	1243	20	64	0	0	483	0	5	0
14	Otu14	Bacteria	Firmicutes	Erysipelotrichi	Erysipelotrichales	Erysipelotrichaceae	[Eubacterium]	biforme	32	41	78	134	16	84	65	313	57	15	58	302	173	683	179	205	342	129	52	360	34	110	286	153	267	125	236	10	136	215	359	167	387	154	307	102	292	101	125	273	93
15	Otu19	Bacteria	Firmicutes	Clostridia	Clostridiales	Lachnospiraceae	NA	NA	118	187	19	63	20	18	117	30	44	67	185	8	59	6	429	24	58	176	75	122	81	237	231	14	342	106	811	11	35	114	428	549	132	685	158	146	68	71	30	116	128
16	Otu11	Bacteria	Firmicutes	Clostridia	Clostridiales	Veillonellaceae	Dialister	NA	581	80	267	193	209	144	167	83	334	57	119	74	92	62	125	205	16	128	0	121	90	126	22	114	29	147	0	255	265	226	102	7	11	1	145	19	143	155	168	97	9
17	Otu12	Bacteria	Actinobacteria	Coriobacteriia	Coriobacteriales	Coriobacteriaceae	Collinsella	aerofaciens	45	348	178	8	18	236	422	91	129	65	55	258	14	502	41	25	261	333	235	68	40	498	40	182	54	152	287	30	232	92	21	47	43	232	45	19	78	199	83	27	120
18	Otu15	Bacteria	Firmicutes	Bacilli	Lactobacillales	Streptococcaceae	Streptococcus	NA	0	9	41	0	2160	34	0	3	4	22	3	0	300	0	135	0	22	1	4	0	101	1	0	0	2	2263	1	35	4	1186	1	2	1402	13	3	1	3	22	1	3	0
19	Otu126	Bacteria	Bacteroidetes	Bacteroidia	Bacteroidales	Prevotellaceae	Prevotella	stercorea	116	96	321	48	3	50	28	172	50	97	69	246	165	79	61	218	365	176	37	25	53	22	142	316	45	23	0	126	31	4	52	4	392	298	91	318	2	121	47	33	312
20	Otu18	Bacteria	Firmicutes	Clostridia	Clostridiales	Lachnospiraceae	NA	NA	72	202	7	36	24	173	118	17	77	278	116	79	27	19	195	150	279	83	235	24	51	39	404	77	131	15	758	78	35	16	844	93	174	98	924	48	41	432	25	82	11
21	Otu26	Bacteria	Firmicutes	Clostridia	Clostridiales	Clostridiaceae	NA	NA	7	140	30	11	26	363	3	7	235	109	166	119	5	30	21	119	71	150	42	4	58	2	263	49	228	14	10	14	1255	69	80	2	71	150	25	13	28	496	876	3	766
22	Otu21	Bacteria	Bacteroidetes	Bacteroidia	Bacteroidales	Prevotellaceae	Prevotella	stercorea	7	47	67	26	32	603	16	491	30	160	22	227	97	181	9	37	69	246	28	3	139	4	33	139	383	72	0	56	4	2	292	28	24	15	56	223	29	124	4	125	23
23	Otu367	Bacteria	Firmicutes	Erysipelotrichi	Erysipelotrichales	Erysipelotrichaceae	[Eubacterium]	biforme	41	14	2	40	96	4	12	488	89	184	72	67	21	301	93	29	129	153	11	546	194	91	27	89	787	268	0	13	199	283	429	104	69	3	131	37	42	232	85	16	41
24	Otu16	Bacteria	Spirochaetes	Spirochaetes	Spirochaetales	Spirochaetaceae	Treponema	NA	0	0	0	0	0	0	0	15	0	284	2567	547	0	0	0	0	0	0	0	0	1835	0	24	0	0	0	0	0	0	1	0	0	0	0	93	0	0	0	0	0	0
25	Otu600	Bacteria	Bacteroidetes	Bacteroidia	Bacteroidales	Prevotellaceae	Prevotella	stercorea	30	194	141	72	71	92	233	78	21	149	33	172	251	62	38	58	108	12	51	52	40	16	198	82	139	9	1	47	73	21	86	29	86	47	75	186	20	73	75	66	59
26	Otu28	Bacteria	Firmicutes	Clostridia	Clostridiales	Ruminococcaceae	Ruminococcus	NA	0	40	1	13	0	14	61	140	27	29	82	4	1	147	5	0	5	47	3	45	7	153	40	87	45	21	162	10	0	36	15	150	119	788	131	215	70	23	20	64	83
27	Otu44	Bacteria	Firmicutes	Clostridia	Clostridiales	Ruminococcaceae	NA	NA	4	74	29	140	33	98	134	80	83	49	121	200	75	98	20	49	57	208	11	10	29	785	154	18	142	40	64	107	8	29	7	25	18	52	26	29	34	21	105	36	116
28	Otu23	Bacteria	Bacteroidetes	Bacteroidia	Bacteroidales	Bacteroidaceae	Bacteroides	fragilis	0	72	270	12	0	55	26	1	38	24	9	6	1	357	0	15	7	1441	145	4	0	1368	5	3	112	1193	52	44	7	8	3	0	3	14	0	0	0	0	72	0	1
29	Otu33	Bacteria	Firmicutes	Clostridia	Clostridiales	Lachnospiraceae	[Ruminococcus]	NA	25	165	79	26	5	230	73	73	70	72	68	64	38	154	77	84	201	65	35	78	27	160	82	73	74	153	98	60	72	80	207	171	59	44	96	126	90	73	38	76	135
30	Otu30	Bacteria	Firmicutes	Clostridia	Clostridiales	Lachnospiraceae	NA	NA	0	20	0	83	5	68	25	64	34	5	30	11	0	0	0	28	0	466	1	28	3	3	794	0	203	0	0	40	0	0	34	0	340	18	32	0	2	10	0	3	8
31	Otu22	Bacteria	Firmicutes	Clostridia	Clostridiales	Clostridiaceae	NA	NA	14	59	10	43	5	79	7	20	169	49	153	16	1	13	8	103	22	126	13	13	15	0	81	5	75	5	13	29	228	10	188	0	17	209	15	1	24	905	210	3	15
32	Otu25	Bacteria	Firmicutes	Clostridia	Clostridiales	Lachnospiraceae	[Ruminococcus]	gnavus	34	111	85	47	49	140	74	76	76	145	77	159	43	83	39	79	41	58	104	62	49	123	57	98	83	55	159	22	89	120	85	76	75	78	108	54	103	100	67	98	154
33	Otu20	Bacteria	Firmicutes	Bacilli	Lactobacillales	Streptococcaceae	Lactococcus	garvieae	1	1	0	0	78	2	0	0	0	0	0	0	12	837	5	0	9	0	0	0	0	0	0	42	0	16	0	0	0	0	0	0	4	225	0	16	1641	0	1	301	0
34	Otu29	Bacteria	Firmicutes	Clostridia	Clostridiales	Ruminococcaceae	NA	NA	20	57	39	165	20	85	114	56	66	55	159	193	133	76	15	164	87	158	18	28	14	199	23	40	191	61	121	90	7	92	24	25	15	32	18	69	15	42	88	23	61
35	Otu485	Bacteria	Bacteroidetes	Bacteroidia	Bacteroidales	Prevotellaceae	Prevotella	stercorea	28	118	49	77	14	69	21	106	71	40	160	44	55	160	12	257	170	20	186	3	15	45	104	42	50	110	0	20	83	7	253	36	71	26	13	188	38	73	41	38	14
36	Otu17	Bacteria	Spirochaetes	Spirochaetes	Spirochaetales	Spirochaetaceae	Treponema	NA	0	0	0	0	0	0	0	188	0	0	0	0	0	0	0	0	0	0	0	0	0	0	0	149	0	0	0	293	0	1	0	286	0	0	0	1315	0	0	0	1325	0
37	Otu524	Bacteria	Bacteroidetes	Bacteroidia	Bacteroidales	[Paraprevotellaceae]	[Prevotella]	NA	2	204	56	3	1	104	0	1	72	0	5	3	28	7	52	3	163	7	300	36	16	0	4	490	4	18	0	39	131	12	143	1	66	162	51	5	21	108	0	290	70
38	Otu24	Bacteria	Bacteroidetes	Bacteroidia	Bacteroidales	Bacteroidaceae	Bacteroides	NA	2	184	42	36	2	1	168	0	38	25	4	1	0	44	3	1	206	47	51	84	6	324	3	16	84	13	316	10	3	226	2	3	1	14	10	0	0	1	126	2	16
39	Otu43	Bacteria	Proteobacteria	Gammaproteobacteria	Enterobacteriales	Enterobacteriaceae	NA	NA	853	0	39	17	2	35	8	2	13	0	17	0	1	48	124	13	48	5	0	1	0	40	5	335	82	1	3	1	0	17	1	0	24	54	11	36	3	4	14	0	3
40	Otu37	Bacteria	Firmicutes	Clostridia	Clostridiales	Lachnospiraceae	NA	NA	80	86	131	43	13	41	46	41	112	34	43	68	11	37	26	65	48	74	111	38	32	74	31	45	31	81	107	29	60	188	53	62	46	16	107	41	215	284	58	38	91
41	Otu31	Bacteria	Bacteroidetes	Bacteroidia	Bacteroidales	S24-7	NA	NA	0	0	0	89	0	28	0	75	20	84	156	31	31	85	0	1	44	0	0	12	28	0	20	2	4	35	0	28	5	0	0	10	22	3	0	20	0	12	0	15	0
42	Otu38	Bacteria	Bacteroidetes	Bacteroidia	Bacteroidales	Prevotellaceae	Prevotella	NA	0	68	0	1	0	11	0	170	0	135	48	53	49	12	17	0	19	58	17	28	18	1	3	12	20	1	1138	22	31	8	6	5	109	37	11	8	10	16	0	36	0
43	Otu50	Bacteria	Firmicutes	Clostridia	Clostridiales	NA	NA	NA	32	28	103	41	38	152	55	50	117	24	40	59	26	44	82	106	25	29	45	62	32	37	16	39	152	37	24	24	119	38	64	63	38	16	41	24	53	82	63	28	229
44	Otu426	Bacteria	Bacteroidetes	Bacteroidia	Bacteroidales	Prevotellaceae	Prevotella	stercorea	12	166	143	34	3	23	12	61	5	479	24	24	36	31	97	18	31	1	69	75	5	6	19	7	45	22	0	3	298	91	78	49	78	35	18	85	31	18	0	53	162
45	Otu34	Bacteria	Firmicutes	Clostridia	Clostridiales	Clostridiaceae	NA	NA	1	21	8	8	13	77	25	1	299	52	87	10	9	27	7	100	36	12	73	1	56	13	63	63	395	22	11	5	39	10	48	1	8	43	17	17	19	70	168	4	107
46	Otu628	Bacteria	Bacteroidetes	Bacteroidia	Bacteroidales	Prevotellaceae	Prevotella	copri	25	6	6	5	35	107	5	96	116	8	23	13	9	7	58	139	43	60	88	123	135	14	1	47	16	11	49	35	15	26	26	55	32	10	116	59	19	55	40	95	9
47	Otu39	Bacteria	Firmicutes	Bacilli	Lactobacillales	Enterococcaceae	Enterococcus	NA	425	12	32	107	351	5	3	0	1	25	1	0	118	16	8	0	8	0	0	0	0	3	2	2	0	13	0	2	0	85	2	1	0	70	1	6	284	1	2	32	0
48	Otu47	Bacteria	Bacteroidetes	Bacteroidia	Bacteroidales	Prevotellaceae	Prevotella	copri	90	2	4	18	197	287	0	38	19	0	6	28	124	47	129	14	7	1	0	1	160	0	0	8	3	0	0	33	14	11	6	240	21	0	44	2	74	151	62	38	0
49	Otu41	Bacteria	Firmicutes	Clostridia	Clostridiales	Lachnospiraceae	Blautia	NA	44	25	31	31	42	43	69	33	98	46	76	210	52	39	6	67	34	70	83	79	38	120	16	68	106	42	204	22	142	36	56	62	12	17	74	32	107	36	54	49	28
50	Otu32	Bacteria	Bacteroidetes	Bacteroidia	Bacteroidales	NA	NA	NA	0	45	0	346	574	125	0	106	22	30	56	125	13	568	0	13	70	0	0	0	92	25	8	34	27	253	0	167	9	791	0	11	56	11	61	29	0	8	0	68	4
51	Otu36	Bacteria	Firmicutes	Clostridia	Clostridiales	Clostridiaceae	NA	NA	0	1	0	12	0	13	23	14	30	17	1	393	17	2	3	4	29	0	0	0	79	0	15	38	25	27	213	0	0	184	31	9	0	27	0	188	2	2	135	1	37
52	Otu35	Bacteria	Proteobacteria	Betaproteobacteria	Burkholderiales	Alcaligenaceae	Sutterella	NA	51	133	16	37	98	73	44	47	9	17	42	71	38	24	42	33	34	110	85	54	118	6	0	29	88	36	0	36	1	252	57	46	4	81	156	74	41	18	58	37	29
53	Otu227	Bacteria	Firmicutes	Bacilli	Lactobacillales	Streptococcaceae	Streptococcus	NA	7	137	318	0	2	9	1	0	177	3	3	1	2	1	417	12	14	13	18	54	69	17	28	29	17	9	99	1	108	47	67	6	9	10	28	7	24	1	6	2	99
54	Otu27	Bacteria	Proteobacteria	Gammaproteobacteria	Pasteurellales	Pasteurellaceae	Haemophilus	NA	7	30	7	1	3	1	1	1	112	4	3	4	0	1	123	11	52	2	5	43	9	1	28	30	42	4	12	1	29	90	6	1	8	77	251	4	8	111	5	4	6
55	Otu78	Bacteria	Firmicutes	Clostridia	Clostridiales	Lachnospiraceae	Lachnospira	NA	32	5	0	10	22	44	80	7	43	17	60	17	54	8	29	31	100	34	8	15	24	14	61	8	27	19	42	37	123	16	162	68	47	1	24	25	273	1	18	28	22
56	Otu61	Bacteria	Firmicutes	Clostridia	Clostridiales	Clostridiaceae	Clostridium	NA	2	89	6	98	10	22	16	32	12	14	103	75	18	31	6	29	13	31	28	8	158	82	32	45	44	29	24	51	2	71	13	116	20	259	16	85	22	16	26	22	28
57	Otu58	Bacteria	Firmicutes	Clostridia	Clostridiales	Ruminococcaceae	NA	NA	5	16	8	4	8	64	47	26	34	34	31	18	22	129	28	25	107	32	33	63	24	177	12	27	15	80	53	36	43	75	32	30	35	23	36	83	42	18	10	17	34
58	Otu45	Bacteria	Firmicutes	Clostridia	Clostridiales	Veillonellaceae	Phascolarctobacterium	NA	8	97	22	58	6	33	42	48	21	71	26	110	15	48	114	13	36	23	66	58	80	59	88	17	189	14	27	15	1	76	24	22	30	29	12	29	32	15	9	15	32
59	Otu48	Bacteria	Firmicutes	Bacilli	Bacillales	Bacillaceae	Bacillus	NA	1071	0	0	0	0	0	0	0	0	0	0	0	1	0	0	0	0	0	0	0	0	0	0	0	0	0	0	0	0	3	0	0	0	0	0	0	0	0	0	0	1
60	Otu40	Bacteria	Firmicutes	Erysipelotrichi	Erysipelotrichales	Erysipelotrichaceae	NA	NA	2	54	0	5	3	4	197	14	51	69	37	10	4	8	11	11	73	119	26	16	0	48	154	26	27	25	150	12	6	47	165	32	25	8	70	9	58	57	1	3	79
61	Otu55	Bacteria	Firmicutes	Clostridia	Clostridiales	Lachnospiraceae	NA	NA	6	19	9	19	76	61	22	42	67	68	38	42	18	17	33	90	13	85	34	140	24	113	39	28	34	7	70	11	11	10	45	9	1	2	11	23	28	47	12	26	234
62	Otu46	Bacteria	Firmicutes	Bacilli	Bacillales	Staphylococcaceae	Staphylococcus	NA	988	0	0	0	0	0	0	0	2	0	0	0	0	0	0	0	0	0	0	0	0	0	0	0	0	0	0	0	0	6	0	0	0	0	0	0	0	0	0	0	1
63	Otu739	Bacteria	Firmicutes	Clostridia	Clostridiales	Lachnospiraceae	NA	NA	46	12	57	1	3	33	59	19	12	7	38	1	9	29	29	11	2	11	6	64	40	3	63	11	56	5	32	4	31	17	23	22	53	9	45	30	12	30	24	7	17
64	Otu69	Bacteria	Firmicutes	Clostridia	Clostridiales	NA	NA	NA	30	35	1	9	11	1	77	4	6	8	53	72	7	13	24	5	2	7	6	2	49	7	158	0	111	0	47	5	0	30	21	43	22	3	71	13	8	8	7	8	4
65	Otu51	Bacteria	Firmicutes	Clostridia	Clostridiales	Ruminococcaceae	NA	NA	0	0	2	14	0	0	14	0	28	17	2	17	17	0	0	0	0	13	0	34	0	36	2	0	222	16	0	0	19	0	1	0	0	36	5	26	8	3	0	1	1
66	Otu317	Bacteria	Bacteroidetes	Bacteroidia	Bacteroidales	Prevotellaceae	Prevotella	stercorea	1	91	5	5	3	3	8	33	2	161	26	19	21	2	0	1	38	0	66	299	3	61	5	2	37	13	0	3	2	1	1	18	1	62	4	24	11	3	3	15	60
67	Otu52	Bacteria	Firmicutes	Clostridia	Clostridiales	Lachnospiraceae	NA	NA	10	46	11	21	1	5	8	23	85	43	5	26	18	26	1	5	35	45	58	64	14	26	45	26	128	12	80	24	22	96	94	10	6	51	35	42	24	52	26	16	146
68	Otu49	Bacteria	Bacteroidetes	Bacteroidia	Bacteroidales	Bacteroidaceae	Bacteroides	NA	6	242	2	18	3	10	0	6	7	109	27	155	3	15	5	0	11	29	88	335	15	18	5	77	168	9	0	13	9	59	31	18	15	19	6	15	0	40	12	26	8
69	Otu56	Bacteria	Firmicutes	Bacilli	Bacillales	Listeriaceae	NA	NA	861	0	0	0	0	0	0	0	0	0	0	0	0	0	0	0	0	0	0	0	0	0	0	0	0	0	0	0	0	6	0	0	0	0	0	0	0	0	0	0	0
70	Otu72	Bacteria	Firmicutes	Clostridia	Clostridiales	Lachnospiraceae	Blautia	NA	27	86	20	13	14	32	56	17	44	21	52	62	10	38	34	40	42	20	12	67	6	33	29	11	36	15	61	20	61	78	12	28	16	58	79	12	48	15	32	9	21
71	Otu59	Bacteria	Firmicutes	Clostridia	Clostridiales	Lachnospiraceae	Dorea	NA	44	55	62	22	30	13	35	57	37	18	68	40	13	36	15	12	14	45	0	37	19	60	11	10	45	30	29	12	16	39	51	56	13	18	67	37	11	30	32	10	60
72	Otu53	Bacteria	Bacteroidetes	Bacteroidia	Bacteroidales	[Paraprevotellaceae]	[Prevotella]	NA	0	120	0	4	12	2	0	6	1	9	43	0	11	2	197	3	1	0	28	227	27	709	0	11	17	3	0	0	0	27	0	7	0	0	0	5	3	42	77	6	5
73	Otu54	Bacteria	Firmicutes	Clostridia	Clostridiales	NA	NA	NA	11	14	0	13	17	45	3	1	58	14	352	8	1	13	0	34	10	16	275	1	31	1	8	18	53	7	2	20	284	1	18	0	7	42	18	0	3	15	123	0	61
74	Otu42	Bacteria	Lentisphaerae	[Lentisphaeria]	Victivallales	Victivallaceae	NA	NA	0	0	5	372	0	12	0	20	165	7	116	144	0	16	0	4	0	0	6	0	50	0	8	11	137	0	0	10	5	0	1	11	0	0	0	12	0	1	18	7	0
75	Otu584	Bacteria	Firmicutes	Clostridia	Clostridiales	Lachnospiraceae	NA	NA	17	10	276	9	9	6	71	37	44	28	15	17	2	8	9	10	53	71	5	32	11	101	3	40	34	6	24	14	24	46	26	8	15	23	20	1	11	16	12	7	16
76	Otu89	Bacteria	Bacteroidetes	Bacteroidia	Bacteroidales	Bacteroidaceae	Bacteroides	uniformis	0	16	12	1	0	0	95	0	4	16	0	0	0	9	1	1	0	4	49	7	1	45	1	5	0	1	98	0	2	41	3	1	0	1	2	0	0	0	18	2	9
77	Otu63	Bacteria	Firmicutes	Clostridia	Clostridiales	NA	NA	NA	2	72	1	4	3	66	13	1	137	33	46	4	1	6	3	126	21	13	11	1	93	1	29	32	138	3	4	3	14	1	60	0	2	20	4	3	10	25	106	4	55
78	Otu57	Bacteria	Bacteroidetes	Bacteroidia	Bacteroidales	S24-7	NA	NA	10	29	10	49	6	37	19	5	23	0	37	33	50	4	21	1	3	92	11	12	13	59	0	16	55	35	128	105	1	42	30	1	8	87	5	0	9	8	67	10	0
79	Otu62	Bacteria	Bacteroidetes	Bacteroidia	Bacteroidales	Prevotellaceae	Prevotella	NA	6	4	18	56	13	19	0	60	7	29	20	8	13	12	38	15	10	0	26	58	19	3	32	10	25	3	0	30	6	151	5	27	7	22	4	33	10	73	4	13	12
80	Otu67	Bacteria	Actinobacteria	Coriobacteriia	Coriobacteriales	Coriobacteriaceae	NA	NA	10	12	35	3	1	45	38	17	5	14	120	112	4	46	23	40	4	59	2	23	26	166	3	6	58	29	19	37	11	23	79	24	14	23	33	38	10	14	16	5	180
81	Otu64	Bacteria	Firmicutes	Clostridia	Clostridiales	Ruminococcaceae	NA	NA	3	9	0	28	10	7	39	24	15	14	33	133	26	10	6	12	1	21	9	2	12	280	12	2	20	5	55	34	1	5	1	13	5	9	7	8	6	0	57	6	0
82	Otu452	Bacteria	Firmicutes	Clostridia	Clostridiales	Lachnospiraceae	Roseburia	NA	19	4	26	3	2	18	39	19	4	13	25	0	4	13	35	6	9	17	6	36	15	4	17	11	29	4	37	4	12	22	8	17	32	12	31	27	18	23	11	6	12
83	Otu80	Bacteria	Firmicutes	Clostridia	Clostridiales	Lachnospiraceae	Dorea	formicigenerans	19	33	26	18	17	18	33	15	15	32	48	27	6	20	53	13	21	24	28	17	7	65	27	39	67	29	22	18	38	24	38	13	22	14	11	15	22	22	17	21	59
84	Otu527	Bacteria	Actinobacteria	Actinobacteria	Bifidobacteriales	Bifidobacteriaceae	Bifidobacterium	adolescentis	34	16	4	0	0	2	0	1	0	1	1	0	96	9	1	0	0	0	6	1	3	1	0	129	0	0	0	0	0	0	0	0	0	0	0	1	1	22	28	0	1
85	Otu74	Bacteria	Firmicutes	Bacilli	Lactobacillales	Lactobacillaceae	Lactobacillus	ruminis	18	0	3	0	9	0	3	23	0	5	1	0	3	1	27	26	1	0	1	4	0	0	92	0	5	15	0	0	12	12	0	3	3	0	0	2	0	0	3	1	0
86	Otu86	Bacteria	Firmicutes	Clostridia	Clostridiales	Ruminococcaceae	NA	NA	8	82	110	25	1	2	59	10	104	2	37	16	42	66	5	0	7	30	0	1	3	1	2	3	64	4	0	17	3	0	17	16	0	33	0	1	4	10	77	21	0
87	Otu65	Bacteria	Bacteroidetes	Bacteroidia	Bacteroidales	Bacteroidaceae	Bacteroides	coprophilus	0	93	0	0	0	0	0	0	0	0	0	0	0	0	0	0	0	0	419	0	0	345	0	0	0	0	123	1	0	0	0	0	0	13	0	0	0	0	35	0	0
88	Otu77	Bacteria	Firmicutes	Clostridia	Clostridiales	Lachnospiraceae	Coprococcus	NA	51	8	5	10	18	21	30	9	0	27	21	1	50	1	10	4	0	17	0	21	1	1	1	10	102	3	0	30	0	4	3	8	14	19	8	6	10	4	37	14	0
89	Otu296	Bacteria	Firmicutes	Clostridia	Clostridiales	Lachnospiraceae	Blautia	NA	19	8	106	21	7	11	5	17	29	16	27	30	1	24	3	18	6	11	8	5	4	23	7	11	52	5	8	21	33	4	7	77	4	56	8	21	10	34	21	17	17
90	Otu250	Bacteria	Bacteroidetes	Bacteroidia	Bacteroidales	Bacteroidaceae	Bacteroides	NA	2	21	7	2	0	0	17	0	13	15	1	4	2	34	3	1	8	47	57	6	3	31	2	25	24	11	47	2	1	29	0	3	0	1	2	1	2	0	36	1	11
91	Otu87	Bacteria	Firmicutes	Clostridia	Clostridiales	Lachnospiraceae	Lachnospira	NA	16	23	18	2	10	120	13	11	35	42	3	2	41	2	6	6	23	8	13	43	11	23	62	50	21	8	37	8	73	8	80	5	10	6	30	12	4	9	19	6	23
92	Otu75	Bacteria	Bacteroidetes	Bacteroidia	Bacteroidales	NA	NA	NA	0	185	0	0	126	46	0	19	7	76	41	2	12	3	0	2	13	5	24	0	0	15	0	4	12	0	0	5	0	0	4	14	0	1	6	19	2	1	0	2	0
93	Otu66	Bacteria	Firmicutes	Clostridia	Clostridiales	Ruminococcaceae	Ruminococcus	NA	68	42	6	2	1	0	14	47	8	14	53	0	0	12	0	6	191	0	0	0	8	0	0	3	16	52	30	0	67	0	14	4	40	0	5	0	4	2	89	1	46
94	Otu79	Bacteria	Firmicutes	Clostridia	Clostridiales	NA	NA	NA	0	0	0	108	124	65	0	23	9	15	119	3	5	50	0	2	0	19	0	0	2	4	7	9	4	0	0	37	0	0	0	12	4	6	2	7	12	2	2	5	0
95	Otu94	Bacteria	Firmicutes	Clostridia	Clostridiales	Lachnospiraceae	Blautia	producta	14	60	0	20	2	61	0	121	1	0	49	0	11	1	15	2	1	11	6	32	12	63	0	0	2	5	23	18	9	58	0	0	2	6	30	9	9	8	19	1	21
96	Otu84	Bacteria	Bacteroidetes	Bacteroidia	Bacteroidales	Porphyromonadaceae	Parabacteroides	NA	0	0	0	7	0	4	0	22	1	35	19	7	25	0	0	0	0	0	0	0	15	28	24	13	160	9	0	0	0	0	0	48	5	0	16	7	0	1	20	9	1
97	Otu353	Bacteria	Firmicutes	Clostridia	Clostridiales	Lachnospiraceae	Lachnobacterium	NA	0	22	2	21	1	3	4	6	2	0	1	3	0	5	30	4	0	0	2	1	1	0	4	19	0	0	5	8	0	1	62	2	3	8	12	3	238	12	5	2	17
98	Otu98	Bacteria	Firmicutes	Clostridia	Clostridiales	Ruminococcaceae	NA	NA	6	5	0	19	58	6	24	16	15	10	49	50	8	38	1	10	2	22	1	2	9	54	53	2	24	6	3	21	1	7	3	13	6	7	1	16	20	8	48	9	0
99	Otu88	Bacteria	Firmicutes	Clostridia	Clostridiales	NA	NA	NA	12	14	33	2	4	15	53	22	36	6	14	11	5	11	11	14	14	13	14	14	5	3	11	18	4	7	30	22	22	15	14	28	8	16	18	5	11	6	24	4	19
100	Otu100	Bacteria	Firmicutes	Clostridia	Clostridiales	Ruminococcaceae	Oscillospira	NA	5	3	4	27	6	17	39	10	28	20	11	100	20	29	3	1	7	94	0	0	15	39	4	4	28	6	0	23	0	1	2	17	2	47	2	7	2	10	20	7	10
101	Otu102	Bacteria	Firmicutes	Clostridia	Clostridiales	Lachnospiraceae	NA	NA	6	0	0	100	1	75	0	259	0	0	0	2	2	2	3	0	0	2	0	0	2	0	173	11	170	0	0	33	0	0	0	27	0	48	1	3	19	2	0	5	0
102	Otu85	Bacteria	Bacteroidetes	Bacteroidia	Bacteroidales	Prevotellaceae	Prevotella	NA	17	0	17	1	6	5	0	9	2	0	0	3	15	2	6	4	7	13	5	8	1	1	0	7	0	27	0	0	6	32	5	27	5	0	18	5	13	5	2	12	13
103	Otu60	Bacteria	Firmicutes	Bacilli	Lactobacillales	Lactobacillaceae	Lactobacillus	NA	411	0	0	0	0	1	0	0	0	0	0	0	0	0	0	0	0	0	0	0	0	0	0	0	0	0	0	0	0	3	0	1	0	0	0	0	0	0	0	0	0
104	Otu118	Bacteria	Firmicutes	Clostridia	Clostridiales	Ruminococcaceae	NA	NA	0	0	0	1	3	1	41	40	4	6	33	8	1	6	9	7	29	34	1	4	5	32	11	11	27	16	9	5	5	16	8	1	27	0	0	9	1	28	0	12	0
105	Otu120	Bacteria	Firmicutes	Clostridia	Clostridiales	NA	NA	NA	2	24	14	14	3	1	38	14	11	22	82	41	7	15	4	20	28	45	2	11	2	46	9	9	26	19	25	15	5	16	5	39	12	35	7	7	25	7	0	14	22
106	Otu969	Bacteria	Firmicutes	Clostridia	Clostridiales	Ruminococcaceae	Faecalibacterium	prausnitzii	7	21	13	4	15	6	36	13	16	14	7	10	4	9	25	8	15	10	12	12	8	6	12	5	20	25	51	17	5	60	28	12	32	7	18	11	9	7	7	5	15
107	Otu82	Bacteria	Bacteroidetes	Bacteroidia	Bacteroidales	[Paraprevotellaceae]	CF231	NA	0	0	0	11	0	114	0	42	37	59	17	3	0	37	0	0	71	0	0	0	0	0	0	5	64	0	0	15	0	0	0	0	0	5	0	106	8	55	0	9	0
108	Otu68	Bacteria	Proteobacteria	Deltaproteobacteria	Desulfovibrionales	Desulfovibrionaceae	Desulfovibrio	NA	0	7	5	11	18	61	37	12	12	2	14	29	4	9	0	0	1	53	4	4	5	17	4	34	118	3	22	10	0	16	4	1	0	5	3	3	9	28	72	12	9
109	Otu99	Bacteria	Firmicutes	Clostridia	Clostridiales	Ruminococcaceae	NA	NA	2	0	0	3	38	3	128	6	18	2	45	105	13	8	0	5	0	0	0	0	3	161	301	0	10	11	0	64	0	3	1	15	0	6	5	1	12	1	19	4	0
110	Otu92	Bacteria	Firmicutes	Clostridia	Clostridiales	Ruminococcaceae	NA	NA	63	1	13	0	1	3	26	10	94	12	21	21	7	3	8	15	5	8	17	16	3	25	4	12	35	5	16	23	21	6	14	15	25	2	11	5	8	1	4	4	21
111	Otu76	Bacteria	Proteobacteria	Betaproteobacteria	Burkholderiales	Alcaligenaceae	Sutterella	NA	0	407	26	0	0	0	5	0	0	0	0	0	1	0	0	0	0	16	0	20	17	6	0	1	67	9	517	0	22	0	85	9	5	0	59	0	3	0	0	0	4
112	Otu97	Bacteria	Firmicutes	Clostridia	Clostridiales	Lachnospiraceae	Coprococcus	NA	20	6	8	9	12	14	22	8	20	15	27	18	21	30	13	32	17	14	6	6	4	33	2	10	13	14	30	10	6	20	12	46	36	26	15	8	16	6	7	4	41
113	Otu106	Bacteria	Firmicutes	Clostridia	Clostridiales	Lachnospiraceae	Dorea	NA	1	84	2	0	14	0	6	10	16	20	1	5	4	8	28	7	12	8	48	71	5	82	7	7	2	3	57	2	8	13	17	18	10	7	13	35	4	10	2	3	7
114	Otu115	Bacteria	Firmicutes	Clostridia	Clostridiales	NA	NA	NA	3	7	5	14	5	24	23	6	8	5	24	20	0	22	4	13	7	44	6	16	45	20	1	5	33	10	33	12	6	2	20	19	4	26	1	12	9	16	12	8	5
115	Otu111	Bacteria	Firmicutes	Clostridia	Clostridiales	Lachnospiraceae	Coprococcus	eutactus	0	7	5	23	23	0	3	4	1	1	31	0	0	11	13	6	67	0	0	0	19	9	0	11	19	8	0	18	0	51	14	30	1	7	22	7	11	11	9	5	110
116	Otu83	Bacteria	Elusimicrobia	Elusimicrobia	Elusimicrobiales	Elusimicrobiaceae	NA	NA	0	4	0	84	0	1	17	66	0	1	98	13	13	0	1	0	0	0	1	0	315	1	2	0	15	2	0	9	0	0	3	81	0	0	43	11	3	3	8	8	1
117	Otu103	Bacteria	Firmicutes	Clostridia	Clostridiales	Ruminococcaceae	NA	NA	0	39	0	4	0	22	0	19	0	0	1	152	0	11	49	0	34	0	1	4	14	0	95	0	1	0	0	1	0	21	0	29	0	0	0	16	1	0	0	60	0
118	Otu71	Bacteria	Firmicutes	Erysipelotrichi	Erysipelotrichales	Erysipelotrichaceae	NA	NA	1	0	0	0	0	3	0	1	0	0	1	0	0	2	0	5	0	0	0	0	0	0	0	0	6	2	0	0	0	5	0	0	0	0	0	0	0	0	0	0	0
119	Otu73	Bacteria	Proteobacteria	Gammaproteobacteria	Pseudomonadales	Pseudomonadaceae	Pseudomonas	NA	329	0	0	0	0	0	0	0	0	0	0	0	0	0	0	0	0	0	0	0	0	0	0	0	0	0	0	0	0	6	0	0	0	0	0	0	0	0	0	0	0
120	Otu335	Bacteria	Firmicutes	Clostridia	Clostridiales	Ruminococcaceae	NA	NA	6	0	3	26	0	11	2	20	1	0	7	93	12	11	9	55	10	2	7	0	6	1	33	15	0	5	2	2	11	148	4	29	3	0	4	4	2	12	1	10	2
121	Otu104	Bacteria	Firmicutes	Clostridia	Clostridiales	NA	NA	NA	0	1	0	44	0	0	0	4	25	2	14	43	0	12	1	0	0	0	0	0	9	0	144	0	59	0	0	34	0	0	0	19	0	5	0	5	0	2	148	0	0
122	Otu96	Bacteria	Firmicutes	Bacilli	Turicibacterales	Turicibacteraceae	Turicibacter	NA	1	6	0	3	0	11	0	0	24	10	16	0	0	8	0	47	5	5	164	0	49	0	10	11	6	1	1	1	3	0	15	0	7	19	31	3	4	0	59	1	41
123	Otu91	Bacteria	Verrucomicrobia	Verrucomicrobiae	Verrucomicrobiales	Verrucomicrobiaceae	Akkermansia	muciniphila	0	6	0	0	0	0	59	0	0	1	0	1	0	2	0	2	2	134	8	1	0	0	0	0	0	0	0	2	0	1	0	2	0	0	3	0	0	0	0	0	0
124	Otu105	Bacteria	Firmicutes	Clostridia	Clostridiales	Ruminococcaceae	Ruminococcus	NA	0	0	5	5	0	4	19	17	9	0	0	1	0	11	1	0	1	12	4	4	4	0	8	0	5	0	0	15	0	21	0	4	0	44	0	1	0	0	0	0	0
125	Otu404	Bacteria	Firmicutes	Clostridia	Clostridiales	Ruminococcaceae	NA	NA	2	14	7	23	11	11	17	4	12	5	16	17	3	15	1	16	1	40	2	2	4	34	25	1	11	4	15	5	1	11	3	9	6	16	6	6	4	7	15	6	18
126	Otu90	Bacteria	Bacteroidetes	Bacteroidia	Bacteroidales	Porphyromonadaceae	Parabacteroides	distasonis	0	10	14	2	0	2	10	1	0	4	0	2	1	3	0	6	0	12	21	10	0	8	0	2	10	1	8	0	1	12	3	1	0	12	7	0	2	0	3	0	17
127	Otu110	Bacteria	Firmicutes	Clostridia	Clostridiales	NA	NA	NA	0	15	0	12	1	4	12	3	25	3	34	2	0	1	17	3	2	12	36	8	0	70	5	7	11	6	30	8	4	47	10	9	3	8	6	11	28	8	2	36	22
128	Otu109	Bacteria	Firmicutes	Clostridia	Clostridiales	Lachnospiraceae	NA	NA	0	27	0	17	3	2	15	0	4	13	5	44	1	5	1	38	5	27	11	25	12	48	23	0	20	4	78	0	0	25	16	6	1	17	35	29	4	2	25	4	0
129	Otu112	Bacteria	Firmicutes	Clostridia	Clostridiales	Lachnospiraceae	NA	NA	15	26	17	36	35	3	30	18	11	5	10	23	7	11	8	26	18	9	8	13	9	35	11	23	3	4	54	8	6	7	11	8	5	6	45	3	2	1	7	11	11
130	Otu81	Bacteria	Cyanobacteria	4C0d-2	YS2	NA	NA	NA	11	0	0	0	4	0	0	0	7	8	10	0	6	1	0	0	0	76	5	13	0	0	6	0	0	4	0	6	0	0	6	1	30	93	37	23	6	1	0	3	35
131	Otu369	Bacteria	Bacteroidetes	Bacteroidia	Bacteroidales	Bacteroidaceae	Bacteroides	NA	1	41	46	2	1	3	32	0	5	16	2	0	1	26	4	1	11	33	12	9	1	70	2	6	22	83	12	14	2	13	1	2	1	3	3	0	2	0	50	0	2
132	Otu101	Bacteria	Firmicutes	Clostridia	Clostridiales	NA	NA	NA	3	11	0	13	61	5	60	4	6	0	76	235	0	3	0	1	0	5	0	5	29	149	10	7	4	5	0	1	0	10	4	4	1	1	1	0	19	8	1	2	7
133	Otu124	Bacteria	Firmicutes	Clostridia	Clostridiales	Ruminococcaceae	NA	NA	24	7	62	22	7	7	5	12	1	0	6	14	4	11	0	56	5	30	4	1	11	20	0	7	16	0	0	9	0	51	2	11	2	16	4	20	23	4	14	19	4
134	Otu70	Bacteria	Fusobacteria	Fusobacteriia	Fusobacteriales	Fusobacteriaceae	Fusobacterium	NA	0	0	7	0	0	0	0	0	0	0	0	0	0	0	0	0	0	17	22	0	0	136	0	0	4	2	9	0	2	0	2	0	0	224	0	0	0	0	0	0	1
135	Otu554	Bacteria	Firmicutes	Clostridia	Clostridiales	Lachnospiraceae	NA	NA	0	20	0	14	2	0	7	15	7	18	12	2	1	10	0	19	2	3	8	191	7	3	0	0	4	1	19	7	0	3	2	21	4	9	14	10	10	13	4	6	5
136	Otu117	Bacteria	Firmicutes	Clostridia	Clostridiales	Ruminococcaceae	NA	NA	17	8	7	6	4	8	36	0	4	63	9	14	3	7	1	2	0	42	0	9	3	0	13	0	22	18	9	18	2	2	3	3	0	6	1	3	4	15	11	2	50
137	Otu129	Bacteria	Firmicutes	Clostridia	Clostridiales	Lachnospiraceae	NA	NA	22	10	18	10	4	5	18	6	15	7	20	9	5	4	14	3	12	10	18	24	22	6	27	10	4	3	7	3	10	12	12	9	1	5	10	4	14	8	8	7	13
138	Otu122	Bacteria	Bacteroidetes	Bacteroidia	Bacteroidales	Bacteroidaceae	Bacteroides	NA	0	82	1	0	0	0	16	0	16	28	0	1	0	20	0	3	0	0	33	21	0	25	0	0	2	3	32	0	0	41	0	0	0	2	0	0	0	0	24	0	4
139	Otu114	Bacteria	Firmicutes	Clostridia	Clostridiales	Ruminococcaceae	NA	NA	1	0	2	2	0	0	5	5	1	0	9	4	0	21	0	3	0	10	0	0	0	13	12	1	20	2	0	3	0	0	0	0	2	24	0	7	2	2	13	0	0
140	Otu181	Bacteria	Firmicutes	Clostridia	Clostridiales	Ruminococcaceae	NA	NA	16	5	8	11	8	5	26	6	19	2	24	2	7	3	22	16	3	10	4	15	15	9	16	2	20	6	9	6	12	7	23	21	16	11	13	10	10	7	5	20	20
141	Otu119	Bacteria	Firmicutes	Bacilli	Lactobacillales	Streptococcaceae	Streptococcus	NA	3	9	29	0	0	5	0	0	23	2	1	0	0	1	159	1	2	2	32	6	7	8	3	7	0	0	18	0	28	18	2	0	2	4	13	2	1	1	7	1	19
142	Otu358	Bacteria	Firmicutes	Clostridia	Clostridiales	Ruminococcaceae	NA	NA	2	5	14	1	1	11	45	5	51	7	6	3	5	28	4	3	9	8	2	5	15	9	0	6	8	20	54	6	4	25	10	11	12	13	10	7	11	3	7	10	3
143	Otu93	Bacteria	Bacteroidetes	Bacteroidia	Bacteroidales	NA	NA	NA	3	1	18	8	17	7	0	5	40	4	43	75	1	10	1	6	5	28	2	0	47	113	6	1	0	2	0	1	0	0	0	0	0	0	3	2	5	1	13	3	0
144	Otu121	Bacteria	Firmicutes	Clostridia	Clostridiales	Ruminococcaceae	NA	NA	4	0	13	4	1	2	11	27	16	1	5	7	0	24	4	19	3	2	2	1	8	7	0	4	19	12	3	19	12	3	2	24	1	1	1	14	9	4	4	43	12
145	Otu95	Bacteria	Proteobacteria	Betaproteobacteria	Burkholderiales	Alcaligenaceae	Sutterella	NA	11	20	8	9	0	1	0	0	3	27	18	0	1	13	1	1	27	24	40	36	10	1	1	6	0	0	22	6	1	3	0	0	4	28	5	14	0	2	1	5	63
146	Otu1171	Bacteria	Firmicutes	Clostridia	Clostridiales	Ruminococcaceae	NA	NA	11	16	14	9	19	8	24	3	7	6	6	10	9	11	2	18	3	9	15	11	9	14	17	11	18	11	14	8	3	6	17	17	4	11	2	3	9	2	9	4	4
147	Otu108	Bacteria	Bacteroidetes	Bacteroidia	Bacteroidales	NA	NA	NA	0	0	0	0	0	0	0	19	2	12	27	5	0	144	0	0	21	0	0	0	0	2	4	3	0	0	1	3	0	0	0	16	0	158	0	29	0	8	0	0	0
148	Otu869	Bacteria	Firmicutes	Clostridia	Clostridiales	Lachnospiraceae	NA	NA	0	6	1	4	1	2	5	2	28	1	4	2	1	8	7	4	5	6	5	26	5	3	13	18	5	19	22	5	2	18	23	4	7	10	11	2	6	11	4	6	6
149	Otu130	Bacteria	Firmicutes	Clostridia	Clostridiales	Ruminococcaceae	Oscillospira	NA	1	6	1	12	7	4	13	7	5	6	32	20	2	9	4	16	5	23	1	8	7	33	7	9	4	4	22	7	6	8	8	2	4	3	6	5	6	12	12	8	20
150	Otu132	Bacteria	Cyanobacteria	Chloroplast	Streptophyta	NA	NA	NA	1	0	0	1	0	0	0	1	0	0	1	0	0	0	0	1	1	1	0	0	1	0	0	47	2	0	0	0	1	0	3	0	0	0	5	0	0	0	128	0	0
151	Otu134	Bacteria	Firmicutes	Clostridia	Clostridiales	Ruminococcaceae	NA	NA	0	1	0	21	13	14	6	11	8	8	14	13	3	10	1	8	2	9	1	0	0	51	7	1	8	2	0	8	0	3	2	7	1	6	3	6	2	0	9	9	11
152	Otu568	Bacteria	Firmicutes	Erysipelotrichi	Erysipelotrichales	Erysipelotrichaceae	[Eubacterium]	biforme	0	1	0	1	8	0	1	64	2	19	7	4	1	33	6	2	5	11	0	31	12	4	2	2	43	23	0	1	18	23	60	11	10	0	16	3	1	18	7	1	12
153	Otu149	Bacteria	Firmicutes	Clostridia	Clostridiales	Ruminococcaceae	Ruminococcus	NA	0	0	0	0	0	0	0	0	0	0	7	0	0	0	0	0	0	0	0	0	85	7	0	0	0	0	0	1	0	0	0	0	0	0	0	0	0	0	0	1	0
154	Otu950	Bacteria	Proteobacteria	Betaproteobacteria	Burkholderiales	Alcaligenaceae	Sutterella	NA	0	0	58	0	6	0	37	0	0	0	0	0	7	3	0	0	0	3	13	5	1	0	43	8	3	0	4	1	12	0	0	0	0	4	4	0	0	0	11	0	5
155	Otu127	Bacteria	Firmicutes	Clostridia	Clostridiales	Lachnospiraceae	[Ruminococcus]	gnavus	0	0	28	9	0	5	0	0	0	0	0	0	0	0	0	0	0	25	75	2	0	7	2	1	0	0	37	3	0	1	0	0	0	0	0	2	0	0	13	0	0
156	Otu165	Bacteria	Firmicutes	Clostridia	Clostridiales	Lachnospiraceae	Lachnospira	NA	0	4	3	0	0	36	2	4	3	3	3	0	3	0	0	2	6	1	0	0	22	1	0	0	12	0	10	16	2	20	12	3	1	2	0	3	3	1	7	4	5
157	Otu327	Bacteria	Firmicutes	Clostridia	Clostridiales	Lachnospiraceae	NA	NA	9	6	7	1	4	2	14	5	13	8	18	11	7	1	9	8	4	2	7	7	15	12	1	4	7	1	7	7	5	19	12	18	5	1	12	7	11	7	6	2	4
158	Otu136	Bacteria	Firmicutes	Clostridia	Clostridiales	Lachnospiraceae	NA	NA	11	24	16	3	2	0	9	8	8	4	7	7	9	3	6	2	1	15	21	27	16	3	18	9	21	4	24	5	12	5	7	2	4	7	17	7	6	2	8	4	21
159	Otu550	Bacteria	Firmicutes	Clostridia	Clostridiales	Ruminococcaceae	NA	NA	0	2	0	11	59	17	5	8	24	4	29	57	3	15	1	11	1	6	1	1	1	52	25	1	4	1	2	4	1	1	0	1	0	6	4	2	1	3	12	7	3
160	Otu214	Bacteria	Bacteroidetes	Bacteroidia	Bacteroidales	[Paraprevotellaceae]	[Prevotella]	NA	0	0	0	0	0	0	0	0	0	15	0	0	0	30	0	0	0	0	0	0	16	0	0	0	0	0	0	0	0	0	0	0	0	241	0	88	0	0	0	0	0
161	Otu131	Bacteria	Bacteroidetes	Bacteroidia	Bacteroidales	Prevotellaceae	Prevotella	NA	0	0	0	1	0	15	0	74	0	0	32	1	0	0	0	0	16	0	0	0	0	18	0	4	0	0	0	0	0	0	0	0	0	1	0	10	0	0	0	114	0
162	Otu1108	Bacteria	Firmicutes	Clostridia	Clostridiales	Lachnospiraceae	Lachnospira	NA	16	0	0	2	10	15	6	3	0	0	18	5	32	3	8	5	6	14	1	0	1	6	15	0	15	17	25	6	12	3	12	48	0	0	2	6	39	1	0	1	3
163	Otu140	Bacteria	Firmicutes	Clostridia	Clostridiales	Lachnospiraceae	NA	NA	0	0	1	13	0	2	3	1	0	4	5	19	0	2	7	22	7	75	0	0	12	1	4	3	6	0	0	0	0	1	20	19	0	5	6	1	0	0	2	2	0
164	Otu135	Bacteria	Firmicutes	Clostridia	Clostridiales	Lachnospiraceae	NA	NA	3	8	4	9	2	9	0	9	11	1	5	49	0	4	0	3	5	4	0	1	9	2	0	14	5	2	3	9	10	8	9	5	0	3	15	5	22	3	12	6	7
165	Otu107	Bacteria	Spirochaetes	Spirochaetes	Spirochaetales	Spirochaetaceae	Treponema	NA	0	0	0	0	0	0	0	0	0	0	0	0	0	0	0	0	0	0	0	0	0	0	0	0	0	0	0	0	0	0	0	0	0	0	0	0	781	0	0	0	0
166	Otu113	Bacteria	Firmicutes	Erysipelotrichi	Erysipelotrichales	Erysipelotrichaceae	Bulleidia	NA	8	3	2	3	5	1	4	10	2	8	33	10	3	6	2	8	24	0	0	0	4	111	9	5	4	7	0	11	17	0	0	12	11	0	0	7	0	12	3	3	0
167	Otu116	Bacteria	Firmicutes	Clostridia	Clostridiales	Veillonellaceae	Megamonas	NA	0	0	0	0	0	0	0	0	12	0	0	0	0	0	0	0	0	0	24	0	0	57	0	0	0	0	0	0	0	0	0	0	0	0	0	0	0	0	0	0	0
168	Otu1118	Bacteria	Firmicutes	Clostridia	Clostridiales	Ruminococcaceae	NA	NA	0	14	1	9	2	1	9	5	6	4	51	24	1	30	6	5	3	15	9	12	17	24	4	4	6	1	13	8	0	2	0	0	3	12	6	5	14	3	3	5	0
169	Otu151	Bacteria	Tenericutes	Mollicutes	RF39	NA	NA	NA	0	0	0	2	86	0	0	13	234	3	2	28	7	4	0	0	0	0	0	0	1	11	6	7	0	0	0	18	0	7	0	0	0	8	0	2	0	1	10	5	0
170	Otu141	Bacteria	Firmicutes	Clostridia	Clostridiales	Ruminococcaceae	NA	NA	0	1	0	4	1	0	0	6	4	1	2	4	0	76	0	7	0	4	0	0	6	1	16	2	8	0	0	2	0	1	0	0	0	3	1	15	0	2	1	2	0
171	Otu125	Bacteria	Proteobacteria	Deltaproteobacteria	Desulfovibrionales	Desulfovibrionaceae	Bilophila	NA	9	4	3	4	3	6	14	1	7	0	3	22	2	6	1	6	3	29	18	5	1	4	2	4	41	4	6	2	2	1	3	0	2	2	1	1	1	2	5	0	0
172	Otu819	Bacteria	Bacteroidetes	Bacteroidia	Bacteroidales	Prevotellaceae	Prevotella	copri	1	24	4	14	2	0	0	6	6	0	1	1	6	10	5	30	4	2	5	0	0	15	11	8	5	0	18	3	9	5	8	2	4	4	6	7	7	5	0	6	8
173	Otu350	Bacteria	Firmicutes	Clostridia	Clostridiales	Ruminococcaceae	NA	NA	5	7	0	3	16	6	2	6	5	8	9	14	6	5	0	6	0	2	1	6	2	2	2	6	1	4	1	15	1	0	6	0	0	2	0	7	9	5	6	1	0
174	Otu164	Bacteria	Bacteroidetes	Bacteroidia	Bacteroidales	NA	NA	NA	0	0	0	169	0	1	0	0	0	0	35	4	0	39	0	0	0	74	0	0	0	14	0	18	0	0	0	0	0	1	0	53	0	0	0	0	0	5	0	0	0
175	Otu319	Bacteria	Firmicutes	Clostridia	Clostridiales	NA	NA	NA	4	2	0	14	2	4	2	2	4	1	0	2	4	2	1	5	3	4	2	33	7	0	0	1	1	0	14	4	3	1	0	6	4	0	2	4	14	5	2	12	0
176	Otu167	Bacteria	Bacteroidetes	Bacteroidia	Bacteroidales	[Paraprevotellaceae]	NA	NA	0	0	0	9	0	0	0	31	0	3	0	0	0	0	0	0	0	0	0	0	0	0	7	0	0	0	0	0	0	0	0	5	0	0	2	0	0	5	0	0	2
177	Otu558	Bacteria	Cyanobacteria	4C0d-2	YS2	NA	NA	NA	0	0	0	4	0	0	0	0	0	0	0	0	0	0	7	33	1	0	0	26	0	0	0	4	1	0	0	0	0	0	13	0	18	0	21	0	0	0	0	4	0
178	Otu137	Bacteria	Firmicutes	Clostridia	Clostridiales	Ruminococcaceae	NA	NA	5	0	6	0	0	14	96	1	9	0	17	8	0	0	2	6	0	11	1	3	4	22	7	0	2	0	29	5	9	0	0	0	8	1	1	2	0	11	8	0	12
179	Otu161	Bacteria	Firmicutes	Clostridia	Clostridiales	Ruminococcaceae	NA	NA	0	0	0	6	7	16	0	7	2	12	0	0	1	11	0	32	28	0	0	0	0	0	0	28	7	15	0	2	0	0	2	13	13	1	8	4	3	13	0	7	1
180	Otu168	Bacteria	Firmicutes	Clostridia	Clostridiales	Ruminococcaceae	Ruminococcus	NA	0	0	0	0	1	0	0	2	0	96	3	1	1	0	13	4	7	0	0	0	0	23	0	1	0	0	0	1	0	1	0	0	4	0	2	3	3	2	0	0	12
181	Otu687	Bacteria	Firmicutes	Clostridia	Clostridiales	Lachnospiraceae	NA	NA	0	4	5	4	2	9	2	1	14	7	1	1	1	3	2	4	5	9	2	12	4	1	7	9	0	11	10	1	8	8	11	5	7	11	23	2	3	9	5	2	6
182	Otu128	Bacteria	Bacteroidetes	Bacteroidia	Bacteroidales	Porphyromonadaceae	Parabacteroides	NA	0	3	0	0	0	0	4	0	45	0	0	0	0	23	3	2	0	12	0	5	0	0	3	4	6	2	16	3	1	4	0	0	0	10	2	0	0	0	7	0	48
183	Otu231	Bacteria	Firmicutes	Clostridia	Clostridiales	Lachnospiraceae	NA	NA	10	4	3	5	4	11	8	1	7	4	11	25	2	7	2	23	7	8	1	3	8	8	1	0	15	8	16	2	2	1	1	3	4	10	6	5	7	3	11	2	8
184	Otu589	Bacteria	Bacteroidetes	Bacteroidia	Bacteroidales	Bacteroidaceae	Bacteroides	NA	0	9	1	0	0	0	0	0	0	0	0	0	0	0	0	0	0	1	0	2	0	3	0	0	0	0	0	0	0	1	0	0	1	0	0	0	0	0	0	0	6
185	Otu159	Bacteria	Firmicutes	Bacilli	Lactobacillales	Streptococcaceae	Streptococcus	NA	0	0	0	0	7	0	0	0	0	0	0	0	5	0	0	0	0	0	0	0	0	0	0	0	0	0	0	0	0	0	5	0	216	0	0	0	0	2	0	21	0
186	Otu133	Bacteria	Firmicutes	Clostridia	Clostridiales	Clostridiaceae	Clostridium	NA	0	9	1	2	0	14	0	0	1	0	1	26	2	0	0	0	2	0	4	1	3	1	3	1	0	0	0	0	0	73	0	0	18	9	1	1	0	5	42	16	1
187	Otu146	Bacteria	Bacteroidetes	Bacteroidia	Bacteroidales	Bacteroidaceae	Bacteroides	plebeius	0	0	0	0	0	0	0	0	0	0	0	0	0	0	0	0	0	0	198	0	0	0	0	0	0	0	318	0	0	0	0	0	0	0	0	0	0	0	0	0	0
188	Otu142	Bacteria	Firmicutes	Clostridia	Clostridiales	Christensenellaceae	NA	NA	0	0	3	1	13	22	43	6	49	1	4	4	0	19	0	8	0	0	1	6	8	5	2	0	42	0	0	13	0	0	0	1	0	0	2	0	0	2	27	0	0
189	Otu191	Bacteria	Firmicutes	Clostridia	Clostridiales	Lachnospiraceae	NA	NA	0	2	0	1	0	14	0	13	1	1	3	4	2	0	0	2	2	7	11	15	9	0	1	1	5	1	0	3	0	18	13	99	1	0	18	4	6	0	0	0	0
190	Otu199	Bacteria	Firmicutes	Clostridia	Clostridiales	Ruminococcaceae	NA	NA	2	11	9	3	2	1	12	0	10	1	3	10	0	10	4	12	5	0	0	0	3	13	1	1	10	6	34	4	1	8	1	3	0	2	3	0	2	3	2	1	1
191	Otu162	Bacteria	Firmicutes	Clostridia	Clostridiales	Lachnospiraceae	NA	NA	11	2	0	11	3	0	0	6	0	23	0	0	4	0	0	1	0	0	0	0	0	0	0	1	1	0	0	9	6	0	0	1	1	50	2	0	2	0	2	10	0
192	Otu372	Bacteria	Firmicutes	Clostridia	Clostridiales	Ruminococcaceae	NA	NA	0	19	0	13	0	0	4	5	3	3	29	18	0	21	1	2	5	11	10	7	16	12	0	2	2	5	18	4	0	3	1	6	8	9	2	3	5	2	3	4	3
193	Otu176	Bacteria	Firmicutes	Clostridia	Clostridiales	Lachnospiraceae	NA	NA	8	7	0	0	3	0	0	0	22	8	10	6	0	2	0	1	0	0	0	0	0	0	0	0	0	1	0	7	1	0	0	3	0	0	1	6	0	50	0	0	28
194	Otu155	Bacteria	Firmicutes	Clostridia	Clostridiales	Clostridiaceae	NA	NA	7	0	0	6	0	13	0	2	0	19	15	3	4	14	0	0	24	4	0	1	0	53	2	6	7	4	0	4	0	1	0	1	0	2	0	3	0	55	0	2	0
195	Otu147	Bacteria	Firmicutes	Clostridia	Clostridiales	Ruminococcaceae	NA	NA	0	0	0	15	0	0	0	0	0	0	1	2	0	23	0	0	3	1	0	0	0	0	37	0	0	0	0	7	0	0	0	0	0	0	0	0	0	0	33	0	0
196	Otu166	Bacteria	Firmicutes	Clostridia	Clostridiales	Lachnospiraceae	Dorea	NA	1	19	4	2	0	2	3	5	0	4	23	19	1	1	0	2	41	5	0	5	0	12	1	7	0	4	5	2	2	18	3	1	0	12	12	6	6	1	2	5	1
197	Otu223	Bacteria	Firmicutes	Clostridia	Clostridiales	Lachnospiraceae	NA	NA	2	10	14	5	5	4	5	4	4	1	4	4	1	3	5	4	2	4	13	4	4	1	4	5	6	4	9	3	16	4	4	6	2	1	7	7	6	2	4	3	3
198	Otu210	Bacteria	Firmicutes	Clostridia	Clostridiales	NA	NA	NA	0	1	0	8	2	12	21	26	11	7	15	2	16	1	9	4	2	7	2	0	0	0	2	0	19	1	0	0	0	0	0	3	2	16	0	3	1	0	1	5	14
199	Otu172	Bacteria	Firmicutes	Clostridia	Clostridiales	NA	NA	NA	0	2	0	2	1	0	0	2	5	14	2	5	1	3	3	18	0	2	0	3	5	4	3	0	0	4	2	2	0	0	0	0	0	0	1	2	24	2	2	6	0
200	Otu150	Bacteria	Bacteroidetes	Bacteroidia	Bacteroidales	Bacteroidaceae	Bacteroides	NA	0	0	1	0	0	0	6	0	0	0	0	0	0	5	0	0	4	0	95	0	0	23	0	0	6	0	2	0	0	0	0	0	0	0	3	0	0	0	1	0	43
201	Otu267	Bacteria	Bacteroidetes	Bacteroidia	Bacteroidales	[Odoribacteraceae]	Butyricimonas	NA	1	2	2	4	0	0	12	1	0	0	2	8	1	0	3	0	1	16	24	10	3	2	0	0	20	0	0	0	2	2	0	0	0	1	2	0	2	0	3	2	0
202	Otu139	Bacteria	Bacteroidetes	Bacteroidia	Bacteroidales	Bacteroidaceae	Bacteroides	NA	0	0	0	0	0	0	0	0	0	0	0	0	0	0	0	0	0	0	104	0	0	0	0	0	0	0	0	0	0	0	0	0	0	0	0	0	0	0	0	0	0
203	Otu144	Bacteria	Firmicutes	Clostridia	Clostridiales	Ruminococcaceae	Ruminococcus	NA	8	0	6	0	0	0	2	0	43	2	47	0	1	8	5	2	0	0	0	24	0	2	1	2	18	4	1	8	6	11	0	7	1	11	4	7	2	1	12	0	0
204	Otu158	Bacteria	Firmicutes	Clostridia	Clostridiales	Ruminococcaceae	Ruminococcus	NA	13	7	2	11	5	51	5	2	11	1	10	4	3	2	0	5	0	2	1	0	0	1	0	0	0	0	0	2	1	9	1	4	0	1	2	3	3	8	2	11	0
205	Otu696	Bacteria	Bacteroidetes	Bacteroidia	Bacteroidales	Prevotellaceae	Prevotella	NA	0	5	0	0	0	7	0	6	0	2	3	2	2	1	0	0	6	0	0	3	0	0	1	0	0	41	0	4	0	4	13	0	6	0	1	1	0	9	0	0	5
206	Otu163	Bacteria	Firmicutes	Clostridia	Clostridiales	NA	NA	NA	0	0	1	14	27	0	19	6	5	3	3	0	5	3	5	3	5	11	4	1	14	0	1	1	13	3	1	2	0	4	1	2	1	4	0	16	7	0	5	3	28
207	Otu169	Bacteria	Firmicutes	Clostridia	Clostridiales	Ruminococcaceae	Oscillospira	NA	16	3	10	3	4	2	6	4	3	4	4	19	4	13	5	7	3	6	1	5	1	16	5	3	2	5	6	8	8	4	3	1	2	4	2	2	1	2	3	4	12
208	Otu281	Bacteria	Firmicutes	Clostridia	Clostridiales	NA	NA	NA	0	11	0	2	2	22	3	1	5	0	1	0	2	0	5	0	3	0	1	0	2	0	11	1	8	1	7	0	0	5	3	11	3	1	5	0	6	1	3	5	4
209	Otu123	Bacteria	Proteobacteria	Epsilonproteobacteria	Campylobacterales	Campylobacteraceae	Campylobacter	NA	0	0	0	0	27	0	17	0	0	0	0	0	0	0	10	40	1	0	0	0	0	0	0	0	0	0	0	0	0	0	0	0	1	0	2	1	0	0	0	0	0
210	Otu179	Bacteria	Cyanobacteria	4C0d-2	YS2	NA	NA	NA	0	10	0	0	0	0	0	15	5	17	0	0	0	3	9	0	6	49	11	0	12	0	1	0	0	2	0	1	0	1	0	1	30	6	0	16	0	3	0	2	0
211	Otu187	Bacteria	Firmicutes	Clostridia	Clostridiales	NA	NA	NA	0	0	0	0	0	0	0	1	0	1	14	17	4	4	0	0	0	0	0	0	1	54	69	0	4	0	0	0	0	2	0	0	0	0	0	0	1	0	5	1	0
212	Otu988	Bacteria	Firmicutes	Clostridia	Clostridiales	Lachnospiraceae	NA	NA	1	3	3	0	0	1	1	0	6	3	2	1	1	5	3	4	2	2	1	11	3	3	9	4	1	2	8	0	1	3	3	3	5	7	14	4	10	9	5	1	0
213	Otu1134	Bacteria	Firmicutes	Clostridia	Clostridiales	Clostridiaceae	NA	NA	0	4	1	0	1	7	3	0	20	4	4	0	0	4	0	4	4	1	2	1	1	0	8	7	15	1	1	1	2	1	9	0	1	2	5	2	1	7	7	0	3
214	Otu239	Bacteria	Firmicutes	Clostridia	Clostridiales	Lachnospiraceae	Coprococcus	NA	0	0	0	0	26	21	0	1	2	0	17	67	0	5	0	0	10	0	0	0	1	10	3	0	4	6	0	1	5	0	0	0	0	0	5	11	0	1	0	1	2
215	Otu195	Bacteria	Firmicutes	Clostridia	Clostridiales	Veillonellaceae	Veillonella	dispar	0	3	21	2	2	3	1	0	2	0	0	0	1	0	2	0	2	2	4	2	2	4	4	2	3	1	2	2	4	8	2	1	6	2	4	2	0	3	0	0	0
216	Otu228	Bacteria	Firmicutes	Clostridia	Clostridiales	NA	NA	NA	1	3	0	0	1	40	0	9	0	0	0	0	0	0	2	1	3	1	2	0	0	0	0	1	2	0	4	2	0	1	0	2	2	0	1	24	0	0	2	12	0
217	Otu156	Bacteria	Tenericutes	Mollicutes	RF39	NA	NA	NA	0	2	0	0	0	6	0	16	1	1	0	17	0	0	0	36	2	32	11	0	0	0	0	0	0	0	0	4	0	0	0	1	0	0	0	3	0	3	0	0	0
218	Otu211	Bacteria	Firmicutes	Clostridia	Clostridiales	Ruminococcaceae	NA	NA	4	0	0	8	7	0	3	3	3	9	7	12	2	1	1	5	0	6	0	0	1	10	17	0	2	1	0	16	0	0	0	2	0	0	1	1	2	1	67	1	0
219	Otu171	Bacteria	Bacteroidetes	Bacteroidia	Bacteroidales	NA	NA	NA	0	0	0	0	0	6	0	1	1	3	0	0	13	0	5	0	4	0	0	0	0	0	0	0	0	0	0	0	0	12	0	0	0	0	0	0	0	13	0	0	0
220	Otu145	Bacteria	Actinobacteria	Coriobacteriia	Coriobacteriales	Coriobacteriaceae	Slackia	NA	3	2	6	1	2	1	0	6	5	2	6	4	2	5	3	7	7	7	1	2	4	15	1	5	6	5	1	2	1	2	7	6	1	0	5	8	2	4	1	5	4
221	Otu177	Bacteria	Bacteroidetes	Bacteroidia	Bacteroidales	Bacteroidaceae	Bacteroides	NA	3	4	3	3	9	1	26	0	13	0	0	5	1	4	0	8	2	12	2	1	0	4	1	0	35	2	4	1	0	3	2	2	1	9	1	0	0	0	6	0	10
222	Otu152	Bacteria	Firmicutes	Erysipelotrichi	Erysipelotrichales	Erysipelotrichaceae	p-75-a5	NA	0	0	1	4	0	0	0	1	0	2	1	14	0	2	0	0	9	0	1	0	0	5	2	0	4	1	0	0	0	20	3	3	8	1	0	1	0	0	0	4	0
223	Otu170	Archaea	Euryarchaeota	Methanobacteria	Methanobacteriales	Methanobacteriaceae	Methanobrevibacter	NA	0	0	0	2	0	5	0	0	1	0	4	8	0	4	0	1	0	1	0	0	0	0	4	0	4	0	0	7	0	0	0	3	0	4	2	1	0	0	1	0	0
224	Otu183	Bacteria	Firmicutes	Clostridia	Clostridiales	NA	NA	NA	5	2	4	6	2	17	11	4	3	2	9	3	5	4	31	8	1	6	0	1	0	8	0	1	20	5	0	3	0	2	1	2	1	0	2	0	0	0	0	3	0
225	Otu194	Bacteria	Bacteroidetes	Bacteroidia	Bacteroidales	Prevotellaceae	Prevotella	copri	0	6	3	4	6	3	0	5	8	2	2	2	23	6	4	3	3	0	0	3	4	0	0	1	5	17	4	1	0	17	7	5	1	0	4	4	0	7	2	0	0
226	Otu434	Bacteria	Firmicutes	Clostridia	Clostridiales	Ruminococcaceae	NA	NA	0	0	0	0	2	10	0	1	2	6	3	4	2	0	0	4	0	0	46	0	12	0	5	8	15	1	0	0	0	5	10	6	2	1	0	8	0	1	0	6	0
227	Otu943	Bacteria	Firmicutes	Clostridia	Clostridiales	Ruminococcaceae	Ruminococcus	NA	0	8	0	0	1	0	13	0	0	0	0	1	0	1	0	0	0	0	0	4	2	0	1	0	2	2	2	0	0	3	5	0	25	27	28	1	1	3	3	0	0
228	Otu148	Bacteria	Proteobacteria	Alphaproteobacteria	NA	NA	NA	NA	0	0	0	9	0	0	0	0	37	5	96	1	0	2	0	0	4	0	0	0	0	0	0	0	59	0	0	0	0	0	0	1	0	0	22	4	2	16	0	1	0
229	Otu174	Bacteria	Cyanobacteria	4C0d-2	YS2	NA	NA	NA	0	0	0	4	0	6	0	7	0	3	5	12	5	0	20	3	12	4	7	0	0	10	0	0	0	0	0	0	0	11	38	8	0	5	4	10	0	5	0	2	0
230	Otu234	Bacteria	Tenericutes	Mollicutes	RF39	NA	NA	NA	0	0	0	0	2	0	2	1	0	1	2	15	0	3	0	0	0	2	1	0	0	10	3	0	6	0	0	0	0	1	0	0	0	14	1	0	1	0	18	3	0
231	Otu138	Bacteria	Cyanobacteria	4C0d-2	YS2	NA	NA	NA	0	17	0	2	0	0	0	0	0	2	1	0	2	3	13	0	0	0	0	0	5	0	4	24	0	3	40	0	0	0	4	1	2	0	13	0	6	0	0	2	0
232	Otu716	Bacteria	Firmicutes	Clostridia	Clostridiales	Lachnospiraceae	NA	NA	1	3	5	0	4	10	4	3	14	1	13	10	2	1	0	9	4	6	3	6	2	8	1	3	7	1	4	0	6	3	1	5	2	1	5	2	1	0	9	3	12
233	Otu175	Bacteria	Firmicutes	Clostridia	Clostridiales	Clostridiaceae	Clostridium	NA	4	3	11	1	0	6	0	2	1	4	1	2	3	9	0	2	7	0	0	0	2	0	4	6	12	2	3	1	1	12	0	0	2	0	4	2	0	9	3	4	0
234	Otu157	Bacteria	Firmicutes	Clostridia	Clostridiales	NA	NA	NA	0	0	2	25	10	7	3	3	7	0	3	4	11	2	3	0	0	10	0	1	4	0	0	1	14	0	0	2	0	0	1	0	0	0	1	0	8	1	1	1	0
235	Otu184	Bacteria	Firmicutes	Clostridia	Clostridiales	NA	NA	NA	2	1	0	3	1	6	10	1	5	0	3	29	1	1	1	6	0	6	1	2	1	6	0	0	3	1	0	0	1	0	13	5	0	0	0	6	1	1	4	6	0
236	Otu200	Bacteria	Firmicutes	Clostridia	Clostridiales	Ruminococcaceae	Ruminococcus	NA	0	0	0	2	0	0	16	4	0	1	9	8	2	2	0	2	8	16	0	1	3	1	0	2	2	0	0	0	0	2	0	0	0	0	12	0	3	1	0	0	0
237	Otu153	Bacteria	Bacteroidetes	Bacteroidia	Bacteroidales	[Odoribacteraceae]	Odoribacter	NA	0	8	0	1	1	0	8	0	9	5	2	2	1	2	0	0	0	29	9	7	0	1	0	2	9	0	53	0	0	6	0	1	1	11	1	0	0	0	1	0	7
238	Otu205	Bacteria	Firmicutes	Clostridia	Clostridiales	Ruminococcaceae	NA	NA	0	0	0	0	0	1	2	0	2	1	3	2	1	6	0	3	0	0	0	0	0	0	0	0	5	17	0	15	6	0	1	5	16	5	24	3	2	0	2	1	2
239	Otu188	Bacteria	Firmicutes	Clostridia	Clostridiales	Ruminococcaceae	NA	NA	0	0	0	0	0	0	55	0	6	0	0	0	0	0	0	0	0	0	0	0	0	0	0	0	171	0	0	54	0	0	0	1	0	0	1	0	1	0	20	0	0
240	Otu503	Bacteria	Firmicutes	Clostridia	Clostridiales	Lachnospiraceae	Coprococcus	NA	2	3	5	2	1	8	5	1	3	2	1	2	1	1	2	1	1	2	1	1	4	2	2	0	6	0	2	0	7	2	1	4	1	0	0	2	0	2	1	0	9
241	Otu1027	Bacteria	Firmicutes	Clostridia	Clostridiales	Lachnospiraceae	Blautia	NA	0	3	2	1	2	2	4	1	9	4	0	2	0	1	3	6	3	6	6	3	1	3	2	5	1	4	2	0	3	5	5	4	4	5	4	3	1	4	3	1	4
242	Otu189	Bacteria	Firmicutes	Clostridia	Clostridiales	Ruminococcaceae	Ruminococcus	NA	1	6	0	2	0	0	0	2	12	1	37	1	8	6	0	0	2	1	0	2	1	0	2	0	7	5	0	1	2	6	0	0	10	0	0	0	3	1	7	7	0
243	Otu173	Bacteria	Firmicutes	Clostridia	Clostridiales	Veillonellaceae	Phascolarctobacterium	NA	0	0	0	0	0	0	2	0	0	0	0	0	0	0	0	0	0	0	0	0	0	8	0	0	0	0	0	0	0	0	0	0	0	0	0	0	0	0	0	0	0
244	Otu834	Bacteria	Firmicutes	Clostridia	Clostridiales	Lachnospiraceae	NA	NA	1	1	0	0	1	2	0	1	2	6	4	6	0	0	8	1	2	10	3	4	3	0	5	0	0	1	18	1	0	1	13	7	5	6	7	2	9	3	0	2	4
245	Otu186	Bacteria	Firmicutes	Clostridia	Clostridiales	Ruminococcaceae	NA	NA	1	1	0	2	0	0	0	2	1	0	15	0	0	0	0	6	3	1	0	0	2	7	17	0	1	0	0	0	0	1	1	5	0	32	1	1	0	0	1	3	0
246	Otu160	Bacteria	Tenericutes	Mollicutes	Anaeroplasmatales	Anaeroplasmataceae	NA	NA	0	4	9	2	0	0	0	3	2	0	8	3	0	1	0	0	0	9	0	1	1	0	11	0	2	0	0	4	0	8	2	1	0	0	0	4	5	0	0	1	1
247	Otu202	Bacteria	Firmicutes	Clostridia	Clostridiales	Christensenellaceae	NA	NA	0	0	0	1	3	8	18	1	5	1	1	1	2	11	1	1	1	1	3	0	2	1	4	0	9	0	0	10	0	0	0	3	0	0	2	0	5	0	9	1	0
248	Otu192	Bacteria	Firmicutes	Clostridia	Clostridiales	Ruminococcaceae	Oscillospira	NA	2	2	0	9	1	5	6	4	8	2	6	5	5	4	0	6	1	3	0	1	2	10	1	2	9	0	0	4	0	3	2	3	2	2	1	3	1	1	4	2	1
249	Otu494	Bacteria	Firmicutes	Clostridia	Clostridiales	Lachnospiraceae	Dorea	NA	3	3	5	1	2	4	11	3	3	1	3	4	0	4	0	2	1	4	0	4	0	2	2	3	2	2	2	2	4	3	2	4	1	2	2	4	2	3	4	1	1
250	Otu212	Bacteria	Firmicutes	Clostridia	Clostridiales	NA	NA	NA	0	0	0	0	1	0	0	4	0	0	0	0	0	16	2	0	0	0	0	0	2	0	0	0	0	1	0	4	0	0	0	1	0	0	0	0	0	2	0	5	0
251	Otu233	Bacteria	Tenericutes	Mollicutes	RF39	NA	NA	NA	5	0	0	0	0	0	0	7	4	0	0	1	1	1	2	5	3	1	0	0	0	0	0	2	1	0	0	0	0	0	0	0	0	0	0	0	2	0	1	1	0
252	Otu180	Bacteria	Firmicutes	Clostridia	Clostridiales	Ruminococcaceae	NA	NA	1	0	0	14	12	13	0	2	0	0	10	17	18	6	0	7	0	10	0	0	4	2	0	0	23	6	0	11	0	5	0	1	0	8	1	1	1	2	2	1	0
253	Otu529	Bacteria	Bacteroidetes	Bacteroidia	Bacteroidales	Prevotellaceae	Prevotella	NA	1	0	7	0	0	6	0	8	0	0	1	0	6	0	0	0	0	8	0	0	0	0	0	0	0	5	0	0	0	0	0	1	0	1	1	4	0	4	0	4	1
254	Otu268	Bacteria	Firmicutes	Clostridia	Clostridiales	Lachnospiraceae	Coprococcus	NA	0	2	1	7	1	0	7	3	7	2	11	3	3	2	0	5	0	3	0	8	0	3	3	1	3	2	4	2	0	5	5	6	2	0	1	5	9	2	1	1	1
255	Otu201	Bacteria	Tenericutes	Mollicutes	RF39	NA	NA	NA	0	0	2	0	0	0	3	1	0	3	0	2	3	1	1	1	0	1	0	4	0	0	2	0	21	0	0	0	0	1	0	1	0	0	0	0	9	4	52	0	0
256	Otu185	Bacteria	Bacteroidetes	Bacteroidia	Bacteroidales	Prevotellaceae	Prevotella	NA	0	0	0	0	0	0	0	0	0	0	0	0	0	0	0	0	0	0	0	0	0	0	0	0	0	0	0	0	0	0	0	0	0	0	0	0	0	0	0	0	0
257	Otu732	Bacteria	Fusobacteria	Fusobacteriia	Fusobacteriales	Fusobacteriaceae	Fusobacterium	NA	0	0	0	0	0	0	0	0	0	0	0	0	5	0	0	0	0	0	0	0	0	0	0	0	0	0	0	0	0	0	0	0	0	0	0	0	0	0	0	0	0
258	Otu859	Bacteria	Firmicutes	Clostridia	Clostridiales	NA	NA	NA	2	2	2	5	0	1	0	1	4	2	4	19	2	3	1	8	3	7	0	2	0	22	1	1	10	2	6	2	0	4	1	3	2	0	1	3	0	1	3	4	3
259	Otu196	Bacteria	Firmicutes	Clostridia	Clostridiales	Ruminococcaceae	NA	NA	0	0	1	5	2	2	1	6	1	0	5	7	1	1	1	10	0	0	4	0	2	1	1	0	9	1	7	10	0	0	0	1	0	3	0	1	0	2	0	3	0
260	Otu178	Bacteria	Actinobacteria	Coriobacteriia	Coriobacteriales	Coriobacteriaceae	NA	NA	5	4	14	0	4	15	0	2	9	1	4	1	0	2	3	2	0	2	0	0	3	6	1	1	9	1	0	3	3	2	0	2	0	0	0	0	5	3	2	0	0
261	Otu638	Bacteria	Firmicutes	Clostridia	Clostridiales	Veillonellaceae	Dialister	NA	3	2	1	3	5	0	1	0	4	0	0	0	0	1	3	4	0	0	0	3	3	1	0	2	0	4	0	2	1	0	5	0	1	0	10	1	5	3	0	1	0
262	Otu563	Bacteria	Firmicutes	Clostridia	Clostridiales	Lachnospiraceae	NA	NA	3	0	2	4	3	4	0	3	6	1	2	1	2	3	0	1	2	2	6	1	3	0	1	4	5	5	3	0	2	13	1	0	2	5	1	12	3	5	3	0	8
263	Otu496	Bacteria	Firmicutes	Clostridia	Clostridiales	NA	NA	NA	0	2	0	5	0	2	0	5	1	1	4	2	2	9	0	1	3	0	0	1	0	0	4	1	12	0	0	25	0	0	0	1	0	1	9	1	0	0	1	0	2
264	Otu577	Bacteria	Firmicutes	Clostridia	Clostridiales	Ruminococcaceae	NA	NA	0	0	0	2	9	0	0	1	0	0	4	0	0	0	0	0	3	0	0	0	6	0	0	1	0	0	0	0	0	0	0	0	0	0	0	0	0	0	12	0	0
265	Otu758	Bacteria	Firmicutes	Clostridia	Clostridiales	Lachnospiraceae	NA	NA	2	3	0	1	1	1	1	0	3	1	3	2	2	1	8	0	1	1	5	7	6	1	6	0	3	2	2	0	1	3	1	3	0	3	6	2	1	1	1	0	4
266	Otu259	Bacteria	Firmicutes	Clostridia	Clostridiales	Lachnospiraceae	NA	NA	4	2	3	6	2	2	6	0	3	1	0	5	2	0	7	0	0	3	5	5	2	1	3	7	8	1	13	1	0	0	5	1	0	1	3	1	1	4	1	1	1
267	Otu976	Bacteria	Proteobacteria	Gammaproteobacteria	Enterobacteriales	Enterobacteriaceae	NA	NA	53	0	1	0	0	0	0	0	0	0	0	0	0	3	0	0	2	0	0	0	0	0	0	8	0	0	0	0	0	1	0	0	1	1	0	0	0	0	0	0	0
268	Otu203	Bacteria	Actinobacteria	Coriobacteriia	Coriobacteriales	Coriobacteriaceae	NA	NA	1	1	6	1	0	0	0	3	5	0	34	0	1	3	1	3	0	1	2	2	2	62	1	0	9	2	0	8	1	0	0	7	0	0	1	0	1	1	0	0	8
269	Otu260	Bacteria	Firmicutes	Clostridia	Clostridiales	NA	NA	NA	0	0	0	0	1	0	0	1	0	0	0	0	0	0	0	0	1	1	0	0	2	0	0	0	0	0	0	0	0	1	0	0	0	3	0	5	0	1	1	2	0
270	Otu204	Bacteria	Firmicutes	Clostridia	Clostridiales	Lachnospiraceae	NA	NA	0	0	0	0	0	5	0	0	0	1	6	0	1	2	0	9	19	0	1	0	0	0	4	2	0	2	0	0	0	0	0	0	2	3	0	4	0	0	0	3	0
271	Otu257	Bacteria	Proteobacteria	Alphaproteobacteria	RF32	NA	NA	NA	0	0	0	0	0	0	0	21	0	30	8	0	0	0	1	0	2	0	0	0	1	1	0	0	0	16	0	0	0	0	0	16	0	0	0	0	0	0	0	3	0
272	Otu217	Bacteria	Firmicutes	Clostridia	Clostridiales	[Mogibacteriaceae]	NA	NA	4	1	1	4	5	0	6	1	0	2	11	12	2	0	1	4	1	0	0	2	0	1	1	9	5	0	0	1	1	0	0	0	0	1	4	2	1	8	1	2	0
273	Otu198	Bacteria	Actinobacteria	Coriobacteriia	Coriobacteriales	Coriobacteriaceae	NA	NA	0	0	2	0	0	4	10	1	2	2	10	25	0	6	1	2	6	3	5	0	2	8	0	1	2	1	0	8	1	0	0	4	0	0	0	1	0	4	3	0	0
274	Otu745	Bacteria	Firmicutes	Clostridia	Clostridiales	Lachnospiraceae	NA	NA	4	1	1	0	4	11	2	1	0	0	8	9	2	1	0	21	4	2	0	0	0	4	0	0	4	3	1	0	1	0	4	1	1	0	3	6	2	1	5	3	3
275	Otu220	Bacteria	Firmicutes	Bacilli	Bacillales	Planococcaceae	Rummeliibacillus	NA	0	0	0	0	0	0	0	0	0	0	0	0	0	0	0	0	30	0	0	0	0	12	0	0	0	0	0	0	0	0	0	0	0	0	0	0	0	0	0	0	0
276	Otu193	Bacteria	Actinobacteria	Coriobacteriia	Coriobacteriales	Coriobacteriaceae	NA	NA	2	1	2	1	0	11	1	1	0	0	2	0	1	1	0	0	0	0	0	1	0	9	1	4	3	5	0	1	3	2	0	4	7	0	1	5	2	4	3	0	0
277	Otu885	Bacteria	Bacteroidetes	Bacteroidia	Bacteroidales	Prevotellaceae	Prevotella	NA	0	0	0	0	0	2	0	7	12	0	1	4	0	3	0	0	2	3	4	0	0	2	0	1	0	0	0	0	0	0	0	1	0	0	4	4	0	0	0	1	0
278	Otu246	Bacteria	Firmicutes	Clostridia	Clostridiales	NA	NA	NA	0	0	0	0	2	0	0	0	0	0	0	3	4	0	0	0	0	0	0	0	1	0	30	0	12	0	0	1	0	0	0	0	0	0	0	0	7	0	22	0	0
279	Otu247	Bacteria	Firmicutes	Clostridia	Clostridiales	Ruminococcaceae	NA	NA	0	2	0	2	1	0	1	1	0	4	0	3	0	0	2	0	5	1	0	1	4	0	5	0	2	7	1	1	0	1	1	0	1	0	0	2	1	2	0	0	0
280	Otu403	Bacteria	Firmicutes	Clostridia	Clostridiales	Ruminococcaceae	NA	NA	1	0	0	1	0	0	1	3	0	2	0	0	0	0	0	0	0	0	0	0	0	0	0	0	0	0	0	0	0	0	0	0	0	0	0	5	2	0	0	0	0
281	Otu206	Bacteria	Firmicutes	Clostridia	Clostridiales	Veillonellaceae	NA	NA	0	0	0	2	0	0	0	0	6	8	5	0	5	0	0	0	0	0	0	0	0	0	0	1	2	0	0	3	0	0	0	0	0	0	4	13	0	0	3	2	1
282	Otu278	Bacteria	Firmicutes	Clostridia	Clostridiales	Lachnospiraceae	Anaerostipes	NA	1	2	0	1	0	0	0	1	2	3	3	1	1	5	0	0	2	0	1	0	0	4	1	0	0	0	3	1	0	2	0	2	4	7	2	1	0	0	1	0	3
283	Otu182	Bacteria	Firmicutes	Clostridia	Clostridiales	Ruminococcaceae	NA	NA	0	0	0	13	9	9	4	0	2	1	0	17	0	0	0	0	0	0	0	0	2	0	0	0	0	0	0	11	0	0	0	0	0	2	0	2	3	1	0	1	0
284	Otu208	Bacteria	Firmicutes	Clostridia	Clostridiales	NA	NA	NA	0	0	0	0	0	0	0	0	7	0	2	19	0	0	0	1	0	0	0	0	0	0	5	0	0	0	0	0	0	0	0	0	0	3	0	1	0	2	0	0	0
285	Otu938	Bacteria	Firmicutes	Clostridia	Clostridiales	Lachnospiraceae	Blautia	NA	0	4	0	3	0	0	2	0	8	2	1	0	1	4	3	3	0	0	1	2	2	2	1	0	1	5	5	0	2	4	6	2	1	1	6	0	4	3	2	0	0
286	Otu209	Bacteria	Proteobacteria	Betaproteobacteria	Burkholderiales	Comamonadaceae	Comamonas	NA	0	0	0	45	0	0	0	0	0	0	0	0	14	0	0	0	0	0	0	0	0	0	0	0	6	0	0	0	0	0	1	0	0	0	7	0	0	0	0	0	0
287	Otu336	Bacteria	Actinobacteria	Actinobacteria	Actinomycetales	Micrococcaceae	Rothia	mucilaginosa	3	4	17	0	0	0	0	0	9	1	1	0	0	1	2	8	2	0	0	1	1	0	1	3	4	0	1	0	10	2	3	3	1	2	0	1	4	0	4	1	3
288	Otu1007	Bacteria	Firmicutes	Clostridia	Clostridiales	Clostridiaceae	Clostridium	NA	0	0	0	1	0	0	0	0	1	0	0	0	0	0	1	2	1	0	0	0	24	0	0	0	1	0	0	2	0	1	0	20	0	0	0	1	1	0	2	0	0
289	Otu154	Bacteria	Actinobacteria	Actinobacteria	Actinomycetales	Corynebacteriaceae	Corynebacterium	NA	0	0	0	0	0	0	0	0	0	0	0	0	0	0	0	0	0	0	0	0	0	0	0	0	0	0	0	0	0	0	0	0	0	0	0	0	0	1	0	0	1
290	Otu256	Bacteria	Bacteroidetes	Bacteroidia	Bacteroidales	Bacteroidaceae	Bacteroides	NA	0	2	0	0	0	0	2	0	1	2	0	0	0	0	0	0	0	16	2	0	0	0	0	0	1	0	0	0	0	2	0	0	0	0	0	0	0	0	8	0	1
291	Otu242	Bacteria	Actinobacteria	Coriobacteriia	Coriobacteriales	Coriobacteriaceae	NA	NA	1	0	0	0	4	0	0	7	0	1	0	1	2	2	0	0	0	4	0	1	0	2	2	12	7	4	0	7	13	5	0	1	0	0	0	0	0	3	0	0	0
292	Otu261	Bacteria	Firmicutes	Clostridia	Clostridiales	Clostridiaceae	NA	NA	1	1	0	1	1	0	3	0	1	3	8	4	0	2	0	1	3	2	2	4	1	4	4	0	3	4	2	7	0	1	1	1	5	0	1	0	0	1	1	3	6
293	Otu213	Bacteria	Firmicutes	Clostridia	Clostridiales	Ruminococcaceae	NA	NA	0	0	0	9	2	0	0	2	7	0	1	38	5	7	0	2	0	0	0	1	1	0	4	1	0	0	0	7	0	0	0	0	0	0	0	2	21	0	0	0	0
294	Otu232	Bacteria	Firmicutes	Clostridia	Clostridiales	Christensenellaceae	NA	NA	0	1	0	5	4	2	3	1	0	1	1	0	1	10	0	0	2	0	1	0	0	1	0	0	19	0	0	1	0	0	0	0	0	2	0	2	0	0	2	5	0
295	Otu564	Bacteria	Firmicutes	Clostridia	Clostridiales	Ruminococcaceae	NA	NA	0	2	0	6	1	0	29	0	1	1	0	1	0	0	0	0	3	0	1	0	4	1	7	0	0	0	0	1	0	0	4	0	0	1	3	2	2	0	0	0	0
296	Otu224	Bacteria	Firmicutes	Clostridia	Clostridiales	Ruminococcaceae	NA	NA	0	2	0	24	0	0	0	0	0	0	8	0	0	0	0	0	0	14	0	0	0	1	0	0	4	0	0	0	0	0	0	0	0	4	0	0	0	0	0	0	0
297	Otu216	Bacteria	Firmicutes	Clostridia	Clostridiales	Ruminococcaceae	NA	NA	4	2	0	1	0	0	2	0	0	0	3	1	0	1	1	10	2	6	0	4	0	0	2	1	2	0	1	3	3	0	0	2	3	0	4	1	1	1	1	4	0
298	Otu245	Bacteria	Bacteroidetes	Bacteroidia	Bacteroidales	Prevotellaceae	Prevotella	stercorea	0	0	0	0	6	0	0	3	0	2	3	0	3	1	0	0	2	3	0	0	4	3	1	2	0	1	0	0	0	0	0	3	0	1	0	3	0	2	0	6	0
299	Otu190	Bacteria	Proteobacteria	Epsilonproteobacteria	Campylobacterales	Campylobacteraceae	Campylobacter	NA	0	0	0	0	0	0	0	1	0	17	44	0	8	0	0	0	6	0	2	0	0	10	0	0	0	17	0	1	0	30	0	0	0	0	1	0	0	0	0	0	0
300	Otu207	Bacteria	Lentisphaerae	[Lentisphaeria]	Victivallales	Victivallaceae	NA	NA	0	0	0	11	0	1	6	0	2	0	2	19	2	0	0	3	0	15	1	0	0	0	0	0	1	0	0	0	0	0	0	2	0	0	0	0	2	0	1	0	0
301	Otu197	Bacteria	Firmicutes	Erysipelotrichi	Erysipelotrichales	Erysipelotrichaceae	RFN20	NA	0	0	0	0	0	62	0	0	0	11	0	0	0	0	0	0	0	0	0	0	0	0	0	0	0	0	0	0	0	0	0	0	0	0	0	0	0	0	0	0	0
302	Otu219	Bacteria	Firmicutes	Clostridia	Clostridiales	Ruminococcaceae	Oscillospira	NA	5	2	0	1	0	0	3	0	4	0	4	6	1	0	1	1	0	1	2	2	1	2	3	2	6	0	3	1	0	1	1	0	2	0	3	3	2	3	2	2	5
303	Otu222	Bacteria	Bacteroidetes	Bacteroidia	Bacteroidales	RF16	NA	NA	0	0	0	0	0	0	0	0	0	0	0	0	0	0	0	0	0	0	0	0	0	0	0	0	0	0	0	26	0	0	0	0	0	0	0	0	0	0	0	0	0
304	Otu237	Bacteria	Bacteroidetes	Bacteroidia	Bacteroidales	Prevotellaceae	Prevotella	NA	0	0	0	0	0	0	0	0	0	18	0	0	0	0	0	2	0	0	0	0	0	0	0	0	0	4	0	0	0	0	0	0	0	0	0	0	0	67	15	0	0
305	Otu235	Bacteria	Firmicutes	Clostridia	Clostridiales	Ruminococcaceae	NA	NA	3	0	0	8	2	2	2	2	3	1	1	1	4	4	0	1	1	1	1	0	4	0	0	0	3	0	0	2	0	1	1	4	1	1	2	2	3	0	2	3	0
306	Otu215	Bacteria	Firmicutes	Clostridia	Clostridiales	Ruminococcaceae	NA	NA	0	0	87	0	3	0	1	0	0	0	2	0	0	0	0	0	0	1	0	0	0	0	0	0	0	0	0	0	10	0	0	0	0	0	0	0	4	2	0	0	0
307	Otu243	Bacteria	Firmicutes	Clostridia	Clostridiales	Lachnospiraceae	Butyrivibrio	NA	0	0	0	2	0	0	0	0	0	3	5	1	1	0	0	0	0	0	0	0	3	4	0	1	0	0	0	0	8	0	0	0	0	0	0	0	1	4	0	0	0
308	Otu277	Bacteria	Firmicutes	Clostridia	Clostridiales	Lachnospiraceae	Coprococcus	NA	0	0	0	6	1	6	0	0	0	1	4	2	4	2	0	0	0	1	0	0	0	2	1	0	3	0	0	9	1	0	0	4	0	6	1	1	3	0	0	2	0
309	Otu737	Bacteria	Firmicutes	Clostridia	Clostridiales	Ruminococcaceae	Ruminococcus	NA	0	0	0	0	0	8	0	0	0	0	0	0	0	0	0	0	0	0	0	0	0	0	0	0	0	0	0	13	0	0	0	5	0	0	0	4	0	0	46	0	0
310	Otu240	Bacteria	Firmicutes	Erysipelotrichi	Erysipelotrichales	Erysipelotrichaceae	NA	NA	0	2	2	1	0	24	0	0	0	0	8	0	0	0	0	0	0	1	0	0	0	14	0	1	0	0	2	2	1	0	0	0	0	0	0	0	0	0	1	0	0
311	Otu236	Bacteria	Firmicutes	Clostridia	Clostridiales	Ruminococcaceae	Ruminococcus	flavefaciens	0	0	3	1	0	3	0	7	0	4	4	2	2	1	0	0	2	1	0	0	3	0	1	0	0	0	0	0	0	0	0	2	0	0	4	1	1	0	1	0	0
312	Otu779	Bacteria	Firmicutes	Clostridia	Clostridiales	Lachnospiraceae	NA	NA	1	2	0	1	1	3	1	0	0	1	4	0	2	1	2	4	0	0	0	1	1	1	2	0	4	1	3	1	0	5	4	3	2	0	6	3	1	0	0	1	2
313	Otu272	Bacteria	Firmicutes	Clostridia	Clostridiales	Lachnospiraceae	Blautia	NA	0	1	4	4	5	10	1	2	0	3	3	0	0	12	1	0	0	0	1	0	15	5	3	2	3	1	0	3	1	5	0	3	0	3	4	0	0	4	1	1	3
314	Otu347	Bacteria	Firmicutes	Clostridia	Clostridiales	NA	NA	NA	0	5	0	2	3	3	0	0	1	6	2	0	7	0	0	0	0	1	2	1	0	0	0	0	9	2	0	0	5	0	0	18	0	0	5	3	0	0	3	1	0
315	Otu255	Bacteria	Actinobacteria	Actinobacteria	Actinomycetales	Actinomycetaceae	Actinomyces	NA	3	1	2	1	0	0	0	1	6	0	2	2	0	3	7	0	0	1	2	1	1	0	0	0	1	1	1	0	3	2	3	0	0	0	1	2	0	0	0	0	1
316	Otu253	Bacteria	Firmicutes	Clostridia	Clostridiales	NA	NA	NA	0	0	2	1	1	1	4	3	3	2	2	12	3	1	0	4	0	5	1	0	1	4	1	0	5	2	1	2	0	2	2	2	0	0	1	0	0	1	2	1	0
317	Otu221	Bacteria	Bacteroidetes	Bacteroidia	Bacteroidales	Bacteroidaceae	Bacteroides	NA	0	0	0	0	0	0	4	0	0	0	0	0	0	0	1	1	0	1	1	1	0	10	0	0	0	0	0	0	0	0	0	0	0	0	0	0	0	0	0	0	0
318	Otu659	Bacteria	Firmicutes	Bacilli	Bacillales	Planococcaceae	Rummeliibacillus	NA	0	0	0	0	0	0	0	0	0	0	0	0	0	0	0	0	0	0	0	0	0	1	3	0	0	0	1	0	0	0	0	0	0	0	0	0	0	0	0	0	0
319	Otu258	Bacteria	Firmicutes	Clostridia	Clostridiales	Lachnospiraceae	NA	NA	0	0	0	0	0	9	0	2	1	0	0	4	2	1	0	3	1	1	0	1	0	0	7	0	3	2	0	0	1	3	0	0	0	1	0	0	0	1	5	0	0
320	Otu248	Bacteria	Bacteroidetes	Bacteroidia	Bacteroidales	Rikenellaceae	NA	NA	0	4	1	0	0	0	0	0	2	0	0	0	0	0	0	0	0	0	0	0	0	0	0	2	3	0	0	0	0	1	1	0	0	7	0	0	0	0	5	0	0
321	Otu226	Bacteria	Firmicutes	Clostridia	Clostridiales	Ruminococcaceae	NA	NA	1	0	1	0	6	0	4	3	7	1	0	2	1	8	0	58	3	2	1	0	2	0	0	1	0	1	0	2	0	3	2	2	20	1	0	0	0	0	0	0	10
322	Otu230	Bacteria	Firmicutes	Clostridia	Clostridiales	NA	NA	NA	0	0	0	13	0	2	7	0	1	0	0	0	4	0	0	0	12	12	0	0	4	0	0	0	0	0	0	0	0	3	0	0	2	0	5	3	6	1	8	2	0
323	Otu283	Bacteria	Firmicutes	Clostridia	Clostridiales	Ruminococcaceae	NA	NA	0	0	0	0	0	0	3	1	1	0	18	3	0	1	0	1	0	3	0	0	0	9	1	1	3	3	0	0	1	1	0	9	2	0	2	1	1	0	0	3	0
324	Otu241	Bacteria	Verrucomicrobia	Verruco-5	WCHB1-41	RFP12	NA	NA	0	0	0	0	0	0	0	16	0	12	0	0	0	0	0	0	0	0	0	0	0	0	0	0	0	0	0	0	0	0	0	0	0	0	0	0	0	0	0	0	0
325	Otu520	Bacteria	Firmicutes	Clostridia	Clostridiales	Ruminococcaceae	NA	NA	1	2	1	0	4	1	2	2	0	2	0	4	1	3	2	0	0	4	3	0	0	0	0	1	8	2	2	1	1	4	0	1	2	4	1	1	0	0	0	3	5
326	Otu254	Bacteria	Proteobacteria	Alphaproteobacteria	Rickettsiales	mitochondria	NA	NA	0	0	1	0	0	0	0	0	0	0	0	0	0	0	0	0	0	0	0	0	0	0	0	5	0	0	0	0	0	0	0	0	0	0	1	0	0	0	30	0	0
327	Otu665	Bacteria	Firmicutes	Clostridia	Clostridiales	NA	NA	NA	4	0	0	1	2	0	0	0	0	0	3	0	3	2	0	1	0	0	0	0	3	0	0	0	0	0	0	1	2	1	6	0	0	0	8	0	6	0	0	0	2
328	Otu244	Bacteria	Firmicutes	Clostridia	Clostridiales	NA	NA	NA	0	0	0	1	3	0	1	0	2	0	3	20	0	2	0	12	1	0	0	0	0	13	0	0	10	2	0	8	0	0	1	0	1	0	0	2	5	1	1	0	0
329	Otu252	Bacteria	Firmicutes	Clostridia	Clostridiales	Lachnospiraceae	Dorea	NA	0	0	0	0	0	3	0	0	0	0	1	0	0	0	0	0	0	1	0	1	0	0	0	0	2	17	0	0	4	0	0	0	0	0	0	0	0	0	0	0	0
330	Otu266	Bacteria	Bacteroidetes	Bacteroidia	Bacteroidales	Bacteroidaceae	Bacteroides	NA	0	0	0	0	0	0	0	0	0	0	0	0	0	0	0	0	0	0	0	0	0	0	0	0	0	0	293	0	0	0	0	0	0	0	0	0	0	0	0	0	0
331	Otu238	Bacteria	Firmicutes	Clostridia	Clostridiales	Ruminococcaceae	NA	NA	4	0	2	4	0	2	0	0	0	0	1	3	2	3	0	9	1	0	0	0	0	1	0	1	3	0	0	4	0	0	3	2	0	0	0	2	0	0	1	0	0
332	Otu297	Bacteria	Firmicutes	Clostridia	Clostridiales	Lachnospiraceae	NA	NA	0	0	0	0	0	0	0	0	0	0	0	0	0	1	0	0	2	0	6	0	0	1	0	0	3	0	0	0	0	0	0	0	0	0	0	1	0	0	0	0	0
333	Otu279	Bacteria	Firmicutes	Clostridia	Clostridiales	Ruminococcaceae	NA	NA	0	3	0	0	0	1	1	1	0	0	0	0	0	1	0	1	0	0	0	3	0	0	0	0	1	0	1	1	0	9	0	0	0	3	0	0	0	0	3	1	1
334	Otu913	Bacteria	Firmicutes	Bacilli	Lactobacillales	Streptococcaceae	Streptococcus	NA	1	1	3	0	0	0	0	1	5	0	0	0	0	1	2	1	2	0	14	1	0	0	0	1	2	0	3	0	8	3	1	0	0	2	1	0	0	2	0	0	5
335	Otu218	Bacteria	Proteobacteria	Deltaproteobacteria	Desulfovibrionales	Desulfovibrionaceae	Desulfovibrio	NA	0	8	0	0	0	0	0	0	0	0	0	0	0	0	0	0	0	0	0	0	0	0	0	0	0	0	0	0	14	0	0	0	0	0	0	0	0	0	0	1	0
336	Otu263	Bacteria	Firmicutes	Clostridia	Clostridiales	NA	NA	NA	0	0	0	2	0	0	0	0	29	0	4	3	5	0	0	0	0	0	0	0	0	0	3	0	0	0	0	0	2	0	0	19	0	0	0	0	4	3	0	0	0
337	Otu751	Bacteria	Bacteroidetes	Bacteroidia	Bacteroidales	[Odoribacteraceae]	Butyricimonas	NA	0	3	2	0	0	2	1	2	0	6	1	2	0	4	2	0	0	4	3	7	0	1	0	0	0	0	0	0	0	0	0	1	0	0	0	1	1	0	2	2	0
338	Otu270	Bacteria	Bacteroidetes	Bacteroidia	Bacteroidales	[Barnesiellaceae]	NA	NA	0	2	0	0	0	0	0	0	2	0	0	0	0	12	0	0	0	3	0	6	1	0	0	0	0	0	0	0	1	0	0	0	0	0	5	0	0	0	1	0	42
339	Otu1220	Bacteria	Firmicutes	Clostridia	Clostridiales	Ruminococcaceae	NA	NA	0	4	3	1	0	1	2	1	6	1	4	3	0	6	1	1	1	5	0	1	0	5	2	0	1	1	3	0	0	1	0	1	0	0	1	0	0	0	1	0	1
340	Otu276	Bacteria	Firmicutes	Clostridia	Clostridiales	Lachnospiraceae	NA	NA	0	2	4	3	2	0	2	0	1	1	1	2	0	3	2	5	0	2	0	4	1	0	0	0	5	0	3	0	1	0	1	4	2	2	2	0	2	0	3	0	3
341	Otu1151	Bacteria	Firmicutes	Clostridia	Clostridiales	Ruminococcaceae	NA	NA	0	0	0	2	1	0	0	4	0	0	4	0	0	0	0	0	0	0	0	0	3	7	3	0	1	0	0	0	0	0	1	2	3	10	0	0	1	0	0	2	0
342	Otu897	Bacteria	Firmicutes	Clostridia	Clostridiales	NA	NA	NA	0	12	0	0	1	1	0	0	0	0	2	1	0	1	1	0	0	0	0	0	0	0	16	0	0	0	2	1	0	1	0	2	0	0	3	0	0	0	0	0	1
343	Otu560	Bacteria	Firmicutes	Clostridia	Clostridiales	Ruminococcaceae	NA	NA	0	0	0	0	0	0	1	0	0	0	0	0	0	1	0	0	0	1	3	0	0	0	0	0	1	6	5	1	0	0	14	2	2	1	3	3	1	5	0	0	0
344	Otu640	Bacteria	Firmicutes	Clostridia	Clostridiales	Ruminococcaceae	NA	NA	0	0	0	1	1	3	1	0	0	0	4	30	0	0	0	0	0	0	0	0	1	4	0	0	9	0	0	1	0	0	0	0	0	0	0	0	1	2	0	1	0
345	Otu316	Bacteria	Firmicutes	Clostridia	Clostridiales	Lachnospiraceae	[Ruminococcus]	NA	0	2	0	0	0	0	0	0	2	0	0	0	0	1	0	0	0	0	35	0	0	1	0	0	0	0	40	1	0	3	0	0	0	0	0	0	0	0	0	0	0
346	Otu918	Bacteria	Bacteroidetes	Bacteroidia	Bacteroidales	[Barnesiellaceae]	NA	NA	0	0	0	0	0	0	0	0	2	0	0	0	0	0	0	0	0	0	0	0	0	0	0	0	0	0	0	0	0	0	0	0	0	0	1	0	0	0	0	0	0
347	Otu384	Bacteria	Firmicutes	Clostridia	Clostridiales	Lachnospiraceae	NA	NA	0	2	0	0	1	12	0	1	0	5	0	0	0	0	2	0	0	0	0	0	0	0	0	2	0	0	0	2	0	0	0	0	0	0	0	0	1	0	4	0	3
348	Otu262	Bacteria	Firmicutes	Clostridia	Clostridiales	NA	NA	NA	0	0	0	0	0	0	0	0	0	0	0	0	0	0	0	0	0	0	0	0	0	0	0	0	0	0	0	0	0	0	0	0	0	0	0	0	0	0	0	0	0
349	Otu448	Bacteria	Bacteroidetes	Bacteroidia	Bacteroidales	Bacteroidaceae	Bacteroides	eggerthii	0	0	0	0	4	0	5	0	0	0	0	0	0	0	0	0	0	0	0	0	0	0	1	0	1	0	2	0	0	0	0	0	0	0	0	0	0	0	0	0	0
350	Otu303	Bacteria	Firmicutes	Clostridia	Clostridiales	[Mogibacteriaceae]	NA	NA	1	1	5	2	1	2	2	0	3	1	1	3	1	1	1	1	1	1	1	0	1	7	2	2	3	0	0	0	1	2	0	1	0	0	0	1	1	4	3	1	2
351	Otu269	Bacteria	Tenericutes	Mollicutes	RF39	NA	NA	NA	0	5	0	0	0	0	0	11	0	0	0	0	0	1	1	0	4	0	0	0	0	0	0	0	0	1	0	0	0	0	0	1	0	2	0	0	0	2	0	0	0
352	Otu274	Bacteria	Tenericutes	Mollicutes	RF39	NA	NA	NA	0	0	0	3	0	2	0	0	0	0	0	0	0	0	0	0	0	0	0	0	0	0	0	0	0	0	0	0	0	0	0	0	0	0	0	0	0	0	0	0	0
353	Otu763	Bacteria	Bacteroidetes	Bacteroidia	Bacteroidales	Bacteroidaceae	Bacteroides	NA	0	2	0	2	0	0	1	0	0	11	0	0	0	0	0	0	0	0	9	0	0	3	0	4	1	1	5	0	0	14	0	0	0	0	0	0	0	0	1	0	0
354	Otu898	Bacteria	Firmicutes	Clostridia	Clostridiales	Lachnospiraceae	NA	NA	0	7	2	2	0	0	2	1	0	0	0	1	0	1	0	2	1	0	0	1	0	0	1	1	4	0	2	0	0	1	6	2	1	4	0	0	0	4	1	0	0
355	Otu251	Bacteria	Firmicutes	Erysipelotrichi	Erysipelotrichales	Erysipelotrichaceae	NA	NA	0	8	0	0	0	3	0	0	0	0	0	0	0	0	1	0	5	0	9	0	0	0	1	0	0	3	3	0	0	8	3	0	4	1	0	0	5	0	1	0	2
356	Otu275	Bacteria	Firmicutes	Clostridia	Clostridiales	NA	NA	NA	1	2	1	3	1	1	4	1	5	0	4	3	0	1	0	1	1	4	0	0	0	11	1	1	1	1	0	1	0	0	0	1	1	0	0	2	1	0	6	0	2
357	Otu748	Bacteria	Firmicutes	Clostridia	Clostridiales	Lachnospiraceae	Blautia	NA	0	13	0	0	1	0	1	0	0	0	0	0	0	0	1	0	1	4	0	3	1	0	2	0	1	4	0	0	1	14	0	3	0	1	9	0	1	4	0	1	0
358	Otu362	Bacteria	Firmicutes	Clostridia	Clostridiales	NA	NA	NA	0	0	0	0	0	0	1	0	0	0	2	4	0	0	0	0	0	0	0	0	0	1	0	0	0	0	0	3	0	0	0	0	0	0	0	0	0	0	0	0	0
359	Otu320	Bacteria	Firmicutes	Clostridia	Clostridiales	Clostridiaceae	NA	NA	0	0	0	0	0	0	0	0	0	0	18	0	1	0	0	11	7	3	0	0	0	0	0	0	0	10	0	0	0	0	1	0	0	0	0	1	0	0	0	0	0
360	Otu289	Bacteria	Tenericutes	Mollicutes	RF39	NA	NA	NA	2	0	1	0	0	1	0	1	5	0	1	2	1	0	0	2	0	0	0	0	0	5	24	0	1	0	0	0	0	0	0	0	1	0	0	0	0	1	1	0	0
361	Otu264	Bacteria	Firmicutes	Clostridia	Clostridiales	Ruminococcaceae	Ruminococcus	flavefaciens	23	22	0	0	1	0	21	5	0	0	1	2	0	0	0	0	0	0	0	0	0	0	0	0	33	0	0	0	0	0	0	0	0	0	0	1	14	0	0	4	0
362	Otu273	Bacteria	Firmicutes	Clostridia	Clostridiales	Ruminococcaceae	Oscillospira	NA	0	0	2	4	0	0	0	2	5	2	2	4	1	2	1	2	2	6	0	0	4	6	1	0	4	0	2	2	1	0	0	1	1	0	0	0	2	0	1	0	3
363	Otu800	Bacteria	Firmicutes	Clostridia	Clostridiales	Ruminococcaceae	NA	NA	3	0	1	1	0	0	0	3	0	0	0	1	0	0	0	4	1	1	0	0	0	5	0	0	0	0	0	1	1	0	0	3	3	2	0	0	0	0	0	0	0
364	Otu265	Bacteria	Firmicutes	Clostridia	Clostridiales	NA	NA	NA	0	0	0	0	0	0	0	2	0	0	4	2	0	0	0	0	5	0	0	0	0	0	0	0	10	0	0	6	0	0	0	0	0	0	0	0	0	0	0	0	0
365	Otu1113	Bacteria	Firmicutes	Clostridia	Clostridiales	NA	NA	NA	0	0	0	3	0	0	0	1	5	0	0	5	0	0	0	7	2	0	0	0	3	0	1	0	0	0	0	0	0	0	0	0	0	0	1	1	1	0	4	4	0
366	Otu249	Bacteria	Firmicutes	Clostridia	Clostridiales	Ruminococcaceae	Oscillospira	NA	0	1	1	0	0	0	4	0	1	0	0	0	0	1	0	0	0	1	26	0	0	0	0	0	0	0	0	0	4	0	0	0	0	0	1	0	0	0	0	0	0
367	Otu385	Bacteria	Firmicutes	Clostridia	Clostridiales	Ruminococcaceae	NA	NA	0	0	0	0	3	0	0	0	0	0	8	1	7	0	0	0	0	0	0	0	0	30	0	0	0	0	0	14	0	0	0	1	0	0	0	0	0	0	3	0	0
368	Otu280	Bacteria	Firmicutes	Clostridia	Clostridiales	Ruminococcaceae	NA	NA	0	1	0	0	0	0	0	2	1	0	2	3	1	1	1	1	1	1	0	0	0	1	1	1	0	0	4	1	0	1	4	1	4	0	0	2	0	0	0	2	0
369	Otu284	Bacteria	Firmicutes	Clostridia	Clostridiales	NA	NA	NA	0	0	2	4	4	0	4	3	1	0	0	0	0	0	1	7	0	2	0	1	0	3	0	0	2	0	2	0	0	0	0	1	2	0	1	1	1	0	4	2	2
370	Otu294	Bacteria	Firmicutes	Clostridia	Clostridiales	Ruminococcaceae	Ruminococcus	NA	0	1	0	1	1	0	2	0	1	0	1	0	0	1	0	0	0	7	0	0	0	2	2	0	0	1	0	2	0	0	0	0	0	4	0	0	1	0	1	0	0
371	Otu821	Bacteria	Cyanobacteria	4C0d-2	YS2	NA	NA	NA	0	0	0	0	0	0	0	1	0	0	0	0	0	33	0	0	0	0	0	0	0	0	0	0	0	0	0	0	0	0	0	0	0	0	0	0	0	0	0	1	0
372	Otu326	Bacteria	Firmicutes	Clostridia	Clostridiales	NA	NA	NA	1	0	0	0	0	0	0	7	0	0	0	0	0	0	0	0	0	0	0	0	0	0	0	0	0	0	0	16	0	0	0	0	0	0	0	0	1	0	0	0	0
373	Otu324	Bacteria	Firmicutes	Clostridia	Clostridiales	Ruminococcaceae	NA	NA	0	0	0	0	0	0	0	0	0	19	0	0	0	0	0	0	0	0	0	0	0	0	0	0	0	0	0	14	0	0	0	0	0	0	0	0	0	0	0	0	0
374	Otu333	Bacteria	Firmicutes	Clostridia	Clostridiales	Lachnospiraceae	NA	NA	0	0	0	0	2	0	0	0	0	0	0	1	0	1	2	0	2	0	0	1	6	0	0	0	0	0	0	2	0	2	0	2	0	1	3	0	0	0	0	0	1
375	Otu291	Bacteria	Firmicutes	Clostridia	Clostridiales	Ruminococcaceae	NA	NA	0	0	0	2	1	0	0	16	0	0	6	3	0	0	0	0	0	0	0	0	0	0	0	0	0	0	0	2	0	0	0	30	0	0	5	2	0	0	0	0	0
376	Otu796	Bacteria	Firmicutes	Clostridia	Clostridiales	Ruminococcaceae	NA	NA	0	0	0	0	0	0	0	0	0	0	5	0	5	1	0	0	0	0	0	0	0	5	0	0	0	0	0	0	0	0	1	0	0	0	0	0	0	0	0	0	0
377	Otu901	Bacteria	Bacteroidetes	Bacteroidia	Bacteroidales	Bacteroidaceae	Bacteroides	NA	0	6	0	0	0	0	0	0	0	0	0	0	0	0	0	0	0	0	0	2	0	0	0	3	0	0	0	0	0	0	0	0	0	0	0	0	0	0	0	0	7
378	Otu1068	Bacteria	Bacteroidetes	Bacteroidia	Bacteroidales	Rikenellaceae	NA	NA	0	0	0	0	0	0	0	0	0	0	0	0	0	0	0	0	1	0	10	0	0	2	0	0	1	0	0	0	0	0	0	0	0	0	0	0	0	0	1	0	0
379	Otu271	Bacteria	Proteobacteria	Deltaproteobacteria	Desulfovibrionales	Desulfovibrionaceae	NA	NA	0	0	0	7	0	0	10	0	0	0	0	0	0	0	0	0	0	0	0	0	0	0	0	0	12	0	0	0	0	0	0	0	0	0	0	0	0	0	0	0	0
380	Otu293	Bacteria	Tenericutes	Mollicutes	RF39	NA	NA	NA	0	2	0	19	1	0	0	3	0	0	0	7	2	1	1	0	0	1	0	0	0	0	2	0	0	1	27	0	0	0	0	0	0	0	0	0	2	2	1	0	0
381	Otu954	Bacteria	Bacteroidetes	Bacteroidia	Bacteroidales	[Barnesiellaceae]	NA	NA	0	3	0	0	0	0	0	0	16	0	0	0	0	0	0	0	0	0	0	0	0	0	0	0	0	0	0	0	0	0	0	0	0	0	0	0	0	0	0	0	1
382	Otu1216	Bacteria	Firmicutes	Clostridia	Clostridiales	Clostridiaceae	NA	NA	0	0	0	0	0	0	1	2	0	0	0	1	0	0	0	0	0	0	0	0	0	0	0	3	0	1	7	0	0	9	0	0	0	0	0	6	0	0	3	0	0
383	Otu334	Bacteria	Firmicutes	Clostridia	Clostridiales	NA	NA	NA	0	0	0	2	0	9	1	0	0	0	1	5	2	4	0	3	0	2	0	0	0	3	1	0	2	0	0	2	0	0	1	0	0	0	0	0	0	0	2	0	0
384	Otu762	Bacteria	Firmicutes	Clostridia	Clostridiales	NA	NA	NA	0	0	0	0	0	0	0	2	0	0	0	4	0	0	0	2	0	0	0	0	0	1	4	0	0	0	0	0	0	1	0	0	0	10	0	0	5	0	0	0	0
385	Otu282	Bacteria	Firmicutes	Clostridia	Clostridiales	Ruminococcaceae	Oscillospira	NA	0	2	1	0	0	0	2	2	3	0	3	2	1	0	0	4	0	2	0	2	2	0	1	1	1	0	3	0	0	3	1	1	0	0	1	3	2	0	1	1	2
386	Otu225	Bacteria	Bacteroidetes	Bacteroidia	Bacteroidales	Bacteroidaceae	Bacteroides	NA	0	0	0	0	0	0	0	0	0	0	0	0	0	0	0	0	0	0	0	0	0	0	0	0	0	0	0	0	0	0	0	0	0	0	0	0	0	0	0	0	0
387	Otu629	Bacteria	Bacteroidetes	Bacteroidia	Bacteroidales	Porphyromonadaceae	Parabacteroides	NA	0	1	0	0	0	0	1	0	0	0	0	0	0	0	0	2	0	20	1	0	1	1	1	2	3	2	2	0	0	1	0	0	0	0	1	0	0	0	1	0	5
388	Otu836	Bacteria	Actinobacteria	Coriobacteriia	Coriobacteriales	Coriobacteriaceae	Collinsella	aerofaciens	3	0	2	0	0	2	0	0	1	0	1	4	1	3	0	1	3	1	0	0	0	3	0	0	1	0	0	0	3	2	1	1	0	0	1	2	2	3	3	1	0
389	Otu287	Bacteria	Tenericutes	Mollicutes	RF39	NA	NA	NA	0	0	0	0	0	0	0	0	0	0	7	0	0	0	0	0	0	0	0	0	0	93	0	0	0	0	0	0	0	0	0	0	0	0	0	0	0	0	0	0	0
390	Otu717	Bacteria	Firmicutes	Clostridia	Clostridiales	Ruminococcaceae	NA	NA	0	0	0	0	0	0	0	0	0	3	9	0	0	2	0	0	0	0	0	0	0	1	0	0	0	0	0	0	0	0	0	0	0	0	0	0	0	1	2	0	0
391	Otu725	Bacteria	Firmicutes	Bacilli	Lactobacillales	NA	NA	NA	1	0	1	0	0	0	0	1	1	0	0	0	0	0	1	0	0	0	6	0	1	1	1	0	1	0	1	1	0	3	1	0	0	1	0	0	0	0	1	0	4
392	Otu325	Bacteria	Firmicutes	Clostridia	Clostridiales	Lachnospiraceae	Anaerostipes	NA	0	0	0	0	0	0	0	0	0	9	0	12	0	0	0	0	0	0	0	5	0	0	0	0	0	0	0	0	0	0	0	0	0	12	0	0	0	0	0	0	0
393	Otu364	Bacteria	Firmicutes	Clostridia	Clostridiales	Ruminococcaceae	NA	NA	0	0	0	0	0	2	1	2	1	2	5	0	1	0	0	2	2	0	0	0	0	2	0	0	1	0	0	2	0	0	3	0	0	0	0	0	0	0	0	0	0
394	Otu344	Bacteria	Firmicutes	Clostridia	Clostridiales	Lachnospiraceae	NA	NA	0	0	0	0	0	5	0	6	8	0	4	0	0	0	0	0	0	0	8	17	0	0	0	2	0	0	0	0	0	0	0	0	1	0	0	3	0	0	0	2	0
395	Otu971	Bacteria	Firmicutes	Clostridia	Clostridiales	Lachnospiraceae	Lachnospira	NA	0	0	0	0	0	0	0	0	0	0	0	0	0	0	0	0	0	0	1	0	0	0	0	0	0	0	0	39	0	0	0	0	0	0	0	0	0	0	0	0	0
396	Otu342	Bacteria	Firmicutes	Clostridia	Clostridiales	Ruminococcaceae	NA	NA	0	0	0	0	0	0	16	4	0	0	2	1	3	3	0	3	2	5	0	0	0	0	1	0	0	1	0	0	0	0	0	1	0	0	0	1	0	0	1	0	0
397	Otu630	Bacteria	Firmicutes	Clostridia	Clostridiales	Lachnospiraceae	NA	NA	0	0	0	2	0	0	0	0	0	0	17	0	0	0	0	0	0	4	0	0	0	0	0	0	0	0	0	0	0	0	0	0	0	0	0	0	0	0	0	0	0
398	Otu310	Bacteria	Bacteroidetes	Bacteroidia	Bacteroidales	S24-7	NA	NA	0	0	0	0	0	0	0	0	0	0	0	0	0	0	0	0	0	0	0	0	0	0	0	0	0	0	0	0	0	0	0	0	0	0	0	0	0	0	0	0	0
399	Otu747	Bacteria	Firmicutes	Clostridia	Clostridiales	Ruminococcaceae	NA	NA	0	0	0	0	0	1	2	2	0	1	1	0	0	1	0	0	1	4	0	1	0	0	0	1	1	2	0	0	0	1	1	0	3	0	0	3	1	0	0	0	0
400	Otu382	Bacteria	Proteobacteria	Gammaproteobacteria	Pasteurellales	Pasteurellaceae	Aggregatibacter	NA	1	1	0	0	0	0	0	1	0	0	1	0	0	0	0	5	1	0	0	4	0	0	0	5	0	0	0	0	0	0	0	0	5	0	2	0	1	5	0	0	0
401	Otu285	Bacteria	Firmicutes	Clostridia	Clostridiales	Ruminococcaceae	NA	NA	1	0	0	1	0	1	4	0	0	1	2	2	0	1	0	1	1	1	0	0	2	0	0	0	0	0	0	1	0	0	0	0	0	0	0	0	0	0	1	2	0
402	Otu356	Bacteria	Firmicutes	Clostridia	Clostridiales	Christensenellaceae	NA	NA	0	0	0	0	0	6	0	2	0	0	1	0	0	1	0	0	0	1	2	0	0	10	2	0	0	0	0	0	0	0	0	3	0	0	0	0	0	1	3	0	0
403	Otu1239	Bacteria	Bacteroidetes	Bacteroidia	Bacteroidales	Bacteroidaceae	Bacteroides	NA	0	0	0	0	8	0	0	0	0	0	0	0	0	0	0	0	0	0	0	3	0	0	0	0	0	0	3	0	0	1	0	0	0	0	0	0	0	0	0	0	0
404	Otu331	Bacteria	Firmicutes	Clostridia	Clostridiales	Ruminococcaceae	NA	NA	0	0	0	1	0	0	1	7	0	0	7	1	0	0	0	0	0	0	0	0	0	0	0	0	0	3	0	0	0	0	0	18	0	4	0	0	0	0	0	0	0
405	Otu377	Bacteria	Firmicutes	Clostridia	Clostridiales	Clostridiaceae	NA	NA	0	1	0	2	0	0	0	6	0	0	0	4	0	0	0	1	0	0	0	0	0	0	0	1	0	1	0	0	0	0	0	0	0	0	2	0	0	0	2	1	0
406	Otu307	Bacteria	Firmicutes	Clostridia	Clostridiales	Ruminococcaceae	Ruminococcus	NA	2	0	0	0	0	2	1	1	0	1	0	0	1	2	0	3	2	2	0	1	0	1	2	2	0	0	0	0	0	0	1	0	0	1	0	0	0	2	0	4	0
407	Otu346	Bacteria	Tenericutes	Mollicutes	RF39	NA	NA	NA	0	0	0	0	0	0	0	0	0	0	0	0	0	0	0	0	0	0	0	0	1	0	0	1	0	0	0	0	0	0	0	0	0	0	0	0	0	0	0	0	0
408	Otu694	Bacteria	Firmicutes	Clostridia	Clostridiales	Lachnospiraceae	NA	NA	0	2	2	1	1	1	1	0	4	0	0	0	0	0	0	0	1	0	0	0	0	0	0	2	1	0	1	1	0	1	1	0	0	0	1	0	3	1	0	0	0
409	Otu1046	Bacteria	Firmicutes	Clostridia	Clostridiales	Clostridiaceae	Clostridium	NA	1	1	2	0	2	0	0	0	3	0	0	0	0	0	0	4	0	0	0	0	1	0	0	0	0	0	0	1	1	2	1	0	0	0	1	0	1	0	1	0	0
410	Otu370	Bacteria	Proteobacteria	Betaproteobacteria	Burkholderiales	Alcaligenaceae	NA	NA	0	0	0	0	0	0	0	0	2	0	0	0	0	0	0	0	4	0	0	0	0	0	0	0	0	0	0	0	0	0	0	0	0	0	0	0	0	0	0	0	0
411	Otu343	Bacteria	Firmicutes	Clostridia	Clostridiales	Christensenellaceae	NA	NA	0	0	0	6	0	0	0	0	0	0	3	3	0	0	0	0	0	0	0	0	0	1	1	0	0	0	0	0	0	0	0	1	0	0	0	0	6	0	0	0	0
412	Otu314	Bacteria	Verrucomicrobia	Opitutae	[Cerasicoccales]	[Cerasicoccaceae]	NA	NA	0	0	0	0	0	0	0	3	0	0	39	0	0	1	0	0	0	0	0	0	0	6	0	0	0	0	0	0	0	0	0	0	0	0	0	2	0	0	0	0	0
413	Otu374	Bacteria	Cyanobacteria	Chloroplast	Streptophyta	NA	NA	NA	0	0	0	0	0	0	0	0	0	0	0	0	0	0	0	0	0	0	0	0	0	0	0	0	0	0	0	0	0	0	0	0	0	0	0	0	0	0	22	0	0
414	Otu295	Bacteria	Bacteroidetes	Bacteroidia	Bacteroidales	Rikenellaceae	NA	NA	0	0	0	0	0	0	3	0	0	0	0	0	0	0	0	0	0	5	10	0	0	1	0	0	0	0	0	0	0	0	0	0	0	3	0	0	0	0	0	0	12
415	Otu750	Bacteria	Firmicutes	Clostridia	Clostridiales	Lachnospiraceae	NA	NA	0	0	2	1	1	0	2	0	2	1	2	5	0	1	0	0	2	1	1	1	3	0	0	0	1	0	0	1	1	0	2	1	1	3	0	1	1	0	0	1	0
416	Otu290	Bacteria	Firmicutes	Clostridia	Clostridiales	Ruminococcaceae	NA	NA	0	1	0	1	0	0	5	5	4	0	2	10	0	0	0	1	0	0	0	0	5	1	1	0	1	3	0	2	0	0	0	1	0	0	0	0	1	0	0	0	0
417	Otu339	Bacteria	Firmicutes	Clostridia	Clostridiales	NA	NA	NA	1	0	0	5	2	0	3	2	2	0	1	1	3	4	1	2	0	1	0	0	0	0	0	0	1	0	0	0	0	0	0	0	0	0	0	0	0	0	0	2	0
418	Otu312	Bacteria	Firmicutes	Clostridia	Clostridiales	NA	NA	NA	0	0	0	0	97	0	0	0	0	0	0	7	0	0	0	0	0	0	0	0	0	0	0	0	0	0	0	0	0	0	0	0	0	0	0	1	0	0	0	0	0
419	Otu410	Bacteria	Bacteroidetes	Bacteroidia	Bacteroidales	[Paraprevotellaceae]	Paraprevotella	NA	0	0	1	0	2	0	0	0	0	0	0	0	0	5	0	0	0	0	0	1	0	6	0	0	0	0	0	0	0	0	0	0	0	0	0	0	0	0	0	0	0
420	Otu392	Bacteria	Firmicutes	Clostridia	Clostridiales	Ruminococcaceae	NA	NA	0	0	0	0	0	4	3	0	0	0	0	0	0	0	0	0	0	0	0	0	0	0	0	0	0	0	0	0	0	0	0	0	0	1	0	0	4	0	3	1	0
421	Otu304	Bacteria	Proteobacteria	Alphaproteobacteria	NA	NA	NA	NA	0	0	0	0	0	1	0	0	0	0	0	48	0	0	0	0	0	0	0	0	0	0	2	0	0	0	0	0	0	0	0	2	0	0	0	0	2	0	0	0	0
422	Otu311	Bacteria	Firmicutes	Clostridia	Clostridiales	Ruminococcaceae	NA	NA	0	1	0	5	0	1	0	3	0	2	9	5	0	3	0	0	0	0	4	0	0	0	0	1	18	0	0	0	0	0	0	3	0	0	0	0	0	0	1	0	0
423	Otu379	Bacteria	Proteobacteria	Betaproteobacteria	Burkholderiales	Oxalobacteraceae	Oxalobacter	formigenes	0	1	1	0	0	1	1	0	1	0	1	3	1	1	0	1	0	1	0	1	0	0	1	0	1	0	1	0	0	0	0	0	0	1	0	0	0	0	1	0	0
424	Otu932	Bacteria	Firmicutes	Clostridia	Clostridiales	NA	NA	NA	0	0	0	0	0	0	0	0	0	0	0	0	0	0	0	0	0	0	0	0	0	0	0	0	0	0	0	2	0	0	0	0	0	0	0	0	0	0	0	0	0
425	Otu460	Bacteria	Firmicutes	Clostridia	Clostridiales	Clostridiaceae	NA	NA	0	0	0	1	0	0	0	0	0	0	0	0	0	0	0	0	0	0	0	0	5	0	0	2	0	0	0	0	0	1	0	8	1	0	0	0	0	0	0	0	0
426	Otu305	Bacteria	Bacteroidetes	Bacteroidia	Bacteroidales	Bacteroidaceae	Bacteroides	NA	0	0	0	0	0	0	0	0	0	0	0	0	0	0	0	0	0	0	0	0	0	0	0	0	0	0	0	0	0	0	0	0	0	0	0	0	0	0	0	0	0
427	Otu286	Bacteria	Firmicutes	Erysipelotrichi	Erysipelotrichales	Erysipelotrichaceae	NA	NA	0	0	1	0	0	0	3	7	1	2	0	0	2	1	0	1	0	3	1	0	1	0	0	0	3	0	0	0	1	0	0	0	0	0	1	0	0	0	1	2	0
428	Otu371	Bacteria	Firmicutes	Clostridia	Clostridiales	NA	NA	NA	0	0	0	4	0	0	1	0	1	2	1	0	0	0	1	1	2	1	0	2	1	0	0	0	0	0	1	0	1	4	0	3	1	0	0	0	1	0	0	1	0
429	Otu1167	Bacteria	Proteobacteria	Epsilonproteobacteria	Campylobacterales	Campylobacteraceae	Campylobacter	NA	0	1	0	0	2	0	0	0	0	0	0	0	3	0	5	0	6	0	0	0	0	0	0	0	0	0	0	0	0	0	2	5	0	36	0	0	0	0	0	0	0
430	Otu321	Bacteria	Firmicutes	Clostridia	Clostridiales	NA	NA	NA	1	0	0	1	1	1	6	0	2	0	2	1	0	1	1	0	0	0	0	0	1	1	0	0	2	1	0	0	0	1	0	0	0	1	0	0	1	0	0	0	2
431	Otu355	Bacteria	Firmicutes	Clostridia	Clostridiales	NA	NA	NA	0	0	0	3	0	0	0	0	0	0	0	0	0	0	0	0	0	0	0	0	0	0	0	0	0	0	0	1	0	0	0	0	0	0	0	0	0	0	0	0	0
432	Otu300	Bacteria	Firmicutes	Clostridia	Clostridiales	Ruminococcaceae	NA	NA	1	1	0	3	0	3	0	1	10	0	0	1	0	5	0	3	0	7	0	0	0	0	0	0	3	0	0	3	0	0	0	0	0	0	1	0	1	1	1	0	1
433	Otu315	Bacteria	Firmicutes	Clostridia	Clostridiales	Ruminococcaceae	NA	NA	0	0	0	0	0	2	0	1	0	0	10	1	0	0	0	1	1	0	0	0	2	1	0	1	0	0	0	0	0	2	0	0	0	3	0	2	0	0	0	0	0
434	Otu341	Bacteria	Firmicutes	Clostridia	Clostridiales	Ruminococcaceae	Ruminococcus	NA	0	0	0	0	0	11	0	0	0	0	0	0	0	0	0	0	0	0	0	0	0	0	5	0	0	0	0	9	0	0	0	0	0	0	0	0	0	0	0	1	0
435	Otu313	Bacteria	Firmicutes	Clostridia	Clostridiales	Ruminococcaceae	NA	NA	1	0	0	1	0	1	0	1	2	1	1	8	1	0	0	2	0	0	0	0	0	1	0	1	0	0	0	1	0	0	0	0	2	4	0	0	0	0	4	0	0
436	Otu302	Bacteria	Firmicutes	Clostridia	Clostridiales	Christensenellaceae	NA	NA	0	1	0	0	1	0	0	1	0	0	4	0	1	0	0	0	0	1	0	0	4	0	0	0	0	0	0	0	0	0	0	1	0	0	0	0	1	0	6	0	0
437	Otu322	Bacteria	Firmicutes	Clostridia	Clostridiales	Ruminococcaceae	NA	NA	0	0	0	0	0	0	0	0	0	0	6	0	0	0	0	0	0	0	0	0	0	0	0	0	0	0	0	4	0	0	0	3	0	0	0	0	2	0	7	0	0
438	Otu309	Bacteria	Firmicutes	Bacilli	Lactobacillales	Leuconostocaceae	NA	NA	1	0	15	0	0	1	0	0	0	0	0	0	0	0	0	3	0	0	0	0	0	0	0	0	0	0	0	2	0	0	0	0	0	0	0	3	0	0	1	0	0
439	Otu361	Bacteria	Firmicutes	Clostridia	Clostridiales	Ruminococcaceae	NA	NA	0	2	0	1	0	0	0	0	2	1	1	1	2	3	1	1	0	0	1	0	1	0	0	0	0	0	0	0	0	0	0	0	0	1	0	4	0	1	0	0	0
440	Otu401	Bacteria	Firmicutes	Clostridia	Clostridiales	Lachnospiraceae	NA	NA	0	3	0	0	0	0	0	0	0	0	1	0	0	0	0	0	0	0	0	0	0	0	0	0	0	0	0	0	0	0	0	0	0	0	0	0	0	0	0	0	0
441	Otu883	Bacteria	Firmicutes	Clostridia	Clostridiales	Lachnospiraceae	[Ruminococcus]	gnavus	0	1	0	0	2	4	0	1	0	0	1	0	0	0	14	2	0	0	0	0	0	1	0	2	1	0	0	0	0	1	1	0	0	2	1	0	0	2	0	0	0
442	Otu657	Bacteria	Firmicutes	Clostridia	Clostridiales	Lachnospiraceae	NA	NA	1	1	0	0	0	0	3	2	0	0	1	2	1	1	2	1	2	0	0	1	0	5	0	0	1	2	2	1	0	0	1	0	0	0	0	1	1	0	0	2	0
443	Otu328	Bacteria	Firmicutes	Clostridia	Clostridiales	Ruminococcaceae	NA	NA	0	0	0	1	1	0	0	0	0	0	2	3	0	0	0	0	0	0	0	0	0	0	0	0	0	0	0	1	0	0	0	0	0	0	0	0	0	1	2	2	0
444	Otu588	Bacteria	Firmicutes	Clostridia	Clostridiales	Ruminococcaceae	NA	NA	0	0	1	0	0	0	2	0	0	2	0	1	0	2	0	0	0	10	3	0	2	1	0	0	0	0	0	0	0	0	0	1	0	0	0	0	0	0	1	0	1
445	Otu876	Bacteria	Firmicutes	Clostridia	Clostridiales	Ruminococcaceae	NA	NA	0	3	0	0	0	0	0	0	0	0	0	0	0	0	1	0	0	1	0	1	2	0	1	0	1	1	0	1	0	0	1	0	0	1	0	0	0	0	0	1	0
446	Otu419	Bacteria	Tenericutes	Mollicutes	RF39	NA	NA	NA	0	0	0	4	0	2	0	0	0	0	0	1	0	2	0	0	0	0	5	0	0	0	2	0	2	0	0	2	0	0	0	0	1	3	8	2	1	0	0	0	0
447	Otu1100	Bacteria	Firmicutes	Clostridia	Clostridiales	NA	NA	NA	0	0	0	0	1	0	0	0	0	0	7	0	2	0	0	3	0	0	0	0	0	0	0	0	0	0	0	0	0	0	0	0	5	0	0	4	1	0	0	0	0
448	Otu292	Bacteria	Lentisphaerae	[Lentisphaeria]	Victivallales	Victivallaceae	NA	NA	0	0	0	4	1	0	2	0	1	0	0	0	1	2	0	0	0	2	0	0	0	0	0	0	14	0	0	0	0	0	0	0	0	0	0	0	0	0	8	0	0
449	Otu860	Bacteria	Tenericutes	Mollicutes	RF39	NA	NA	NA	1	0	0	0	0	0	0	0	0	0	1	2	2	0	0	0	0	1	0	0	0	1	4	0	0	0	0	0	0	0	0	1	0	0	1	0	0	0	0	0	0
450	Otu306	Bacteria	Cyanobacteria	4C0d-2	YS2	NA	NA	NA	0	0	0	0	0	3	0	16	0	0	2	4	0	0	0	0	0	7	0	0	1	0	0	0	0	0	0	0	0	0	0	8	0	0	0	0	0	0	0	0	0
451	Otu323	Bacteria	Proteobacteria	Deltaproteobacteria	Desulfovibrionales	Desulfovibrionaceae	NA	NA	0	0	0	0	0	0	0	0	1	2	0	1	3	0	0	1	0	0	0	0	0	0	0	0	0	0	0	1	1	0	0	0	0	2	0	0	5	1	0	0	0
452	Otu433	Bacteria	Firmicutes	Clostridia	Clostridiales	Lachnospiraceae	Coprococcus	NA	0	0	0	0	4	0	0	0	0	0	0	0	0	0	0	0	0	0	0	0	0	0	0	0	0	0	0	0	0	0	0	0	0	0	0	0	0	0	0	0	0
453	Otu787	Bacteria	Firmicutes	Clostridia	Clostridiales	NA	NA	NA	0	1	0	0	0	0	0	0	0	0	0	0	0	0	0	0	0	0	0	0	0	0	0	0	0	0	0	0	0	0	0	1	0	0	0	0	0	0	0	0	0
454	Otu288	Bacteria	Proteobacteria	Alphaproteobacteria	NA	NA	NA	NA	0	0	0	0	0	17	0	0	4	0	0	0	0	0	0	0	0	0	0	0	0	0	0	0	32	0	0	0	0	0	0	0	0	0	0	0	0	0	0	0	0
455	Otu365	Bacteria	Bacteroidetes	Bacteroidia	Bacteroidales	[Paraprevotellaceae]	Paraprevotella	NA	0	0	2	0	0	0	0	0	0	0	0	0	0	4	0	0	0	0	0	0	0	17	0	0	0	0	0	0	0	0	0	0	0	0	0	0	0	0	0	0	0
456	Otu337	Bacteria	Tenericutes	Mollicutes	RF39	NA	NA	NA	0	0	0	1	0	0	0	0	0	1	0	0	0	1	0	1	0	0	1	0	0	0	0	0	0	0	0	0	0	0	0	3	0	0	0	0	0	0	0	0	0
457	Otu772	Bacteria	Bacteroidetes	Bacteroidia	Bacteroidales	Porphyromonadaceae	Parabacteroides	NA	0	0	0	3	0	1	0	0	0	1	0	7	4	2	0	0	0	0	0	0	1	0	0	0	0	0	0	0	0	0	1	0	0	0	0	0	0	0	0	0	0
458	Otu360	Bacteria	Firmicutes	Clostridia	Clostridiales	Clostridiaceae	Clostridium	neonatale	0	0	0	0	0	0	0	0	0	0	1	0	0	0	0	0	1	0	0	0	1	0	0	0	0	0	0	0	0	0	0	0	0	0	0	0	0	0	0	0	2
459	Otu375	Bacteria	Tenericutes	Mollicutes	RF39	NA	NA	NA	1	0	0	0	3	0	0	6	0	0	8	0	4	0	0	0	0	0	0	0	1	3	0	0	1	0	0	0	0	0	0	0	0	0	0	0	0	0	1	0	0
460	Otu359	Bacteria	Firmicutes	Clostridia	Clostridiales	Ruminococcaceae	NA	NA	0	1	0	0	0	0	0	1	0	0	1	3	0	1	0	0	1	1	0	0	1	1	1	0	0	0	0	0	0	0	1	0	0	0	0	0	0	0	0	1	0
461	Otu1162	Bacteria	Firmicutes	Clostridia	Clostridiales	NA	NA	NA	0	1	0	0	1	0	0	0	1	1	0	0	0	1	0	1	0	1	1	0	1	1	1	0	0	0	2	0	0	1	0	2	0	0	1	0	3	2	1	1	1
462	Otu298	Bacteria	Tenericutes	Mollicutes	RF39	NA	NA	NA	0	0	0	0	0	0	0	0	0	1	0	0	0	0	0	0	0	0	0	0	0	1	0	0	0	0	0	0	0	0	0	0	0	0	0	0	0	0	0	0	0
463	Otu872	Bacteria	Tenericutes	Mollicutes	RF39	NA	NA	NA	0	0	0	0	0	2	0	0	26	0	1	0	1	0	0	0	1	0	0	0	0	0	0	0	0	0	0	2	0	1	0	0	0	0	1	0	1	0	0	0	0
464	Otu782	Bacteria	Tenericutes	Mollicutes	RF39	NA	NA	NA	0	0	0	0	0	2	0	0	7	0	0	0	0	0	0	0	0	0	0	0	0	0	0	0	0	0	0	0	0	0	0	0	0	10	0	0	0	1	0	0	1
465	Otu726	Bacteria	Firmicutes	Bacilli	Lactobacillales	Streptococcaceae	Lactococcus	NA	2	0	0	0	0	1	0	0	0	0	0	0	0	0	9	0	0	0	0	0	0	0	1	0	0	0	0	0	0	0	0	0	1	0	0	0	0	2	0	0	0
466	Otu391	Bacteria	Tenericutes	Mollicutes	RF39	NA	NA	NA	0	0	0	3	0	1	0	0	0	0	0	1	0	1	0	0	0	0	0	0	0	0	0	0	0	0	0	3	0	0	0	0	0	0	0	0	0	0	0	0	0
467	Otu995	Bacteria	Bacteroidetes	Bacteroidia	Bacteroidales	Bacteroidaceae	Bacteroides	NA	0	0	0	0	0	0	0	0	0	0	0	0	0	0	0	0	0	2	1	0	0	0	0	0	0	0	2	0	0	0	0	0	0	0	0	0	0	0	0	0	0
468	Otu827	Bacteria	Tenericutes	Mollicutes	RF39	NA	NA	NA	5	0	0	0	0	0	0	0	4	0	0	0	0	0	0	0	0	0	0	0	0	0	2	0	0	0	0	0	0	0	0	0	0	0	0	0	0	0	0	0	0
469	Otu368	Bacteria	Firmicutes	Clostridia	Clostridiales	NA	NA	NA	1	2	0	0	0	0	1	0	1	0	0	1	0	0	0	3	0	1	0	1	1	0	0	0	0	0	0	0	0	0	0	1	0	0	1	0	1	1	0	1	1
470	Otu318	Bacteria	Proteobacteria	Betaproteobacteria	Burkholderiales	Burkholderiaceae	Lautropia	NA	3	0	1	1	0	0	0	0	1	0	0	0	0	0	3	0	0	1	0	0	0	0	0	0	0	0	1	0	0	0	0	0	1	0	3	0	1	0	0	1	1
471	Otu340	Bacteria	Tenericutes	Mollicutes	RF39	NA	NA	NA	2	0	0	0	0	0	0	0	0	1	0	5	0	2	0	0	0	2	0	0	0	0	1	0	0	1	0	1	0	0	0	1	0	0	0	0	0	0	0	0	0
472	Otu388	Bacteria	Firmicutes	Clostridia	Clostridiales	Ruminococcaceae	NA	NA	0	0	0	0	0	0	0	6	1	2	1	0	0	0	0	0	0	0	0	0	0	1	0	0	0	3	0	4	0	0	0	0	0	0	0	0	0	0	0	0	0
473	Otu400	Bacteria	Bacteroidetes	Bacteroidia	Bacteroidales	NA	NA	NA	0	0	0	9	0	0	0	0	0	0	12	0	0	0	0	0	2	0	0	0	0	4	0	0	0	0	0	0	0	0	0	1	0	1	0	0	0	0	0	0	0
474	Otu338	Bacteria	Actinobacteria	Coriobacteriia	Coriobacteriales	Coriobacteriaceae	NA	NA	4	0	0	0	0	1	0	0	1	0	0	0	0	0	0	2	1	0	0	0	0	0	0	1	0	6	0	0	0	0	0	0	0	0	0	1	0	4	0	0	0
475	Otu486	Bacteria	Firmicutes	Clostridia	Clostridiales	Lachnospiraceae	Coprococcus	NA	0	0	0	2	0	0	0	6	0	0	2	0	0	0	0	0	0	0	0	0	0	0	0	0	0	0	0	0	0	0	0	0	0	0	0	0	0	0	0	0	0
476	Otu873	Bacteria	Firmicutes	Clostridia	Clostridiales	Ruminococcaceae	Ruminococcus	NA	0	0	0	0	0	0	0	0	0	1	0	0	0	0	0	0	0	0	0	0	0	0	0	0	0	0	0	0	0	0	0	0	0	0	0	0	0	1	0	0	0
477	Otu389	Bacteria	Firmicutes	Clostridia	Clostridiales	Ruminococcaceae	NA	NA	0	4	0	2	2	0	1	0	0	0	2	8	0	0	0	0	0	0	0	0	0	1	0	0	1	0	0	0	0	0	0	0	0	0	0	0	0	0	0	1	1
478	Otu416	Bacteria	Firmicutes	Clostridia	Clostridiales	Ruminococcaceae	NA	NA	0	0	0	0	0	0	0	1	0	0	4	0	1	0	0	5	0	0	0	0	0	2	0	0	0	3	0	0	0	0	0	0	0	0	0	5	0	0	1	0	1
479	Otu398	Bacteria	Firmicutes	Clostridia	Clostridiales	Ruminococcaceae	NA	NA	0	0	0	0	0	0	0	0	0	0	7	0	3	0	0	0	0	0	0	0	4	0	0	0	0	0	0	0	0	0	0	0	0	0	11	0	0	0	0	0	0
480	Otu710	Bacteria	Bacteroidetes	Bacteroidia	Bacteroidales	Prevotellaceae	Prevotella	copri	1	0	0	0	0	0	0	2	0	2	0	0	1	0	1	0	0	0	0	0	0	0	0	0	0	0	0	0	0	0	1	1	0	0	0	3	0	2	0	3	1
481	Otu299	Bacteria	Firmicutes	Clostridia	Clostridiales	Veillonellaceae	Megasphaera	NA	1	2	0	0	0	0	0	0	0	0	0	0	0	0	0	0	0	0	0	0	0	0	0	0	0	0	0	0	22	0	0	0	1	0	0	0	0	0	0	0	0
482	Otu330	Bacteria	Cyanobacteria	4C0d-2	YS2	NA	NA	NA	0	0	0	0	2	0	0	0	1	1	0	0	0	0	0	0	0	0	0	0	0	0	0	0	0	0	0	0	0	0	0	0	0	0	0	0	0	3	0	0	0
483	Otu423	Bacteria	Firmicutes	Clostridia	Clostridiales	Ruminococcaceae	NA	NA	1	1	0	1	1	0	0	1	2	1	0	1	3	0	0	0	1	0	2	0	0	0	0	0	0	0	0	0	0	0	0	0	0	0	0	0	0	0	0	1	0
484	Otu345	Bacteria	Proteobacteria	Alphaproteobacteria	RF32	NA	NA	NA	0	0	0	0	0	0	0	0	0	0	0	0	0	0	0	0	0	0	0	0	0	0	0	0	0	0	9	0	0	0	0	0	0	0	0	0	0	0	0	0	0
485	Otu491	Bacteria	Firmicutes	Clostridia	Clostridiales	[Mogibacteriaceae]	NA	NA	0	0	0	0	0	0	0	1	0	0	0	0	0	0	0	0	0	1	3	0	0	0	1	1	2	0	0	2	0	0	0	0	0	0	0	0	0	0	0	0	0
486	Otu487	Bacteria	Proteobacteria	Alphaproteobacteria	Rhizobiales	Bradyrhizobiaceae	NA	NA	0	0	0	0	0	0	0	0	0	0	0	0	0	0	0	0	0	0	0	0	0	0	0	0	0	0	0	0	0	0	0	0	0	0	0	0	0	0	0	0	0
487	Otu475	Bacteria	Firmicutes	Bacilli	Lactobacillales	Streptococcaceae	Streptococcus	anginosus	0	0	0	0	0	0	0	0	1	0	0	1	0	0	0	0	1	0	2	0	2	8	0	1	0	2	0	0	0	1	0	0	0	1	0	0	0	0	0	1	0
488	Otu397	Bacteria	Firmicutes	Clostridia	Clostridiales	Lachnospiraceae	Epulopiscium	NA	0	0	0	0	0	0	0	0	0	0	2	0	0	0	0	0	0	0	0	0	0	0	0	0	1	0	0	0	0	0	0	0	0	1	0	0	0	0	0	0	0
489	Otu390	Bacteria	Proteobacteria	Betaproteobacteria	Neisseriales	Neisseriaceae	Neisseria	subflava	2	0	0	0	0	0	0	0	0	0	0	0	0	0	1	0	0	0	0	1	0	0	1	0	1	0	0	0	0	0	0	0	0	0	2	0	0	0	0	0	0
490	Otu442	Bacteria	Firmicutes	Clostridia	Clostridiales	NA	NA	NA	0	0	0	3	0	0	0	2	0	0	1	0	0	1	0	0	0	2	0	0	0	0	0	0	8	0	0	0	0	0	0	0	0	0	0	0	0	0	0	0	0
491	Otu412	Bacteria	Actinobacteria	Coriobacteriia	Coriobacteriales	Coriobacteriaceae	Eggerthella	lenta	0	1	0	0	0	0	1	0	0	0	0	0	0	0	0	0	0	0	2	0	0	0	0	0	0	0	1	0	0	0	0	0	0	0	0	0	0	0	0	0	0
492	Otu380	Bacteria	Bacteroidetes	Bacteroidia	Bacteroidales	NA	NA	NA	0	0	0	0	0	0	0	0	0	0	1	0	0	0	0	0	2	0	0	0	0	0	0	0	0	0	0	0	0	0	0	0	0	1	0	0	0	0	0	1	0
493	Otu396	Bacteria	Firmicutes	Clostridia	Clostridiales	Lachnospiraceae	Coprococcus	NA	0	0	1	1	0	0	1	1	0	0	1	0	2	1	0	0	0	1	0	0	0	0	0	0	2	0	0	3	0	0	0	0	0	0	0	0	1	0	0	0	0
494	Otu1228	Bacteria	Firmicutes	Clostridia	Clostridiales	Lachnospiraceae	Anaerostipes	NA	0	0	0	0	0	0	0	0	0	0	0	0	1	0	0	1	0	0	0	0	0	0	0	0	0	0	0	0	0	0	0	0	0	0	0	1	0	0	0	1	0
495	Otu1009	Bacteria	Firmicutes	Clostridia	Clostridiales	Ruminococcaceae	Ruminococcus	NA	0	0	0	0	0	0	0	8	0	0	1	0	0	0	0	0	0	0	1	0	0	6	0	0	0	0	0	0	0	0	0	0	0	0	0	1	0	0	0	2	0
496	Otu349	Bacteria	Tenericutes	Mollicutes	RF39	NA	NA	NA	0	0	0	0	3	0	0	0	0	2	0	6	0	1	0	0	0	0	0	0	0	0	0	0	6	0	0	0	0	0	0	0	0	0	1	0	0	0	11	0	0
497	Otu301	Bacteria	Tenericutes	Mollicutes	RF39	NA	NA	NA	1	0	0	0	0	1	0	0	0	0	2	0	0	0	0	0	0	0	0	0	1	3	1	0	0	0	0	0	0	0	0	0	0	0	0	0	1	1	0	0	0
498	Otu435	Bacteria	Firmicutes	Clostridia	Clostridiales	Ruminococcaceae	NA	NA	0	0	0	0	0	0	0	0	0	1	0	0	0	0	0	0	0	0	0	1	0	1	0	0	0	0	0	0	0	0	0	0	0	0	0	0	0	0	0	2	0
499	Otu430	Bacteria	Proteobacteria	Alphaproteobacteria	Rhizobiales	Methylobacteriaceae	Methylobacterium	adhaesivum	0	0	0	0	0	0	0	0	0	0	0	0	0	0	0	0	0	0	0	0	0	0	0	0	0	0	0	0	0	0	0	0	0	0	0	0	0	0	0	0	0
500	Otu363	Bacteria	Actinobacteria	Actinobacteria	Actinomycetales	Actinomycetaceae	Actinomyces	NA	1	0	1	0	0	3	0	0	1	0	0	0	0	0	4	5	1	0	1	0	0	0	0	0	2	0	0	0	2	1	0	0	1	0	0	0	0	0	0	0	0
501	Otu1117	Bacteria	Cyanobacteria	4C0d-2	YS2	NA	NA	NA	0	0	0	0	0	0	2	0	0	2	0	0	0	3	0	0	2	0	1	0	0	0	0	0	0	0	0	1	0	0	0	0	0	0	3	0	4	0	0	0	0
502	Otu351	Bacteria	Lentisphaerae	[Lentisphaeria]	Victivallales	Victivallaceae	NA	NA	0	0	0	0	0	0	0	0	0	0	0	0	0	0	0	0	0	0	0	0	0	0	0	0	0	0	0	0	0	0	0	0	0	0	0	0	0	0	6	0	0
503	Otu446	Bacteria	Tenericutes	Mollicutes	RF39	NA	NA	NA	0	0	0	0	0	0	1	0	0	1	0	0	0	1	0	0	0	0	0	0	0	1	0	0	0	0	0	0	0	0	0	0	0	0	0	0	0	0	9	0	0
504	Otu1205	Bacteria	Firmicutes	Clostridia	Clostridiales	NA	NA	NA	0	2	0	0	0	1	0	1	0	1	0	0	0	0	1	1	1	1	0	0	0	0	0	0	0	0	0	0	0	0	0	0	0	0	1	0	1	0	2	0	0
505	Otu420	Bacteria	Firmicutes	Bacilli	Lactobacillales	Leuconostocaceae	Leuconostoc	NA	0	0	7	0	0	0	0	0	0	0	0	0	0	0	0	0	0	0	0	0	0	0	0	0	0	0	0	0	0	0	0	0	0	0	0	0	0	0	0	0	0
506	Otu381	Bacteria	Firmicutes	Erysipelotrichi	Erysipelotrichales	Erysipelotrichaceae	RFN20	NA	0	0	0	0	0	0	0	0	0	0	0	0	0	0	1	0	2	0	0	0	0	0	0	0	0	0	0	2	0	0	0	0	0	4	0	0	0	0	0	0	0
507	Otu1120	Bacteria	Firmicutes	Clostridia	Clostridiales	Ruminococcaceae	NA	NA	0	0	0	0	0	0	7	0	0	1	0	1	0	1	1	0	1	2	0	0	0	0	0	0	1	0	0	1	0	0	1	0	0	0	1	0	0	1	0	0	0
508	Otu441	Bacteria	Firmicutes	Clostridia	Clostridiales	Ruminococcaceae	NA	NA	0	0	0	4	0	0	0	2	0	0	1	4	0	0	0	0	0	0	0	0	0	0	0	0	15	0	0	0	0	0	0	0	0	0	0	0	0	0	0	0	0
509	Otu1182	Bacteria	Firmicutes	Clostridia	Clostridiales	Veillonellaceae	Veillonella	parvula	0	0	5	0	0	0	0	0	0	0	0	0	0	0	0	0	1	0	0	1	0	1	0	0	0	0	1	0	0	2	2	0	0	1	0	0	0	0	0	0	1
510	Otu662	Bacteria	Actinobacteria	Actinobacteria	Actinomycetales	Actinomycetaceae	Actinomyces	NA	3	0	0	0	0	2	1	0	1	1	0	1	0	0	0	0	1	0	0	0	0	1	0	1	0	0	1	0	0	0	0	0	0	0	0	0	1	0	0	0	1
511	Otu376	Bacteria	Firmicutes	Clostridia	Clostridiales	Ruminococcaceae	NA	NA	0	0	0	0	0	0	0	0	2	0	0	0	0	0	0	0	0	0	0	0	0	0	0	0	11	0	0	0	0	0	0	0	0	0	0	0	0	0	0	0	0
512	Otu357	Bacteria	Firmicutes	Clostridia	Clostridiales	Ruminococcaceae	NA	NA	0	0	0	0	0	0	0	0	0	0	0	0	0	0	0	4	0	77	0	0	0	0	0	0	0	0	0	0	0	0	0	0	0	0	0	0	0	0	0	0	0
513	Otu332	Bacteria	Bacteroidetes	Bacteroidia	Bacteroidales	Rikenellaceae	NA	NA	0	0	0	0	0	0	0	0	0	0	0	0	0	0	0	0	0	0	0	0	0	0	0	0	0	0	0	0	0	0	0	0	0	0	0	0	0	0	0	0	0
514	Otu399	Bacteria	Tenericutes	Mollicutes	RF39	NA	NA	NA	1	0	0	0	0	0	4	2	0	0	0	3	0	0	0	0	0	0	0	0	0	0	0	0	0	0	0	0	0	0	0	0	0	0	0	0	1	0	11	0	0
515	Otu896	Bacteria	Firmicutes	Clostridia	Clostridiales	Ruminococcaceae	NA	NA	0	1	0	0	0	0	0	0	0	0	0	2	1	0	0	0	1	0	0	0	0	1	0	0	1	0	0	0	0	0	0	0	0	0	0	0	0	0	0	0	0
516	Otu436	Bacteria	Firmicutes	Clostridia	Clostridiales	Ruminococcaceae	NA	NA	0	0	0	0	0	0	0	0	1	0	8	3	0	0	0	0	0	0	0	0	0	13	0	1	0	0	0	0	0	0	0	1	0	0	0	0	0	0	0	0	0
517	Otu513	Bacteria	Firmicutes	Clostridia	Clostridiales	NA	NA	NA	0	0	0	1	0	0	0	0	0	0	0	0	0	0	0	0	0	2	0	0	0	5	2	0	0	0	0	0	0	0	0	0	0	0	0	0	0	0	1	0	0
518	Otu394	Bacteria	Lentisphaerae	[Lentisphaeria]	Victivallales	Victivallaceae	NA	NA	0	0	0	104	0	0	0	0	0	0	0	0	0	0	0	0	0	0	0	0	0	0	0	0	3	0	0	0	0	0	0	0	0	0	0	0	0	0	0	0	0
519	Otu402	Bacteria	Tenericutes	Mollicutes	RF39	NA	NA	NA	0	0	0	3	0	1	3	0	0	0	0	0	0	0	0	1	0	0	0	0	1	2	3	0	0	0	0	4	0	0	0	0	0	0	0	0	0	1	0	0	0
520	Otu464	Bacteria	Tenericutes	Mollicutes	RF39	NA	NA	NA	0	0	0	0	0	0	0	0	0	0	0	1	0	0	0	3	0	0	1	0	1	0	0	0	1	0	0	0	0	1	0	0	1	0	0	2	2	0	0	0	0
521	Otu411	Bacteria	Firmicutes	Clostridia	Clostridiales	Ruminococcaceae	Ruminococcus	NA	0	0	0	0	0	0	0	1	1	1	0	1	0	0	0	0	2	0	0	0	0	4	0	1	0	0	0	0	0	0	0	0	0	0	4	0	1	0	0	0	0
522	Otu352	Bacteria	Tenericutes	Mollicutes	RF39	NA	NA	NA	0	0	0	0	0	0	1	1	0	0	1	1	0	1	0	0	1	0	0	0	0	2	0	0	0	0	0	0	0	0	0	4	1	0	1	0	0	0	0	0	0
523	Otu559	Bacteria	Firmicutes	Clostridia	Clostridiales	NA	NA	NA	0	1	0	0	0	0	0	0	0	1	0	2	0	1	0	0	0	0	0	0	0	0	0	0	0	0	0	0	0	0	0	0	0	0	0	0	0	0	0	0	0
524	Otu1192	Bacteria	Bacteroidetes	Bacteroidia	Bacteroidales	[Odoribacteraceae]	Butyricimonas	NA	0	0	0	0	4	0	0	0	0	0	0	0	0	0	0	0	0	1	0	0	0	0	0	0	0	0	0	0	0	3	0	0	0	0	0	0	0	0	0	0	0
525	Otu445	Bacteria	Tenericutes	Mollicutes	RF39	NA	NA	NA	0	0	0	0	1	1	0	0	0	1	0	11	0	1	0	0	3	0	0	0	0	0	0	0	0	0	0	0	0	1	0	0	0	0	0	1	0	0	1	0	0
526	Otu906	Bacteria	Firmicutes	Clostridia	Clostridiales	Ruminococcaceae	NA	NA	0	0	1	1	0	0	0	0	0	0	1	3	0	0	0	0	0	1	1	0	0	4	1	0	2	1	0	0	0	0	0	0	0	0	0	2	1	1	0	1	0
527	Otu1124	Bacteria	Firmicutes	Clostridia	Clostridiales	Lachnospiraceae	Dorea	NA	0	0	0	1	0	0	0	1	1	0	3	1	0	1	0	0	0	0	0	0	0	1	0	1	0	1	0	0	0	0	0	0	2	1	0	0	1	1	1	0	1
528	Otu801	Bacteria	Firmicutes	Clostridia	Clostridiales	NA	NA	NA	0	0	0	6	0	0	0	1	0	0	0	0	0	0	0	0	0	0	0	0	0	0	0	0	0	0	0	2	0	0	0	0	0	0	0	0	0	0	0	0	0
529	Otu418	Bacteria	Firmicutes	Clostridia	Clostridiales	NA	NA	NA	0	0	1	0	0	1	0	0	1	1	1	1	0	0	0	2	0	1	0	0	1	1	0	0	0	0	0	1	0	1	1	1	0	0	0	0	3	0	0	0	2
530	Otu459	Bacteria	Firmicutes	Clostridia	Clostridiales	Ruminococcaceae	NA	NA	0	0	0	0	0	1	0	0	0	0	1	3	0	0	0	0	0	0	0	0	1	3	1	0	1	0	0	0	0	0	0	0	0	1	0	0	0	0	0	0	0
531	Otu432	Bacteria	Firmicutes	Clostridia	Clostridiales	Clostridiaceae	Clostridium	NA	0	0	0	0	0	0	0	0	0	0	0	0	0	0	0	0	0	0	0	0	0	0	0	1	0	0	0	0	0	0	0	0	0	0	3	0	0	0	0	0	0
532	Otu308	Bacteria	Firmicutes	Clostridia	Clostridiales	NA	NA	NA	0	0	0	0	0	0	0	0	0	2	0	0	0	0	0	0	0	0	0	0	0	0	0	0	0	0	0	0	0	0	0	1	0	0	0	2	0	0	0	0	0
533	Otu387	Bacteria	Tenericutes	RF3	ML615J-28	NA	NA	NA	0	0	0	1	0	0	0	0	0	0	0	0	0	0	0	0	0	0	0	0	0	0	1	0	6	0	0	1	0	0	0	0	0	0	0	0	0	0	2	0	0
534	Otu378	Bacteria	Firmicutes	Clostridia	Clostridiales	Ruminococcaceae	Ruminococcus	NA	0	0	0	0	0	0	0	0	0	0	0	1	0	3	0	0	0	0	0	0	0	0	0	0	4	0	0	1	0	0	0	0	0	3	0	4	0	0	0	0	0
535	Otu1094	Bacteria	Firmicutes	Clostridia	Clostridiales	Clostridiaceae	NA	NA	0	0	0	8	0	0	0	1	0	0	0	0	0	1	0	0	0	0	0	0	0	0	0	0	0	0	0	0	0	0	0	0	0	0	0	0	0	0	0	0	3
536	Otu813	Bacteria	Firmicutes	Clostridia	Clostridiales	Peptostreptococcaceae	NA	NA	1	0	0	0	0	0	0	0	0	2	0	0	0	0	0	0	0	0	1	0	0	0	0	0	0	0	0	0	0	0	1	0	0	0	1	0	0	0	1	0	0
537	Otu431	Bacteria	Firmicutes	Clostridia	Clostridiales	Lachnospiraceae	NA	NA	0	0	0	0	0	2	0	0	0	0	0	0	0	0	0	0	0	0	0	0	0	2	1	0	1	0	0	2	0	0	0	0	0	0	0	0	0	0	0	0	2
538	Otu1035	Bacteria	Firmicutes	Clostridia	Clostridiales	Ruminococcaceae	NA	NA	0	0	0	0	0	0	0	0	0	0	4	0	0	0	0	1	0	0	0	0	0	0	0	0	2	0	0	0	0	0	0	1	0	0	1	5	0	0	1	1	0
539	Otu534	Bacteria	Firmicutes	Clostridia	Clostridiales	NA	NA	NA	0	0	0	0	0	0	0	0	0	0	0	0	0	0	0	0	0	0	0	0	0	0	0	0	0	0	0	0	0	0	0	0	0	0	0	0	0	0	0	0	0
540	Otu532	Bacteria	Firmicutes	Clostridia	Clostridiales	NA	NA	NA	0	0	0	0	0	0	0	2	0	0	3	0	0	0	0	0	0	0	0	0	0	9	1	0	0	0	0	0	0	0	0	1	0	0	0	0	0	0	0	0	0
541	Otu444	Bacteria	Tenericutes	Mollicutes	RF39	NA	NA	NA	0	0	0	0	0	0	1	0	0	0	0	0	0	0	0	0	0	0	0	0	0	0	0	0	0	0	0	0	0	0	0	0	0	1	0	0	0	0	0	0	0
542	Otu366	Bacteria	Bacteroidetes	Bacteroidia	Bacteroidales	Bacteroidaceae	Bacteroides	fragilis	0	0	0	0	0	0	0	0	0	0	0	0	0	0	0	0	0	0	0	0	0	0	0	0	0	0	0	0	0	0	0	0	0	0	0	0	0	0	0	0	0
543	Otu642	Bacteria	Tenericutes	Mollicutes	RF39	NA	NA	NA	0	0	0	0	0	0	0	0	0	0	0	5	0	0	0	0	0	0	0	0	0	0	2	0	0	0	0	0	0	0	0	0	0	0	0	0	0	0	0	0	0
544	Otu521	Bacteria	Firmicutes	Clostridia	Clostridiales	Ruminococcaceae	NA	NA	0	0	0	1	0	0	0	0	0	0	2	5	0	0	0	1	0	0	0	0	0	0	0	0	3	0	0	1	0	0	0	0	0	0	0	0	0	0	0	0	0
545	Otu1036	Bacteria	Tenericutes	Mollicutes	RF39	NA	NA	NA	0	0	0	0	0	0	0	1	0	1	0	1	0	0	1	0	0	0	0	0	2	0	0	0	1	0	0	0	0	0	0	0	0	0	0	1	0	0	0	0	0
546	Otu406	Bacteria	Bacteroidetes	Bacteroidia	Bacteroidales	Porphyromonadaceae	Porphyromonas	endodontalis	0	0	0	0	0	0	0	0	1	0	0	0	0	0	0	0	0	0	0	0	0	0	0	0	0	0	0	0	0	0	0	0	0	0	0	0	0	0	0	0	0
547	Otu443	Bacteria	Firmicutes	Bacilli	Lactobacillales	Lactobacillaceae	Lactobacillus	mucosae	0	0	0	0	0	1	0	0	0	2	0	0	0	0	0	0	0	0	0	0	0	0	0	0	0	1	0	0	0	0	0	0	1	0	0	0	0	0	0	0	0
548	Otu493	Bacteria	Firmicutes	Clostridia	Clostridiales	NA	NA	NA	0	0	0	0	1	1	0	0	0	0	0	0	0	0	0	0	0	0	5	0	0	0	0	0	0	0	0	0	0	6	0	0	0	0	0	0	0	0	0	0	0
549	Otu428	Bacteria	Firmicutes	Clostridia	Clostridiales	Peptococcaceae	NA	NA	0	0	0	0	1	0	1	0	0	0	0	0	0	0	0	0	0	0	0	0	0	1	0	0	2	0	0	0	0	0	0	0	0	0	2	0	2	0	2	0	0
550	Otu421	Bacteria	Firmicutes	Clostridia	Clostridiales	Ruminococcaceae	Ruminococcus	NA	0	0	0	0	0	0	0	0	0	5	0	0	10	0	0	0	0	0	0	0	0	0	0	0	0	0	0	0	0	0	0	2	0	0	0	8	0	0	0	0	0
551	Otu393	Bacteria	Firmicutes	Clostridia	Clostridiales	Ruminococcaceae	NA	NA	0	1	0	0	0	0	0	0	0	0	0	1	0	0	0	0	0	0	0	0	0	0	0	0	0	0	0	0	0	0	0	0	0	0	0	0	0	0	0	0	0
552	Otu1042	Bacteria	Firmicutes	Clostridia	Clostridiales	NA	NA	NA	0	0	0	0	0	0	0	0	0	0	0	0	0	0	0	0	0	0	0	0	0	0	0	0	0	0	1	0	0	0	0	1	0	0	0	0	0	0	0	0	0
553	Otu354	Bacteria	Lentisphaerae	[Lentisphaeria]	Victivallales	Victivallaceae	NA	NA	0	0	0	0	0	0	0	0	0	0	4	0	0	0	0	0	0	15	0	0	1	0	0	0	2	0	0	0	0	0	0	0	0	0	0	0	0	0	1	0	0
554	Otu447	Bacteria	Firmicutes	Clostridia	Clostridiales	NA	NA	NA	0	1	0	0	0	0	0	1	0	0	2	0	1	0	1	2	0	0	0	0	1	1	0	0	0	0	0	0	0	0	0	2	2	0	0	0	3	0	0	0	0
555	Otu904	Bacteria	Firmicutes	Clostridia	Clostridiales	Ruminococcaceae	NA	NA	0	0	1	0	0	0	0	0	1	0	0	2	0	2	0	0	0	0	0	1	1	0	0	0	0	0	0	1	0	0	0	1	0	0	0	0	0	0	3	1	0
556	Otu424	Bacteria	Firmicutes	Clostridia	Clostridiales	Ruminococcaceae	NA	NA	0	0	0	0	0	0	0	0	0	0	0	0	0	0	0	0	0	0	0	0	0	0	0	0	0	0	0	0	0	0	0	1	0	0	0	0	0	0	0	0	0
557	Otu407	Bacteria	Bacteroidetes	Bacteroidia	Bacteroidales	Rikenellaceae	NA	NA	0	0	0	0	0	0	2	0	0	0	0	0	0	0	0	0	0	0	0	1	0	0	0	0	0	0	0	0	0	0	0	0	0	0	0	0	0	0	0	0	3
558	Otu511	Bacteria	Firmicutes	Clostridia	Clostridiales	Ruminococcaceae	NA	NA	0	0	0	1	0	0	0	0	0	0	6	3	0	0	0	0	0	0	0	0	0	3	0	1	0	0	0	2	0	0	0	0	0	0	0	0	0	0	0	0	0
559	Otu383	Bacteria	Firmicutes	Clostridia	Clostridiales	NA	NA	NA	0	0	0	0	0	0	0	0	0	0	0	0	0	0	0	0	0	0	0	0	0	0	2	0	0	0	0	15	0	0	0	0	0	0	0	0	0	0	0	0	0
560	Otu438	Bacteria	Firmicutes	Clostridia	Clostridiales	Veillonellaceae	Mitsuokella	multacida	0	0	0	0	0	0	0	0	22	0	0	0	0	0	0	0	0	0	0	0	0	0	0	0	0	0	0	0	14	0	0	0	0	0	0	0	0	0	0	0	0
561	Otu427	Bacteria	Firmicutes	Clostridia	Clostridiales	NA	NA	NA	0	1	0	0	0	3	0	1	0	0	2	4	0	0	0	4	0	0	0	0	0	1	1	0	0	0	0	0	0	0	0	1	0	0	0	0	0	0	0	0	0
562	Otu386	Bacteria	Proteobacteria	Betaproteobacteria	Burkholderiales	Alcaligenaceae	Sutterella	NA	0	0	1	0	0	0	0	0	8	0	0	0	0	0	0	0	0	0	0	0	0	0	5	0	0	0	0	0	0	0	0	0	0	0	1	0	0	0	0	0	0
563	Otu537	Bacteria	Firmicutes	Clostridia	Clostridiales	Ruminococcaceae	Ruminococcus	NA	0	0	0	0	0	0	0	2	0	0	7	8	0	1	0	0	0	0	0	0	0	0	0	0	0	0	0	0	0	0	0	0	0	0	0	0	0	0	0	1	0
564	Otu481	Bacteria	Firmicutes	Clostridia	Clostridiales	Ruminococcaceae	NA	NA	0	0	0	0	1	1	0	1	0	0	0	2	0	0	0	1	0	1	0	0	0	2	0	0	1	0	0	3	0	0	0	0	0	0	0	1	0	0	1	0	0
565	Otu429	Bacteria	Proteobacteria	Gammaproteobacteria	Pseudomonadales	Pseudomonadaceae	Pseudomonas	NA	0	0	0	0	0	0	0	0	0	0	0	0	0	0	0	0	0	0	0	0	0	0	0	0	0	0	0	0	0	0	0	0	0	0	0	0	0	0	0	0	0
566	Otu512	Bacteria	Firmicutes	Clostridia	Clostridiales	Lachnospiraceae	Anaerostipes	NA	0	0	0	0	0	0	5	0	0	0	0	0	0	0	0	0	0	0	0	0	1	0	0	0	0	0	0	0	0	0	0	0	0	0	0	0	0	0	0	0	0
567	Otu530	Bacteria	Proteobacteria	Betaproteobacteria	Burkholderiales	Comamonadaceae	NA	NA	0	0	0	0	0	0	0	0	0	0	1	0	0	0	0	0	0	0	0	0	0	0	0	0	0	0	0	0	0	0	0	0	0	0	0	0	0	0	0	0	0
568	Otu395	Bacteria	Firmicutes	Erysipelotrichi	Erysipelotrichales	Erysipelotrichaceae	NA	NA	0	1	0	0	2	0	0	0	1	0	1	0	1	0	0	0	0	1	0	0	1	0	0	0	3	0	0	1	0	0	0	0	0	1	0	1	0	0	0	0	0
569	Otu1065	Bacteria	Firmicutes	Clostridia	Clostridiales	Lachnospiraceae	NA	NA	0	0	0	0	0	0	0	0	0	0	0	0	0	0	0	0	0	0	2	0	0	1	0	0	0	0	0	0	0	0	0	0	0	0	0	0	0	0	0	0	0
570	Otu417	Bacteria	Firmicutes	Clostridia	Clostridiales	Ruminococcaceae	NA	NA	0	0	0	8	0	0	0	0	0	0	0	1	0	0	0	0	0	0	0	0	0	0	0	0	0	0	0	0	0	0	0	0	0	0	0	0	0	0	0	0	0
571	Otu466	Bacteria	Firmicutes	Clostridia	Clostridiales	Ruminococcaceae	NA	NA	0	0	0	1	0	0	2	0	0	0	1	0	0	0	0	0	0	0	1	0	0	0	0	0	0	0	0	0	0	0	0	0	0	0	2	0	0	0	0	0	0
572	Otu453	Bacteria	Firmicutes	Bacilli	Bacillales	Bacillaceae	Bacillus	NA	0	0	0	1	0	0	0	1	1	0	0	0	0	0	0	2	2	0	0	0	0	5	0	0	0	0	0	0	0	0	0	0	0	2	0	0	0	0	0	0	0
573	Otu414	Bacteria	Tenericutes	Mollicutes	RF39	NA	NA	NA	0	0	0	0	0	0	0	0	0	0	0	0	0	0	0	0	0	0	0	0	0	0	9	0	0	0	0	0	0	0	0	0	0	0	0	0	0	0	0	0	0
574	Otu483	Bacteria	Tenericutes	Mollicutes	RF39	NA	NA	NA	0	0	0	0	0	0	0	0	0	0	0	11	0	0	0	0	0	0	0	0	0	0	0	0	0	0	0	0	0	0	0	0	0	0	1	0	0	0	0	0	0
575	Otu413	Bacteria	Firmicutes	Clostridia	Clostridiales	NA	NA	NA	0	0	0	0	0	0	1	0	0	0	0	0	0	0	0	0	0	0	1	0	0	0	0	0	0	0	0	0	0	1	0	6	0	0	0	0	0	0	0	0	0
576	Otu847	Bacteria	Proteobacteria	Betaproteobacteria	Burkholderiales	Oxalobacteraceae	Ralstonia	NA	0	0	0	0	0	0	0	0	0	0	0	0	0	0	0	0	0	0	0	0	0	0	0	0	0	0	0	0	0	0	0	0	0	0	0	0	0	0	0	0	0
577	Otu545	Bacteria	Firmicutes	Clostridia	Clostridiales	Christensenellaceae	NA	NA	0	0	2	1	0	1	0	0	1	0	0	0	1	1	1	0	0	0	0	1	0	0	0	0	2	0	0	0	0	0	0	0	0	0	0	3	0	0	1	0	0
578	Otu1066	Bacteria	Firmicutes	Clostridia	Clostridiales	NA	NA	NA	0	0	0	0	0	0	0	0	0	0	0	0	0	0	0	0	0	14	0	0	0	1	0	0	0	0	0	1	0	0	0	0	0	0	0	0	0	0	0	0	0
579	Otu552	Bacteria	Firmicutes	Clostridia	Clostridiales	NA	NA	NA	0	0	0	0	1	0	0	0	0	0	0	0	0	0	0	0	0	0	0	0	0	0	0	0	0	0	0	0	0	0	0	0	0	0	0	0	1	0	0	3	0
580	Otu373	Bacteria	Firmicutes	Clostridia	Clostridiales	Veillonellaceae	Acidaminococcus	NA	0	0	0	0	0	0	0	0	0	0	0	0	0	0	0	0	0	0	2	0	0	0	0	0	0	0	0	0	0	0	0	0	0	0	0	0	0	0	0	0	0
581	Otu468	Bacteria	Proteobacteria	Betaproteobacteria	Burkholderiales	Oxalobacteraceae	NA	NA	0	0	0	0	0	0	0	0	0	0	0	0	0	0	0	0	0	0	0	0	0	0	0	0	0	0	0	0	0	0	0	0	0	0	0	0	0	0	0	0	0
582	Otu473	Bacteria	Firmicutes	Clostridia	Clostridiales	NA	NA	NA	0	0	0	0	0	0	0	0	0	0	0	1	0	1	0	0	1	0	0	0	0	1	1	1	0	0	0	0	0	0	0	0	0	0	0	0	0	0	0	0	0
583	Otu490	Bacteria	Firmicutes	Clostridia	Clostridiales	Ruminococcaceae	Ruminococcus	NA	0	1	0	0	0	0	0	0	3	0	0	0	0	0	0	0	0	0	0	0	0	0	0	0	0	0	5	0	0	5	0	0	0	0	0	0	0	0	0	0	0
584	Otu551	Bacteria	Bacteroidetes	Bacteroidia	Bacteroidales	Bacteroidaceae	Bacteroides	NA	0	0	0	0	0	0	0	0	0	0	1	0	0	0	0	1	0	0	0	0	0	3	0	0	0	0	0	0	0	5	0	0	0	0	1	0	0	0	0	1	0
585	Otu1128	Bacteria	Firmicutes	Clostridia	Clostridiales	Clostridiaceae	NA	NA	0	0	0	0	0	1	0	0	0	0	0	0	0	0	0	0	0	0	0	0	1	0	0	0	0	0	0	0	0	3	0	0	0	2	0	0	0	1	1	1	0
586	Otu484	Bacteria	Firmicutes	Clostridia	Clostridiales	NA	NA	NA	0	0	0	0	0	0	0	1	0	0	1	1	1	0	0	3	0	0	0	0	2	4	0	0	0	0	0	0	0	0	0	1	0	0	0	1	2	0	0	0	0
587	Otu469	Bacteria	Firmicutes	Clostridia	Clostridiales	Ruminococcaceae	Ruminococcus	NA	0	0	0	0	0	0	0	0	1	0	0	0	0	0	0	0	0	0	0	0	0	0	0	0	1	0	0	0	0	0	0	0	0	0	0	0	0	0	1	0	0
588	Otu939	Bacteria	Firmicutes	Clostridia	Clostridiales	Ruminococcaceae	NA	NA	0	0	0	0	0	0	0	0	0	0	0	0	0	0	0	0	3	0	2	0	1	0	0	0	0	0	0	0	0	0	0	3	0	0	0	0	0	0	0	0	0
589	Otu510	Bacteria	Bacteroidetes	Bacteroidia	Bacteroidales	[Odoribacteraceae]	Butyricimonas	NA	0	0	0	0	0	0	4	0	0	0	0	0	0	0	0	0	0	0	0	0	0	0	0	0	0	0	0	0	0	0	0	0	0	0	0	0	0	0	0	0	0
590	Otu456	Bacteria	Bacteroidetes	Bacteroidia	Bacteroidales	Prevotellaceae	Prevotella	NA	0	0	0	0	0	0	0	0	0	0	0	0	0	11	0	0	0	0	0	0	0	0	0	0	0	0	0	0	0	0	0	0	0	0	0	0	0	0	0	0	0
591	Otu1147	Bacteria	Tenericutes	Mollicutes	RF39	NA	NA	NA	0	0	0	0	0	0	0	0	0	0	0	0	0	0	0	0	0	0	0	0	0	0	0	0	0	0	0	0	0	0	0	0	0	0	0	0	0	0	0	0	0
592	Otu457	Bacteria	Firmicutes	Clostridia	Clostridiales	Ruminococcaceae	NA	NA	0	1	0	0	0	0	0	0	0	0	2	2	1	0	0	1	0	1	0	0	0	1	0	0	1	0	0	1	0	0	0	0	0	0	1	1	0	0	0	0	0
593	Otu437	Bacteria	Firmicutes	Clostridia	Clostridiales	Ruminococcaceae	NA	NA	0	0	0	0	0	0	0	0	0	0	0	0	0	0	0	0	0	0	0	0	0	0	0	0	0	0	0	0	0	0	0	0	0	0	0	0	0	0	0	0	0
594	Otu1211	Bacteria	Firmicutes	Clostridia	Clostridiales	NA	NA	NA	0	0	0	0	0	0	0	1	0	0	0	2	0	1	0	0	0	0	0	0	0	0	1	0	0	0	0	3	0	0	0	0	0	0	0	1	0	0	0	0	0
595	Otu449	Bacteria	Proteobacteria	Gammaproteobacteria	Pseudomonadales	Moraxellaceae	Acinetobacter	NA	0	0	0	0	0	0	0	0	0	0	0	0	0	0	3	0	0	0	0	0	0	0	0	0	0	0	0	0	0	2	0	0	0	0	0	0	0	0	0	0	0
596	Otu495	Bacteria	Firmicutes	Clostridia	Clostridiales	Ruminococcaceae	NA	NA	0	0	0	2	0	1	0	2	0	0	1	1	0	0	0	1	0	0	0	0	0	3	0	0	0	0	0	0	0	0	1	2	0	0	0	0	0	0	0	0	0
597	Otu454	Bacteria	Firmicutes	Clostridia	Clostridiales	NA	NA	NA	0	0	0	0	0	0	0	0	0	0	0	0	0	0	0	0	0	2	0	3	0	0	0	0	0	1	0	0	0	0	0	0	0	0	0	0	0	0	0	0	0
598	Otu480	Bacteria	Firmicutes	Clostridia	Clostridiales	Lachnospiraceae	NA	NA	0	0	0	0	0	0	1	0	0	0	0	3	0	0	0	1	0	0	0	0	0	0	0	0	1	0	0	0	0	0	0	0	0	0	0	0	0	0	0	0	0
599	Otu937	Bacteria	Firmicutes	Clostridia	Clostridiales	Ruminococcaceae	NA	NA	0	0	0	0	0	0	0	0	0	6	0	0	0	0	0	0	0	0	0	0	0	0	0	0	0	0	0	0	0	0	0	0	0	0	0	0	0	0	0	0	0
600	Otu910	Bacteria	Firmicutes	Clostridia	Clostridiales	Clostridiaceae	Clostridium	NA	0	0	0	0	1	1	1	2	0	0	0	1	0	0	0	0	0	1	0	0	0	0	0	0	0	0	0	1	0	0	0	0	0	0	0	0	0	0	0	0	0
601	Otu501	Bacteria	Firmicutes	Clostridia	Clostridiales	NA	NA	NA	0	0	0	0	0	0	0	0	0	0	0	0	0	0	0	0	0	0	0	0	0	0	6	0	0	0	0	0	0	0	0	0	0	0	0	3	0	0	0	0	0
602	Otu408	Bacteria	Firmicutes	Clostridia	Clostridiales	NA	NA	NA	0	0	0	3	0	0	0	0	0	0	0	2	0	0	0	0	0	0	0	0	0	0	0	0	1	0	0	1	0	0	0	0	0	0	0	2	0	0	0	1	0
603	Otu573	Bacteria	Bacteroidetes	Bacteroidia	Bacteroidales	S24-7	NA	NA	0	0	0	0	0	0	0	0	0	0	0	0	0	0	0	0	0	0	0	0	0	0	0	0	0	0	0	0	0	0	0	0	0	0	0	0	0	0	0	0	0
604	Otu467	Bacteria	Tenericutes	Mollicutes	RF39	NA	NA	NA	0	0	0	0	0	0	0	0	0	1	2	0	0	0	0	0	0	0	0	0	0	10	1	3	0	0	0	0	0	0	0	0	0	0	0	0	0	0	0	0	0
605	Otu329	Bacteria	Bacteroidetes	Bacteroidia	Bacteroidales	[Odoribacteraceae]	Odoribacter	NA	0	0	0	0	0	0	0	0	0	0	0	0	0	0	0	0	0	0	0	0	0	0	0	0	0	0	0	0	0	0	0	0	0	0	0	0	0	0	0	0	0
606	Otu472	Bacteria	Tenericutes	Mollicutes	RF39	NA	NA	NA	0	0	0	0	0	0	0	0	0	0	0	0	0	0	0	0	0	0	0	0	0	0	0	0	0	0	0	1	0	0	0	0	0	0	0	1	0	0	2	0	0
607	Otu528	Bacteria	Bacteroidetes	Bacteroidia	Bacteroidales	Prevotellaceae	Prevotella	intermedia	0	0	0	0	0	0	0	0	1	0	0	0	0	0	0	0	0	0	0	0	0	0	0	0	0	0	6	0	0	0	0	0	0	0	0	0	0	0	0	0	0
608	Otu439	Bacteria	Tenericutes	Mollicutes	Mycoplasmatales	Mycoplasmataceae	NA	NA	0	0	0	0	0	1	0	0	0	0	0	0	0	0	0	0	0	0	0	0	0	0	0	2	0	0	0	0	0	0	0	1	0	0	0	7	0	0	0	0	0
609	Otu1114	Bacteria	Bacteroidetes	Bacteroidia	Bacteroidales	Bacteroidaceae	Bacteroides	NA	0	0	0	0	0	0	0	0	0	0	0	11	0	0	0	0	0	0	0	0	0	0	0	0	0	0	1	0	0	0	0	0	0	0	0	0	0	0	0	0	0
610	Otu455	Bacteria	Firmicutes	Erysipelotrichi	Erysipelotrichales	Erysipelotrichaceae	Holdemania	NA	0	0	0	0	0	0	1	0	0	0	0	1	0	1	0	0	0	1	0	0	0	0	1	0	0	0	2	0	0	2	0	0	0	0	0	0	0	0	0	0	0
611	Otu348	Bacteria	Cyanobacteria	Chloroplast	Streptophyta	NA	NA	NA	0	0	0	0	0	0	0	0	0	0	0	0	0	0	0	0	0	0	0	0	0	0	0	0	0	0	0	0	0	0	0	0	0	0	0	0	0	0	0	0	0
612	Otu458	Bacteria	Firmicutes	Clostridia	Clostridiales	NA	NA	NA	0	0	0	0	0	0	1	0	0	1	3	1	0	1	0	1	0	0	2	0	0	0	0	0	0	0	0	1	0	0	0	0	0	0	0	1	2	0	0	0	0
613	Otu450	Bacteria	Firmicutes	Clostridia	Clostridiales	Ruminococcaceae	Oscillospira	NA	0	0	0	0	0	3	0	0	3	0	0	0	0	0	0	0	0	1	4	0	0	2	0	0	10	0	0	0	0	0	0	0	0	0	0	0	0	0	0	0	0
614	Otu666	Bacteria	Firmicutes	Clostridia	Clostridiales	NA	NA	NA	0	0	0	0	0	1	0	0	0	0	0	1	0	0	0	0	0	0	0	0	0	0	0	0	0	0	0	0	0	1	0	1	0	0	0	0	0	0	0	0	0
615	Otu776	Bacteria	Firmicutes	Clostridia	Clostridiales	NA	NA	NA	0	0	0	0	0	0	0	0	0	0	0	0	0	0	0	0	0	0	1	1	1	0	0	1	0	0	0	1	0	0	0	0	0	0	0	2	0	0	0	2	1
616	Otu476	Bacteria	Firmicutes	Clostridia	Clostridiales	NA	NA	NA	0	0	0	0	0	1	0	0	0	4	0	1	0	0	0	1	1	0	0	0	0	0	0	0	0	0	0	0	0	0	0	0	1	0	0	0	0	1	0	0	0
617	Otu567	Bacteria	Firmicutes	Clostridia	Clostridiales	Ruminococcaceae	NA	NA	0	0	0	0	0	1	0	0	0	0	7	0	0	0	0	0	0	0	0	0	0	2	0	0	0	0	0	0	0	0	0	1	0	0	0	0	0	0	1	1	0
618	Otu451	Bacteria	Firmicutes	Clostridia	Clostridiales	Ruminococcaceae	Ruminococcus	NA	0	0	0	0	0	0	0	0	2	0	1	0	0	0	0	0	0	2	2	0	0	8	0	0	2	0	0	0	1	0	0	0	0	1	0	0	0	0	1	0	3
619	Otu422	Bacteria	Firmicutes	Erysipelotrichi	Erysipelotrichales	Erysipelotrichaceae	NA	NA	0	0	0	0	0	0	0	0	0	1	0	0	0	0	0	0	0	0	0	0	1	0	0	0	0	0	0	2	0	0	0	0	0	0	0	0	0	0	0	0	0
620	Otu610	Bacteria	Proteobacteria	Alphaproteobacteria	Rhizobiales	Rhizobiaceae	Agrobacterium	NA	0	2	0	0	0	0	0	0	0	0	0	0	0	0	1	0	0	0	0	0	0	0	0	0	0	0	0	0	0	0	0	0	0	0	0	0	0	0	0	0	0
621	Otu463	Bacteria	Firmicutes	Bacilli	Lactobacillales	Lactobacillaceae	Lactobacillus	NA	0	0	0	0	0	2	0	0	0	0	0	0	0	0	1	0	0	0	1	0	0	1	0	0	0	0	0	0	0	1	0	0	0	0	0	0	0	1	0	0	0
622	Otu1015	Bacteria	Tenericutes	Mollicutes	RF39	NA	NA	NA	0	0	0	0	0	0	0	0	2	0	0	0	0	0	0	0	0	0	0	0	0	0	1	0	0	0	0	0	0	0	0	3	0	0	0	0	0	0	0	0	0
623	Otu409	Bacteria	Lentisphaerae	[Lentisphaeria]	Z20	R4-45B	NA	NA	0	0	0	0	0	0	0	0	0	0	60	0	0	0	0	0	0	0	0	0	0	0	0	0	0	0	0	0	0	0	0	0	0	0	0	0	0	0	0	0	0
624	Otu1123	Bacteria	Firmicutes	Clostridia	Clostridiales	Ruminococcaceae	NA	NA	0	0	0	0	0	1	1	1	0	0	0	1	0	0	0	2	0	0	0	0	0	3	0	0	0	0	0	0	0	0	0	1	0	0	0	1	0	0	0	0	0
625	Otu474	Bacteria	Firmicutes	Clostridia	Clostridiales	Ruminococcaceae	NA	NA	0	0	0	0	0	0	0	0	0	0	0	0	0	0	0	0	0	0	0	0	0	0	2	0	0	0	0	0	0	0	0	0	0	0	0	0	0	0	0	1	0
626	Otu425	Bacteria	Proteobacteria	Betaproteobacteria	Burkholderiales	Alcaligenaceae	Sutterella	NA	0	0	0	0	0	0	1	0	0	0	0	0	0	0	0	0	2	0	0	0	0	0	2	0	0	0	0	0	0	0	0	0	0	0	0	0	0	0	0	0	0
627	Otu1056	Bacteria	Firmicutes	Clostridia	Clostridiales	Ruminococcaceae	NA	NA	0	0	0	0	0	0	0	0	0	0	0	0	0	0	0	2	0	0	0	0	0	0	0	0	0	0	0	0	0	0	0	0	0	0	0	1	0	0	0	0	0
628	Otu499	Bacteria	Firmicutes	Clostridia	Clostridiales	Ruminococcaceae	NA	NA	0	0	0	0	0	0	0	0	0	0	0	0	0	0	0	0	0	0	0	0	0	0	0	0	0	0	0	0	0	0	0	0	0	0	0	0	0	0	0	0	0
629	Otu585	Bacteria	Firmicutes	Clostridia	Clostridiales	Ruminococcaceae	NA	NA	0	1	0	0	0	0	0	0	0	1	0	0	0	0	0	0	0	1	0	0	0	1	0	0	0	0	0	0	0	0	0	0	0	0	0	0	1	0	0	0	0
630	Otu625	Bacteria	Firmicutes	Clostridia	Clostridiales	Ruminococcaceae	NA	NA	0	0	0	0	0	0	0	0	2	0	0	0	0	0	0	0	0	8	0	3	1	0	0	0	0	0	0	0	0	0	0	0	0	0	0	0	0	0	0	0	0
631	Otu465	Bacteria	Firmicutes	Clostridia	Clostridiales	NA	NA	NA	0	0	0	0	0	0	0	0	0	0	0	0	0	0	0	0	0	0	0	0	0	0	0	0	0	0	0	0	0	0	0	0	0	0	0	0	0	0	0	0	0
632	Otu507	Bacteria	Bacteroidetes	Bacteroidia	Bacteroidales	[Paraprevotellaceae]	NA	NA	0	0	0	0	0	0	0	0	0	0	0	0	0	0	0	0	0	0	9	0	0	0	0	0	0	0	0	0	0	0	0	0	0	0	0	0	0	0	1	0	0
633	Otu502	NA	NA	NA	NA	NA	NA	NA	0	0	0	0	0	0	0	0	0	0	0	0	0	0	0	0	0	0	0	0	0	0	0	0	0	0	0	0	0	0	0	0	0	0	0	0	0	0	0	0	0
634	Otu471	Bacteria	Firmicutes	Clostridia	Clostridiales	Ruminococcaceae	NA	NA	0	0	0	0	5	0	0	0	0	0	0	0	0	0	0	0	0	0	0	0	0	0	0	0	0	0	0	0	0	0	1	0	0	0	0	0	0	0	0	1	0
635	Otu461	Bacteria	Firmicutes	Clostridia	Clostridiales	NA	NA	NA	1	1	0	0	4	0	1	2	0	0	0	0	0	0	0	0	0	0	1	0	0	0	0	0	1	0	0	0	0	0	1	0	0	1	0	0	0	0	0	0	0
636	Otu514	Bacteria	Proteobacteria	Betaproteobacteria	Burkholderiales	Alcaligenaceae	Achromobacter	NA	0	0	0	0	0	0	0	0	0	0	0	0	0	0	2	0	0	0	0	0	0	0	0	0	0	1	0	0	0	3	0	0	0	1	0	0	0	0	0	0	0
637	Otu802	Bacteria	Firmicutes	Clostridia	Clostridiales	NA	NA	NA	0	0	0	0	0	0	0	0	0	0	0	0	0	0	0	0	0	0	1	0	0	0	0	0	0	0	0	0	0	0	0	0	0	0	0	1	0	0	0	0	0
638	Otu538	Bacteria	Firmicutes	Clostridia	Clostridiales	NA	NA	NA	0	0	0	0	0	2	0	0	0	0	1	0	0	0	0	0	1	1	0	0	0	1	0	0	2	0	0	0	2	0	0	2	0	0	0	0	0	0	0	0	0
639	Otu500	Bacteria	Firmicutes	Clostridia	Clostridiales	Ruminococcaceae	NA	NA	0	0	0	0	0	0	0	0	0	0	0	0	0	0	0	0	0	0	0	0	0	0	1	0	0	0	0	1	0	0	0	0	0	0	0	0	0	0	0	0	0
640	Otu975	Bacteria	Firmicutes	Clostridia	Clostridiales	Ruminococcaceae	NA	NA	0	0	0	0	0	0	3	1	0	0	1	0	0	27	0	0	0	0	0	0	0	0	0	0	0	0	0	0	0	0	0	0	0	0	0	0	0	0	0	0	0
641	Otu1244	Bacteria	Firmicutes	Bacilli	Lactobacillales	Carnobacteriaceae	Granulicatella	NA	0	1	0	1	1	0	0	0	0	0	0	0	0	0	0	0	0	0	3	0	0	0	0	0	0	0	0	0	0	1	0	0	0	1	0	0	1	0	0	0	0
642	Otu488	Bacteria	Firmicutes	Clostridia	Clostridiales	NA	NA	NA	0	0	0	2	1	0	0	0	0	0	1	0	0	1	0	1	0	0	0	0	0	1	2	0	0	0	0	0	0	0	0	0	0	0	0	0	3	0	0	0	0
643	Otu540	Bacteria	Firmicutes	Clostridia	Clostridiales	Ruminococcaceae	Ruminococcus	NA	0	0	0	0	0	0	0	0	0	0	0	0	0	0	0	0	0	0	0	0	0	0	0	0	0	0	0	0	0	0	0	0	0	0	0	0	0	0	0	0	0
644	Otu492	Bacteria	Firmicutes	Clostridia	Clostridiales	Clostridiaceae	Clostridium	NA	0	0	0	0	1	0	0	0	0	0	0	0	0	0	0	2	0	0	0	0	0	0	1	0	0	0	0	0	0	1	0	0	0	0	0	0	0	0	0	0	0
645	Otu505	Bacteria	Bacteroidetes	Bacteroidia	Bacteroidales	[Barnesiellaceae]	NA	NA	0	0	0	0	5	0	0	0	2	0	0	0	0	0	0	0	0	0	2	0	0	0	0	0	0	0	1	0	0	0	0	0	0	0	0	0	0	0	0	0	0
646	Otu555	Bacteria	Firmicutes	Clostridia	Clostridiales	NA	NA	NA	0	0	0	1	2	0	1	0	0	0	0	0	0	0	0	0	0	0	1	0	1	0	0	0	0	0	0	1	0	0	0	0	0	0	0	1	0	0	2	0	0
647	Otu549	Bacteria	Firmicutes	Clostridia	Clostridiales	Ruminococcaceae	NA	NA	0	0	0	12	0	0	0	0	0	0	9	0	0	0	0	0	0	0	0	0	1	0	0	0	0	0	0	0	0	0	0	0	0	0	0	0	0	0	0	0	0
648	Otu415	Bacteria	Firmicutes	Erysipelotrichi	Erysipelotrichales	Erysipelotrichaceae	[Eubacterium]	dolichum	0	0	0	0	0	0	0	0	0	0	0	0	0	0	0	0	1	0	0	0	0	0	0	0	0	0	0	0	0	0	0	0	0	0	0	0	0	0	1	0	0
649	Otu593	Bacteria	Firmicutes	Clostridia	Clostridiales	Ruminococcaceae	NA	NA	0	0	0	0	0	0	0	0	0	0	0	0	2	0	0	0	0	0	0	0	0	0	0	0	0	0	0	2	0	0	0	0	0	0	0	0	0	0	0	3	0
650	Otu644	Bacteria	Proteobacteria	Gammaproteobacteria	Pseudomonadales	Moraxellaceae	Acinetobacter	NA	0	0	0	0	0	0	0	0	0	0	0	0	0	0	0	0	1	0	0	0	0	0	0	0	0	0	0	0	0	0	0	0	0	0	0	0	0	0	0	0	0
651	Otu504	Bacteria	Fusobacteria	Fusobacteriia	Fusobacteriales	Fusobacteriaceae	Cetobacterium	somerae	0	0	0	0	0	0	0	0	0	0	0	0	0	0	0	0	0	0	0	0	0	0	0	0	1	0	0	0	0	0	0	0	1	0	1	0	0	0	5	4	0
652	Otu1021	Bacteria	Firmicutes	Clostridia	Clostridiales	Lachnospiraceae	NA	NA	0	0	0	0	0	0	0	0	0	0	0	0	0	0	0	0	0	0	2	0	0	0	0	0	0	0	0	0	0	0	0	0	0	0	0	0	0	0	0	0	0
653	Otu535	Bacteria	Firmicutes	Clostridia	Clostridiales	Ruminococcaceae	NA	NA	0	0	0	0	0	1	1	0	0	0	0	1	0	0	0	0	0	1	0	2	0	1	0	0	1	0	0	1	0	1	0	0	0	0	0	0	0	0	0	0	0
654	Otu477	Bacteria	Firmicutes	Clostridia	Clostridiales	NA	NA	NA	0	0	0	0	0	0	0	0	0	0	0	1	0	0	0	0	0	0	0	0	0	0	1	0	0	0	0	1	0	0	0	0	0	0	0	0	0	0	0	0	0
655	Otu497	Bacteria	Firmicutes	Bacilli	Lactobacillales	Streptococcaceae	Streptococcus	NA	0	0	0	0	0	2	0	0	2	0	0	0	0	0	0	0	0	0	1	0	0	0	0	0	0	0	0	0	0	2	0	0	1	0	0	0	0	0	0	0	0
656	Otu516	Bacteria	Firmicutes	Clostridia	Clostridiales	Christensenellaceae	NA	NA	0	0	1	0	0	1	0	0	0	0	0	1	0	0	0	0	0	0	0	0	0	0	0	0	0	0	0	0	0	0	0	0	0	0	0	0	0	0	0	2	0
657	Otu806	Bacteria	Firmicutes	Clostridia	Clostridiales	Ruminococcaceae	NA	NA	0	0	0	0	2	0	0	0	0	0	0	0	0	0	0	0	0	0	2	0	0	0	0	0	2	0	0	1	0	0	0	0	0	0	0	0	0	0	0	0	0
658	Otu921	Bacteria	Firmicutes	Clostridia	Clostridiales	Ruminococcaceae	NA	NA	0	0	0	0	0	0	0	2	0	0	2	3	0	0	0	0	0	0	0	0	0	0	0	0	0	0	0	0	0	0	0	0	0	0	0	0	0	0	0	0	0
659	Otu606	Bacteria	Firmicutes	Clostridia	Clostridiales	Lachnospiraceae	NA	NA	0	0	0	0	0	0	0	0	0	0	0	0	0	0	0	0	0	0	0	0	0	0	0	0	0	0	0	3	0	0	0	0	0	0	1	0	0	0	0	0	0
660	Otu515	Bacteria	Bacteroidetes	Bacteroidia	Bacteroidales	Rikenellaceae	NA	NA	0	0	0	0	0	0	7	0	0	0	0	0	0	0	0	0	0	0	0	0	0	0	0	0	0	0	0	0	0	0	0	0	0	0	0	0	0	0	0	0	0
661	Otu548	Bacteria	Firmicutes	Bacilli	Bacillales	Bacillaceae	Bacillus	NA	1	0	0	1	0	0	0	0	0	0	0	0	0	0	0	0	0	0	0	0	0	0	0	0	0	0	0	0	0	0	0	0	0	0	0	0	0	0	0	0	0
662	Otu934	Bacteria	Firmicutes	Erysipelotrichi	Erysipelotrichales	Erysipelotrichaceae	Bulleidia	NA	0	0	0	0	0	0	0	0	0	0	0	0	0	0	0	0	2	0	0	0	0	2	0	0	0	0	0	0	0	0	0	0	0	0	0	1	0	0	0	0	0
663	Otu586	Bacteria	Firmicutes	Erysipelotrichi	Erysipelotrichales	Erysipelotrichaceae	Coprobacillus	NA	0	2	8	0	0	0	0	0	0	0	0	0	0	0	0	0	0	0	0	0	0	0	0	0	0	0	0	4	0	0	0	0	0	3	0	0	0	0	0	0	0
664	Otu405	Bacteria	Proteobacteria	Alphaproteobacteria	Rickettsiales	mitochondria	NA	NA	0	0	0	0	0	0	0	0	0	0	0	0	0	0	0	0	0	0	0	0	0	0	0	0	0	0	0	0	0	0	0	0	0	0	0	0	0	0	0	0	0
665	Otu478	Bacteria	Firmicutes	Clostridia	Clostridiales	Christensenellaceae	NA	NA	0	0	0	0	1	0	1	0	0	0	0	1	0	0	0	0	0	0	0	0	0	0	0	0	1	0	0	1	0	0	0	0	0	0	0	0	1	0	1	0	0
666	Otu470	Bacteria	Firmicutes	Clostridia	Clostridiales	NA	NA	NA	0	0	0	0	0	0	0	0	0	0	0	0	0	0	0	0	0	0	0	0	0	0	0	1	0	0	0	2	0	0	0	0	0	0	0	0	0	0	0	0	0
667	Otu587	Bacteria	Firmicutes	Clostridia	Clostridiales	Ruminococcaceae	NA	NA	0	0	0	0	0	0	0	0	5	1	0	1	0	1	0	6	0	0	0	0	0	0	0	0	0	0	0	0	0	0	0	0	0	0	0	0	0	0	0	0	0
668	Otu440	Bacteria	Tenericutes	Mollicutes	RF39	NA	NA	NA	0	0	0	4	0	1	0	0	0	0	0	0	0	0	2	0	0	0	0	0	1	0	0	0	0	0	0	0	0	0	0	0	0	0	0	0	0	0	0	0	0
669	Otu523	Bacteria	Firmicutes	Clostridia	Clostridiales	Christensenellaceae	NA	NA	0	0	0	0	0	0	0	0	0	0	0	0	0	0	0	0	0	0	0	0	0	0	0	0	0	0	0	0	0	0	0	0	0	0	0	0	0	0	0	0	0
670	Otu518	Bacteria	Firmicutes	Clostridia	Clostridiales	Ruminococcaceae	NA	NA	0	0	0	1	0	0	0	1	0	0	0	0	0	0	0	0	0	0	0	0	1	0	0	0	2	0	0	0	0	0	0	0	0	0	0	0	0	0	0	0	0
671	Otu1157	Bacteria	Firmicutes	Clostridia	Clostridiales	Ruminococcaceae	NA	NA	0	0	0	0	0	0	0	1	0	0	0	0	0	0	0	0	2	0	0	0	0	0	0	0	0	1	0	0	0	0	0	1	0	0	0	0	0	0	0	0	0
672	Otu895	Bacteria	Firmicutes	Clostridia	Clostridiales	Ruminococcaceae	NA	NA	0	0	0	0	1	0	0	1	0	0	0	0	2	0	0	0	1	0	2	0	0	0	0	0	0	0	0	1	0	0	0	1	0	0	0	0	1	0	0	0	0
673	Otu539	Bacteria	Cyanobacteria	4C0d-2	YS2	NA	NA	NA	0	0	0	0	1	0	0	0	0	0	0	0	0	0	0	1	0	0	0	0	0	0	0	0	0	0	0	0	0	0	0	0	0	0	0	1	0	0	0	0	0
674	Otu462	Bacteria	Bacteroidetes	Bacteroidia	Bacteroidales	S24-7	NA	NA	0	0	0	0	0	0	0	0	0	0	0	0	0	0	0	0	0	0	0	0	0	0	0	0	0	0	0	0	0	0	0	0	0	0	0	0	0	0	0	0	0
675	Otu601	Bacteria	Firmicutes	Clostridia	Clostridiales	Christensenellaceae	NA	NA	0	0	0	2	0	0	0	1	0	0	1	0	0	1	0	0	0	2	0	0	0	0	1	0	1	0	0	0	0	0	0	0	0	0	0	0	0	0	0	0	0
676	Otu561	Bacteria	Firmicutes	Clostridia	Clostridiales	NA	NA	NA	0	1	0	0	0	0	0	1	0	0	0	0	0	0	0	3	0	0	0	0	0	0	0	0	0	0	0	0	0	0	0	0	0	0	0	0	0	0	0	0	0
677	Otu570	Bacteria	Firmicutes	Clostridia	Clostridiales	Ruminococcaceae	NA	NA	0	0	0	0	0	1	1	0	0	0	0	3	1	0	0	0	0	0	0	0	0	0	0	1	0	0	2	0	0	0	0	0	0	0	2	0	0	1	0	0	0
678	Otu533	Bacteria	Bacteroidetes	Bacteroidia	Bacteroidales	S24-7	NA	NA	0	0	0	0	0	0	0	0	0	0	0	0	0	0	0	0	0	0	0	0	0	0	0	0	0	0	0	0	0	0	0	0	0	0	0	0	0	0	0	0	0
679	Otu562	Bacteria	Firmicutes	Clostridia	Clostridiales	Peptostreptococcaceae	NA	NA	0	0	0	0	0	0	0	0	0	0	0	0	0	0	0	0	0	0	1	0	0	0	1	0	0	0	0	0	0	0	0	0	0	0	2	0	0	1	0	0	10
680	Otu1001	Bacteria	Firmicutes	Clostridia	Clostridiales	NA	NA	NA	0	0	0	0	0	0	0	0	0	0	0	0	0	0	0	0	0	0	0	0	0	0	1	0	0	0	0	0	0	0	0	0	0	0	0	0	0	0	0	2	0
681	Otu479	Bacteria	Firmicutes	Clostridia	Clostridiales	NA	NA	NA	0	0	0	0	0	0	0	0	0	0	0	1	0	0	0	0	0	0	0	0	0	0	0	0	0	0	0	4	0	0	0	0	0	0	0	0	0	0	0	0	0
682	Otu611	Bacteria	Tenericutes	Mollicutes	RF39	NA	NA	NA	0	0	0	0	0	0	0	0	0	0	0	4	0	0	0	0	0	0	0	0	0	0	0	0	0	0	0	0	0	0	0	0	0	0	0	0	0	0	0	0	0
683	Otu1146	Bacteria	Firmicutes	Clostridia	Clostridiales	Ruminococcaceae	Oscillospira	NA	0	0	0	0	0	0	0	0	0	1	0	2	0	0	0	0	0	0	0	1	0	2	0	0	1	0	0	0	0	0	0	0	0	0	0	0	0	0	0	0	0
684	Otu1160	Bacteria	Firmicutes	Clostridia	Clostridiales	Ruminococcaceae	NA	NA	0	0	0	0	0	0	0	0	0	0	0	0	3	1	0	0	0	0	0	0	0	0	6	0	0	0	0	0	0	0	0	0	0	0	0	0	0	0	0	0	0
685	Otu1022	Bacteria	Firmicutes	Clostridia	Clostridiales	NA	NA	NA	0	0	0	0	0	0	0	0	0	1	0	0	0	0	0	0	0	0	0	0	0	0	0	0	0	0	0	0	0	0	0	0	0	0	0	0	0	0	0	0	0
686	Otu595	Bacteria	Firmicutes	Clostridia	Clostridiales	Ruminococcaceae	NA	NA	0	0	0	0	1	0	0	0	0	2	3	0	0	0	0	1	0	0	0	0	0	0	0	0	0	0	0	0	0	0	0	0	0	0	0	0	0	0	0	0	0
687	Otu785	Bacteria	Firmicutes	Clostridia	Clostridiales	Ruminococcaceae	Oscillospira	NA	0	0	0	0	0	0	0	0	0	0	0	0	0	0	0	0	0	0	0	0	0	0	0	0	0	0	0	0	0	0	0	0	0	0	0	0	0	0	0	0	0
688	Otu654	Bacteria	Firmicutes	Clostridia	Clostridiales	Ruminococcaceae	NA	NA	0	0	0	0	0	0	0	0	0	0	5	1	0	0	0	0	0	0	0	0	0	1	0	0	0	0	0	0	0	0	0	0	0	0	0	0	0	2	0	0	0
689	Otu964	Bacteria	Tenericutes	Mollicutes	RF39	NA	NA	NA	0	0	0	0	0	0	0	0	0	0	0	0	0	0	0	0	0	0	0	0	0	0	0	0	0	0	0	0	0	0	0	0	0	0	0	0	0	0	0	0	0
690	Otu991	Bacteria	Firmicutes	Clostridia	Clostridiales	NA	NA	NA	0	0	0	0	0	0	0	0	0	1	0	0	0	1	0	0	1	0	0	0	0	0	0	0	0	0	0	0	0	0	0	0	0	0	0	1	0	0	0	0	0
691	Otu489	Bacteria	Firmicutes	Clostridia	Clostridiales	Veillonellaceae	Megasphaera	NA	0	0	0	0	0	0	0	0	0	0	0	0	0	0	0	0	0	0	0	0	0	0	0	0	0	0	0	0	0	0	0	0	0	0	0	0	0	0	0	0	0
692	Otu508	Bacteria	Firmicutes	Erysipelotrichi	Erysipelotrichales	Erysipelotrichaceae	cc_115	NA	0	1	0	0	0	0	0	0	0	0	0	0	0	0	0	0	0	0	0	0	0	0	0	0	0	0	0	0	0	0	0	0	0	0	0	0	0	0	0	0	0
693	Otu729	Bacteria	Actinobacteria	Actinobacteria	Actinomycetales	Pseudonocardiaceae	Pseudonocardia	NA	0	0	0	0	0	0	0	0	0	0	0	0	0	0	0	0	0	0	0	0	0	0	0	0	0	0	0	0	0	0	0	0	0	0	0	0	0	0	0	0	0
694	Otu1101	Bacteria	Firmicutes	Clostridia	Clostridiales	NA	NA	NA	0	0	0	0	0	0	0	0	0	0	0	0	0	0	0	0	0	0	0	0	0	0	0	0	0	0	0	1	0	0	0	0	0	0	0	0	0	0	0	0	0
695	Otu980	Bacteria	Firmicutes	Clostridia	Clostridiales	Lachnospiraceae	NA	NA	0	2	1	0	0	0	0	0	0	0	0	0	0	0	0	0	0	0	0	0	0	0	0	0	2	0	0	0	0	0	0	1	0	0	0	0	0	0	0	0	0
696	Otu482	Bacteria	Firmicutes	Clostridia	Clostridiales	Ruminococcaceae	Oscillospira	NA	0	2	0	1	0	1	1	0	0	0	1	1	1	0	0	0	0	0	0	0	0	0	0	1	0	0	0	0	0	0	0	0	0	0	0	0	1	1	0	0	0
697	Otu674	Bacteria	Firmicutes	Clostridia	Clostridiales	Ruminococcaceae	Ruminococcus	NA	0	0	0	0	0	0	0	2	0	1	0	0	0	0	0	0	0	0	0	0	0	0	0	0	0	0	0	1	0	0	0	0	0	0	0	0	0	0	0	0	0
698	Otu506	Bacteria	Firmicutes	Clostridia	Clostridiales	Ruminococcaceae	NA	NA	0	0	0	0	0	0	0	0	0	0	0	0	0	0	0	0	0	0	0	0	0	1	0	0	0	0	0	0	0	0	0	0	0	0	0	0	0	0	0	0	0
699	Otu603	Bacteria	Proteobacteria	Alphaproteobacteria	NA	NA	NA	NA	0	0	0	0	0	0	0	0	0	0	0	0	0	0	0	0	0	0	0	0	0	0	0	0	0	0	0	0	0	0	0	0	0	0	0	0	0	0	0	0	0
700	Otu536	Bacteria	Proteobacteria	Betaproteobacteria	Burkholderiales	Alcaligenaceae	Sutterella	NA	0	0	0	0	0	0	0	0	10	0	0	0	0	0	0	0	0	0	0	0	0	0	0	0	0	0	0	0	0	0	0	0	0	0	0	0	0	0	0	0	0
701	Otu498	Bacteria	Firmicutes	Bacilli	Gemellales	Gemellaceae	NA	NA	0	1	0	0	0	0	0	0	1	0	0	0	0	0	0	0	0	0	2	0	0	0	0	0	0	0	0	0	1	0	0	0	0	0	0	0	0	0	1	0	0
702	Otu626	Bacteria	Firmicutes	Clostridia	Clostridiales	Ruminococcaceae	NA	NA	0	0	0	0	0	0	0	0	0	0	0	1	0	0	0	0	0	0	0	0	0	0	1	0	2	0	0	1	0	0	0	0	0	0	0	0	0	0	0	0	1
703	Otu526	Bacteria	Firmicutes	Clostridia	Clostridiales	Ruminococcaceae	NA	NA	0	0	0	0	0	0	0	0	0	0	0	0	0	2	0	0	0	0	0	0	0	0	0	0	0	0	0	0	0	0	0	0	1	0	0	0	0	0	0	0	0
704	Otu525	Bacteria	Firmicutes	Clostridia	Clostridiales	Ruminococcaceae	NA	NA	0	0	0	0	0	0	0	0	0	0	0	0	0	0	0	0	0	0	0	0	0	0	0	0	1	0	0	0	0	0	0	0	0	0	0	0	0	0	0	0	0
705	Otu741	Bacteria	Proteobacteria	Betaproteobacteria	NA	NA	NA	NA	0	0	0	0	0	0	0	0	0	0	0	0	0	0	0	0	0	0	0	0	0	0	0	0	0	0	0	0	0	0	0	0	0	0	0	0	0	0	0	0	0
706	Otu1181	Bacteria	Firmicutes	Clostridia	Clostridiales	Ruminococcaceae	NA	NA	0	0	0	0	0	0	0	0	0	0	0	1	0	0	0	0	0	0	0	0	0	0	0	0	0	0	0	0	0	0	0	0	0	0	0	0	0	0	0	0	0
707	Otu1014	Bacteria	Firmicutes	Clostridia	Clostridiales	NA	NA	NA	0	0	0	0	1	0	0	0	0	0	0	0	0	0	0	0	3	0	0	0	0	0	0	0	0	0	0	1	0	0	0	0	0	0	0	0	0	0	0	0	0
708	Otu672	Bacteria	Proteobacteria	Gammaproteobacteria	Alteromonadales	[Chromatiaceae]	Rheinheimera	NA	0	0	0	0	0	0	0	0	0	0	0	0	0	0	0	0	0	0	0	0	0	0	0	0	0	0	0	0	0	0	0	0	0	0	0	0	0	0	0	0	0
709	Otu649	Bacteria	Fusobacteria	Fusobacteriia	Fusobacteriales	Fusobacteriaceae	Fusobacterium	NA	0	0	2	0	0	0	0	0	0	0	0	0	0	0	0	0	0	0	0	0	1	0	0	0	0	0	0	0	0	0	0	0	1	0	0	1	0	0	0	0	0
710	Otu598	Bacteria	Bacteroidetes	Bacteroidia	Bacteroidales	Bacteroidaceae	Bacteroides	NA	0	0	0	0	0	0	0	0	0	0	0	0	0	0	0	0	0	0	6	0	0	0	0	0	0	0	0	0	0	0	0	0	0	0	0	0	0	0	0	0	0
711	Otu590	Bacteria	Actinobacteria	Coriobacteriia	Coriobacteriales	Coriobacteriaceae	Collinsella	NA	0	0	0	0	0	0	0	0	0	0	0	0	0	0	0	0	0	0	0	0	0	0	0	0	0	0	0	0	0	0	0	0	0	0	0	0	0	0	0	0	0
712	Otu543	Bacteria	Firmicutes	Clostridia	Clostridiales	NA	NA	NA	0	0	0	0	0	0	0	0	0	1	0	0	0	0	0	0	0	0	2	0	0	0	0	0	0	0	0	0	0	0	0	0	0	0	0	4	0	0	0	4	0
713	Otu1248	Bacteria	Firmicutes	Clostridia	Clostridiales	Ruminococcaceae	NA	NA	0	0	0	0	1	0	0	0	0	0	1	0	0	0	0	0	0	0	0	0	0	4	0	0	0	0	0	0	0	0	1	2	3	0	0	0	0	0	0	0	0
714	Otu673	Bacteria	Proteobacteria	Betaproteobacteria	Burkholderiales	Oxalobacteraceae	NA	NA	0	0	0	0	0	0	0	0	0	0	0	0	0	0	0	0	0	0	0	0	0	0	0	0	0	0	0	0	0	0	0	0	0	0	0	0	0	0	0	0	0
715	Otu1235	Bacteria	Bacteroidetes	Bacteroidia	Bacteroidales	Prevotellaceae	Prevotella	copri	0	0	0	1	0	0	0	0	0	0	0	0	0	0	0	2	0	0	0	0	0	0	0	0	0	0	0	0	0	0	1	0	0	0	0	0	0	0	0	0	1
716	Otu553	Bacteria	Cyanobacteria	4C0d-2	YS2	NA	NA	NA	0	0	0	0	0	0	0	0	0	0	0	0	0	0	0	0	0	0	0	0	0	0	0	0	0	0	0	0	0	0	0	0	0	0	0	0	0	0	0	0	0
717	Otu1232	Bacteria	Firmicutes	Clostridia	Clostridiales	Lachnospiraceae	Blautia	NA	0	0	0	0	0	0	0	0	0	1	0	0	0	0	0	0	0	0	0	1	0	1	0	0	0	0	0	0	1	0	0	1	0	0	0	0	0	0	1	1	1
718	Otu592	Bacteria	Firmicutes	Clostridia	Clostridiales	Ruminococcaceae	NA	NA	0	0	0	3	0	0	0	0	0	0	0	0	0	0	0	0	0	0	0	0	0	0	0	0	3	0	0	0	0	0	0	0	0	0	0	0	0	0	0	0	0
719	Otu509	Bacteria	Proteobacteria	Alphaproteobacteria	RF32	NA	NA	NA	0	0	0	0	0	0	0	0	0	0	2	0	5	0	0	0	0	0	0	0	0	0	0	0	0	0	0	0	0	0	0	0	0	0	0	0	0	0	0	0	0
720	Otu596	Bacteria	Proteobacteria	Gammaproteobacteria	Enterobacteriales	Enterobacteriaceae	NA	NA	0	0	0	0	0	0	0	0	0	0	0	0	0	0	0	0	0	0	0	0	0	0	0	0	0	0	0	0	0	0	0	0	0	0	0	0	0	0	0	0	0
721	Otu690	Bacteria	Tenericutes	Mollicutes	RF39	NA	NA	NA	0	0	0	0	0	0	0	0	0	0	0	1	0	0	0	0	0	0	0	0	0	2	0	0	0	0	0	0	0	0	0	0	0	0	0	0	0	0	0	1	0
722	Otu622	Bacteria	Firmicutes	Erysipelotrichi	Erysipelotrichales	Erysipelotrichaceae	Bulleidia	p-1630-c5	0	0	0	0	0	0	0	0	0	1	0	0	0	1	0	0	1	0	0	0	0	0	0	0	0	0	0	0	0	0	0	0	0	0	0	0	0	0	0	0	0
723	Otu546	Bacteria	Firmicutes	Clostridia	Clostridiales	Ruminococcaceae	Ruminococcus	NA	0	0	0	0	0	0	0	5	0	0	6	0	0	0	0	0	0	0	0	0	0	0	0	1	0	0	0	0	0	0	0	0	0	0	0	0	0	0	0	0	0
724	Otu556	Bacteria	Firmicutes	Clostridia	Clostridiales	Ruminococcaceae	NA	NA	0	0	0	0	0	0	0	0	0	0	0	0	0	0	0	0	0	0	0	0	0	0	0	0	0	0	0	0	0	0	0	0	0	0	0	0	0	0	1	0	0
725	Otu1202	Bacteria	Firmicutes	Clostridia	Clostridiales	Clostridiaceae	NA	NA	0	0	0	0	0	0	0	0	0	0	0	0	0	0	0	4	0	6	0	0	0	0	0	0	0	1	0	0	0	1	0	0	0	0	0	0	0	0	0	0	0
726	Otu517	Bacteria	Firmicutes	Clostridia	Clostridiales	Ruminococcaceae	NA	NA	0	0	0	0	0	0	0	0	0	0	0	0	0	1	0	0	0	0	0	0	0	0	0	0	0	0	0	0	0	0	0	0	0	0	0	0	0	0	0	0	0
727	Otu557	Bacteria	Firmicutes	Clostridia	Clostridiales	NA	NA	NA	0	0	0	0	0	0	0	0	0	0	3	0	0	0	0	0	0	0	0	0	0	0	0	0	0	0	0	0	0	0	0	0	0	0	0	0	0	0	0	0	0
728	Otu576	Bacteria	Bacteroidetes	Bacteroidia	Bacteroidales	[Paraprevotellaceae]	NA	NA	0	0	0	0	0	0	0	0	0	0	0	0	0	0	0	0	0	0	0	0	0	0	0	0	0	0	0	0	3	0	0	0	0	0	0	0	0	0	4	0	0
729	Otu1249	Bacteria	Firmicutes	Clostridia	Clostridiales	Lachnospiraceae	Coprococcus	NA	0	0	0	5	0	0	0	1	0	0	0	0	0	1	0	0	0	0	0	0	0	0	0	0	0	0	0	1	0	0	0	0	0	0	0	0	0	0	0	0	0
730	Otu608	Bacteria	Firmicutes	Clostridia	Clostridiales	NA	NA	NA	0	0	0	1	0	0	0	0	0	0	0	0	0	0	0	0	0	0	0	0	0	0	0	0	0	0	0	0	0	0	0	0	0	0	0	0	0	0	0	0	0
731	Otu1030	Bacteria	Bacteroidetes	Bacteroidia	Bacteroidales	Bacteroidaceae	Bacteroides	NA	0	0	0	0	0	0	0	0	0	0	0	0	0	0	0	0	0	0	0	0	0	0	0	0	0	0	0	0	0	0	0	0	0	0	0	0	0	0	0	0	0
732	Otu1041	Bacteria	Firmicutes	Bacilli	Lactobacillales	Lactobacillaceae	NA	NA	0	0	0	0	0	0	0	0	0	0	0	0	0	0	0	0	0	0	0	0	0	0	0	0	0	0	0	0	1	0	0	0	0	0	0	0	0	0	0	0	0
733	Otu569	Bacteria	Actinobacteria	Actinobacteria	Actinomycetales	Actinomycetaceae	Arcanobacterium	NA	0	0	0	0	0	0	0	0	0	0	0	0	0	0	0	0	0	0	0	0	0	1	0	0	0	1	0	0	0	0	2	0	0	0	0	0	0	0	0	0	0
734	Otu1158	Bacteria	Firmicutes	Clostridia	Clostridiales	Ruminococcaceae	NA	NA	0	0	0	0	0	0	0	0	0	1	0	0	0	0	0	0	0	0	0	0	0	0	0	1	0	0	0	0	0	0	0	0	1	5	0	0	0	0	0	0	0
735	Otu617	Bacteria	Firmicutes	Clostridia	Clostridiales	Ruminococcaceae	NA	NA	0	0	0	0	0	0	0	0	0	0	0	0	5	0	0	0	0	0	0	0	0	0	0	0	0	0	0	0	0	0	0	0	0	0	0	0	0	0	0	1	0
736	Otu1099	Bacteria	Firmicutes	Clostridia	Clostridiales	Ruminococcaceae	NA	NA	0	1	0	1	0	0	1	0	0	0	0	0	0	0	0	0	0	0	0	0	0	1	0	0	0	0	0	0	0	0	0	0	0	0	0	0	0	0	0	0	0
737	Otu636	Bacteria	Firmicutes	Clostridia	Clostridiales	NA	NA	NA	0	0	0	0	0	1	0	0	0	0	3	0	0	0	0	0	0	0	0	0	0	2	0	0	0	0	0	0	0	0	0	0	0	0	0	1	0	0	0	0	0
738	Otu566	Bacteria	Firmicutes	Clostridia	Clostridiales	NA	NA	NA	0	0	0	0	0	0	0	0	0	0	0	0	0	0	0	0	0	0	0	0	0	0	0	0	0	0	0	0	0	0	0	0	0	0	0	0	0	0	0	0	0
739	Otu579	Bacteria	Proteobacteria	Betaproteobacteria	Burkholderiales	Alcaligenaceae	Sutterella	NA	0	0	0	0	0	0	0	0	0	0	0	0	0	0	0	0	0	0	0	0	0	0	0	0	0	0	0	0	0	0	0	0	0	0	0	0	0	0	0	0	0
740	Otu651	Bacteria	Proteobacteria	Betaproteobacteria	Burkholderiales	Oxalobacteraceae	NA	NA	0	0	0	0	0	0	0	0	0	0	0	0	0	0	0	0	0	0	0	0	0	0	0	0	0	0	0	0	0	0	0	0	0	0	0	0	0	0	0	0	0
741	Otu957	Bacteria	Firmicutes	Clostridia	Clostridiales	Lachnospiraceae	Blautia	NA	0	0	0	0	0	0	0	0	0	0	0	0	0	0	0	0	0	0	0	0	0	0	0	0	0	0	0	0	0	0	0	0	0	0	1	0	1	0	0	0	0
742	Otu621	Bacteria	Firmicutes	Clostridia	Clostridiales	Ruminococcaceae	NA	NA	0	0	0	0	0	0	0	0	0	0	0	2	0	0	0	0	0	0	0	0	0	0	0	0	0	0	0	0	0	0	0	0	0	0	0	0	0	0	0	0	0
743	Otu670	Bacteria	Firmicutes	Clostridia	Clostridiales	Ruminococcaceae	NA	NA	0	0	0	0	0	0	0	0	0	0	0	0	0	0	0	0	0	0	0	0	0	0	0	0	0	0	0	0	0	0	0	0	0	0	0	0	0	0	0	0	0
744	Otu614	NA	NA	NA	NA	NA	NA	NA	0	0	0	0	0	3	0	0	0	0	0	0	0	0	0	0	0	0	0	0	0	0	0	0	0	0	0	0	0	0	0	0	0	0	0	0	0	0	0	1	0
745	Otu945	Bacteria	Tenericutes	Mollicutes	RF39	NA	NA	NA	0	0	0	0	0	0	0	0	0	0	0	0	0	0	0	0	0	0	0	0	0	0	0	0	0	0	0	0	0	0	0	2	0	0	0	0	0	0	0	0	0
746	Otu604	Bacteria	Firmicutes	Clostridia	Clostridiales	NA	NA	NA	0	0	0	0	0	0	0	0	0	0	0	0	0	0	0	0	0	0	0	0	0	0	0	0	0	0	0	0	0	0	0	0	0	0	0	0	0	0	0	0	0
747	Otu580	Bacteria	Firmicutes	Clostridia	Clostridiales	Ruminococcaceae	NA	NA	0	0	0	0	0	0	0	0	0	0	0	0	0	0	0	0	0	0	0	0	0	0	0	0	0	0	0	0	0	0	0	0	0	0	0	0	0	0	0	12	0
748	Otu624	Bacteria	Firmicutes	Clostridia	Clostridiales	Ruminococcaceae	NA	NA	0	0	0	1	0	0	0	0	0	0	0	1	1	0	0	0	3	0	0	0	0	0	0	0	0	0	0	0	0	0	0	0	0	0	0	0	0	0	0	0	0
749	Otu861	Bacteria	Firmicutes	Clostridia	Clostridiales	NA	NA	NA	0	0	0	0	0	0	0	0	0	0	1	0	0	0	0	0	0	0	0	0	0	1	0	0	0	0	0	0	0	0	0	0	0	0	0	0	0	0	0	0	0
750	Otu583	Bacteria	Actinobacteria	Coriobacteriia	Coriobacteriales	Coriobacteriaceae	NA	NA	0	0	0	0	0	2	0	0	0	0	0	1	0	0	0	0	0	0	0	0	0	0	0	0	0	0	0	1	0	0	0	0	0	0	1	0	0	0	0	0	0
751	Otu602	Bacteria	Firmicutes	Clostridia	Clostridiales	NA	NA	NA	0	0	0	0	0	0	1	1	0	0	1	0	0	0	0	0	0	0	0	0	0	0	0	0	0	0	0	1	0	0	0	0	0	0	0	0	1	0	0	0	0
752	Otu594	Bacteria	Firmicutes	Clostridia	Clostridiales	Ruminococcaceae	NA	NA	0	0	0	0	0	0	0	0	0	0	0	0	0	0	0	0	0	0	2	0	0	0	0	0	0	0	0	0	0	0	0	0	0	0	0	0	1	0	0	0	0
753	Otu565	Bacteria	Firmicutes	Clostridia	Clostridiales	NA	NA	NA	0	0	0	0	0	0	0	0	1	0	0	0	0	0	0	0	0	0	0	0	0	1	0	0	0	0	0	3	0	0	0	0	0	0	0	0	0	0	0	0	0
754	Otu544	Bacteria	Proteobacteria	Gammaproteobacteria	Enterobacteriales	Enterobacteriaceae	Proteus	NA	0	0	0	0	0	0	0	0	0	0	0	0	0	0	1	0	0	0	0	0	0	0	0	0	0	0	0	0	0	0	0	0	0	0	0	0	0	1	0	0	0
755	Otu571	Bacteria	Tenericutes	Mollicutes	RF39	NA	NA	NA	0	0	0	0	0	0	0	0	0	0	0	2	0	0	0	0	0	0	0	0	0	0	0	0	0	0	0	0	0	0	0	0	0	0	0	0	0	0	0	0	0
756	Otu676	Bacteria	Firmicutes	Clostridia	Clostridiales	[Tissierellaceae]	Parvimonas	NA	0	0	0	0	0	0	0	0	0	0	0	0	0	0	0	0	0	0	0	0	0	0	0	0	0	5	0	0	0	0	0	0	0	0	0	0	0	0	0	0	0
757	Otu1045	Bacteria	Firmicutes	Clostridia	Clostridiales	NA	NA	NA	0	0	0	0	0	0	0	0	0	0	0	0	0	0	0	0	0	0	2	0	0	0	0	0	0	0	0	0	0	0	0	0	0	0	0	0	0	0	0	0	0
758	Otu522	Bacteria	Firmicutes	Clostridia	Clostridiales	NA	NA	NA	0	0	0	0	0	0	0	0	0	0	0	0	0	0	0	0	2	0	0	0	0	0	0	0	0	0	0	0	0	0	0	0	0	0	0	0	0	0	0	0	0
759	Otu542	Bacteria	Proteobacteria	Epsilonproteobacteria	Campylobacterales	Helicobacteraceae	Flexispira	NA	0	0	0	0	0	0	0	0	0	0	0	0	0	0	0	0	0	0	0	0	0	0	0	0	0	0	0	1	0	0	0	0	0	0	0	1	0	0	0	0	0
760	Otu658	Bacteria	Bacteroidetes	Bacteroidia	Bacteroidales	Rikenellaceae	NA	NA	0	0	0	0	0	0	0	0	0	0	0	0	0	0	0	0	0	0	0	0	0	2	0	0	0	0	11	0	1	0	0	0	0	0	0	0	0	0	0	0	0
761	Otu894	Bacteria	Firmicutes	Bacilli	Bacillales	Bacillaceae	Bacillus	NA	2	0	0	0	0	0	0	0	0	0	0	0	0	0	0	0	0	0	0	0	0	0	0	0	0	0	0	0	0	0	0	0	0	0	0	0	0	0	0	0	0
762	Otu597	Bacteria	Firmicutes	Bacilli	Lactobacillales	Lactobacillaceae	Lactobacillus	brevis	0	0	0	0	0	0	0	0	0	0	0	0	0	0	0	0	0	0	0	0	0	0	0	0	0	0	0	0	0	0	0	0	0	0	0	0	0	0	0	0	1
763	Otu648	Bacteria	Firmicutes	Clostridia	Clostridiales	Ruminococcaceae	NA	NA	0	0	0	0	0	0	0	0	0	0	0	0	0	0	0	4	0	0	0	0	0	0	1	0	0	0	0	0	0	0	0	0	0	0	0	1	0	0	0	0	0
764	Otu599	Bacteria	Firmicutes	Clostridia	Clostridiales	Clostridiaceae	Clostridium	NA	0	0	0	0	0	0	0	0	0	0	0	0	0	0	0	0	0	0	0	0	0	0	0	0	0	0	0	0	0	0	0	0	0	0	0	0	0	0	0	0	0
765	Otu615	NA	NA	NA	NA	NA	NA	NA	0	0	0	0	0	0	0	2	0	0	0	0	0	0	0	0	0	0	0	0	1	0	0	0	0	0	0	0	0	0	0	0	0	0	0	0	0	0	0	0	0
766	Otu547	Bacteria	Proteobacteria	Epsilonproteobacteria	Campylobacterales	Campylobacteraceae	Campylobacter	NA	0	0	1	0	0	0	0	0	0	0	0	0	0	0	0	0	0	0	0	0	0	0	0	0	0	0	0	0	0	0	0	0	0	0	0	0	0	0	0	0	1
767	Otu616	Bacteria	Tenericutes	Mollicutes	RF39	NA	NA	NA	0	0	0	0	0	0	0	0	0	0	0	0	2	0	0	0	0	1	0	0	0	0	0	0	0	0	0	0	0	0	0	0	0	0	0	0	0	0	0	0	0
768	Otu612	Bacteria	Firmicutes	Clostridia	Clostridiales	NA	NA	NA	0	0	0	0	0	0	0	0	0	0	0	0	0	0	0	0	0	0	0	0	0	0	1	0	0	0	0	0	0	0	0	0	0	0	0	2	0	0	2	0	0
769	Otu837	Bacteria	Proteobacteria	Deltaproteobacteria	Bdellovibrionales	Bacteriovoracaceae	NA	NA	0	0	0	0	0	0	0	0	0	0	0	0	0	0	0	0	0	0	0	0	0	0	0	0	0	0	0	0	0	0	0	0	0	0	0	0	0	0	0	0	0
770	Otu541	Bacteria	Firmicutes	Clostridia	Clostridiales	Veillonellaceae	Dialister	NA	0	0	0	0	0	0	0	0	1	0	0	0	0	0	0	0	0	0	0	0	0	0	0	0	0	0	0	0	0	0	0	0	0	0	0	0	0	0	0	0	1
771	Otu582	Bacteria	Firmicutes	Erysipelotrichi	Erysipelotrichales	Erysipelotrichaceae	[Eubacterium]	NA	0	0	0	0	0	0	0	0	0	0	0	0	0	0	0	0	0	0	0	0	0	0	0	0	0	0	0	0	0	0	0	0	0	0	0	0	0	0	0	0	0
772	Otu623	Bacteria	WPS-2	NA	NA	NA	NA	NA	0	0	0	0	0	0	0	0	0	0	0	0	0	0	0	0	0	0	0	0	0	0	0	0	0	0	0	0	0	0	0	0	0	0	0	0	0	0	0	0	0
773	Otu678	Bacteria	Firmicutes	Clostridia	Clostridiales	Christensenellaceae	NA	NA	0	0	0	0	0	0	0	0	0	0	0	1	0	0	0	0	1	0	0	0	0	0	0	0	0	0	0	1	0	0	0	0	0	0	0	0	0	0	0	0	0
774	Otu619	Bacteria	Proteobacteria	Alphaproteobacteria	Sphingomonadales	Sphingomonadaceae	Sphingopyxis	NA	0	0	0	0	0	0	0	0	0	0	0	0	0	0	0	0	0	0	0	0	0	0	0	0	0	0	0	0	0	0	0	0	0	0	0	0	0	0	0	0	0
775	Otu519	Bacteria	Proteobacteria	Gammaproteobacteria	Aeromonadales	Succinivibrionaceae	Succinivibrio	NA	0	0	1	0	0	0	0	0	0	0	1	0	0	0	0	0	0	0	0	0	0	1	0	0	0	1	0	0	0	0	0	0	0	0	0	0	0	0	0	0	0
776	Otu718	Bacteria	Bacteroidetes	[Saprospirae]	[Saprospirales]	Chitinophagaceae	Sediminibacterium	NA	0	0	0	0	0	0	0	0	0	0	0	0	0	0	0	0	0	0	0	0	0	0	0	0	0	0	0	0	0	0	0	0	0	0	0	0	0	0	0	0	0
777	Otu1105	Bacteria	Tenericutes	Mollicutes	RF39	NA	NA	NA	0	0	0	0	0	0	0	0	0	0	0	0	0	0	0	0	0	0	0	0	0	0	0	0	0	0	0	0	0	0	0	0	0	0	0	0	0	0	0	0	0
778	Otu684	Bacteria	Actinobacteria	Actinobacteria	Actinomycetales	Micrococcaceae	Micrococcus	NA	0	0	0	0	0	0	0	0	0	0	0	0	0	0	0	0	0	0	0	0	0	0	0	0	0	0	0	0	0	0	0	0	0	0	0	0	0	0	0	1	0
779	Otu655	Bacteria	Firmicutes	Clostridia	Clostridiales	Peptococcaceae	Peptococcus	NA	1	0	0	0	0	0	0	0	0	0	1	0	0	0	0	0	0	0	0	0	0	0	0	0	0	0	0	0	6	0	0	0	0	0	0	0	0	0	0	0	0
780	Otu1173	Bacteria	Firmicutes	Clostridia	Clostridiales	Peptostreptococcaceae	NA	NA	0	0	0	0	0	0	0	0	0	0	0	0	0	0	0	0	0	0	0	0	0	0	0	0	0	0	0	0	0	0	0	0	0	0	0	0	0	0	0	0	0
781	Otu572	Bacteria	Firmicutes	Clostridia	Clostridiales	NA	NA	NA	0	0	0	0	0	0	0	0	0	0	0	0	0	0	0	0	0	0	0	0	0	0	0	0	0	0	0	0	0	0	0	0	0	0	0	0	0	0	0	0	0
782	Otu1197	Bacteria	Firmicutes	Clostridia	Clostridiales	Ruminococcaceae	NA	NA	0	0	0	0	0	0	0	0	0	0	0	0	0	0	0	0	0	0	0	0	0	0	0	0	0	0	0	0	0	0	0	0	0	0	0	0	0	0	0	0	0
783	Otu810	Bacteria	Firmicutes	Clostridia	Clostridiales	Ruminococcaceae	NA	NA	0	0	0	0	0	0	0	0	0	0	0	1	0	0	0	0	0	0	0	0	0	0	0	0	0	0	0	0	0	0	0	0	0	0	1	0	0	0	0	0	0
784	Otu663	NA	NA	NA	NA	NA	NA	NA	0	0	0	0	0	0	1	5	0	0	0	0	0	0	0	0	0	0	0	0	0	0	0	0	0	0	0	0	0	0	0	0	0	0	0	0	0	0	0	0	0
785	Otu1250	Bacteria	Fusobacteria	Fusobacteriia	Fusobacteriales	Fusobacteriaceae	Fusobacterium	NA	0	0	0	0	0	0	0	0	0	0	0	0	0	0	0	0	1	0	1	0	0	0	0	0	0	0	0	0	0	0	0	0	0	0	0	0	0	0	0	0	0
786	Otu643	Bacteria	Bacteroidetes	Bacteroidia	Bacteroidales	Porphyromonadaceae	Porphyromonas	NA	0	0	0	0	0	0	1	0	0	0	0	0	0	0	0	0	0	1	0	0	0	0	0	0	0	0	0	0	0	1	0	0	0	0	0	0	0	0	0	0	0
787	Otu578	Bacteria	Tenericutes	Mollicutes	RF39	NA	NA	NA	0	0	0	0	0	0	0	0	0	0	1	2	0	0	0	0	0	0	0	0	0	0	0	0	0	0	0	0	0	0	0	0	0	0	0	0	0	0	0	0	0
788	Otu646	Bacteria	Firmicutes	Clostridia	Clostridiales	NA	NA	NA	0	0	0	0	0	0	0	0	0	0	0	0	0	0	0	0	0	0	0	0	0	0	0	0	0	0	0	1	0	0	0	0	0	0	0	0	0	0	0	0	0
789	Otu661	Bacteria	Firmicutes	Clostridia	Clostridiales	Ruminococcaceae	Ruminococcus	NA	0	0	0	0	0	0	0	1	0	0	0	0	0	0	0	0	1	0	0	0	0	0	0	0	1	0	0	0	0	0	0	0	0	0	0	0	0	0	0	0	0
790	Otu613	Bacteria	Firmicutes	Clostridia	Clostridiales	Ruminococcaceae	NA	NA	0	0	0	0	0	0	0	0	0	0	0	0	0	0	0	0	0	0	0	0	0	0	0	0	0	0	0	0	0	0	0	0	0	0	0	0	0	0	0	0	0
791	Otu631	Bacteria	Firmicutes	Clostridia	Clostridiales	Dehalobacteriaceae	Dehalobacterium	NA	0	0	0	0	0	0	0	0	0	0	0	0	0	0	0	0	0	0	0	0	0	0	0	0	1	0	0	0	0	0	0	0	0	0	0	0	0	0	1	1	0
792	Otu635	Bacteria	Firmicutes	Clostridia	Clostridiales	Lachnospiraceae	Epulopiscium	NA	0	0	0	0	0	1	0	0	0	0	2	0	0	0	0	0	0	0	0	0	0	0	0	0	0	0	0	0	0	0	0	0	0	0	0	0	0	0	0	0	0
793	Otu632	Bacteria	Tenericutes	Mollicutes	RF39	NA	NA	NA	0	0	0	0	0	0	0	0	0	0	0	0	0	0	0	0	0	0	0	0	0	0	0	0	0	0	0	0	0	0	0	0	0	0	0	0	0	0	0	0	0
794	Otu605	Bacteria	Actinobacteria	Coriobacteriia	Coriobacteriales	Coriobacteriaceae	NA	NA	0	0	0	0	0	0	0	0	0	0	0	0	0	0	0	0	0	0	0	0	0	0	0	0	0	0	0	0	0	0	0	0	0	0	0	0	0	1	0	0	0
795	Otu1246	Bacteria	Firmicutes	Clostridia	Clostridiales	NA	NA	NA	0	0	0	0	0	0	0	0	0	0	0	0	0	0	0	0	0	0	0	0	1	1	0	0	0	0	0	0	0	0	0	0	0	0	0	0	0	0	0	0	0
796	Otu677	Bacteria	Firmicutes	Clostridia	Clostridiales	Lachnospiraceae	Coprococcus	NA	0	0	0	0	0	0	0	0	0	0	0	0	0	0	0	0	0	0	2	0	0	0	0	0	0	0	0	0	0	0	0	0	0	0	0	0	0	0	0	0	0
797	Otu607	Bacteria	Firmicutes	Clostridia	Clostridiales	Ruminococcaceae	Ruminococcus	NA	0	0	0	0	0	0	0	0	0	0	0	0	0	0	0	0	0	0	0	0	0	0	0	0	0	0	0	1	0	0	0	0	0	0	0	0	0	0	0	0	0
798	Otu1186	Bacteria	Firmicutes	Clostridia	Clostridiales	Ruminococcaceae	Oscillospira	NA	0	0	0	0	0	0	0	0	0	0	0	0	0	0	0	0	0	0	0	0	0	0	0	0	0	0	0	0	0	0	0	0	0	0	0	0	0	0	0	0	0
799	Otu692	Bacteria	Firmicutes	Clostridia	Clostridiales	NA	NA	NA	0	0	0	0	0	0	0	0	0	6	0	1	0	0	0	0	0	0	0	0	0	0	0	0	0	0	0	0	0	0	0	0	0	0	0	0	0	0	0	0	0
800	Otu650	Bacteria	Proteobacteria	Gammaproteobacteria	Xanthomonadales	Xanthomonadaceae	Pseudoxanthomonas	NA	0	0	0	0	0	0	0	0	0	0	0	0	0	0	0	0	0	0	0	0	0	0	0	0	0	0	0	0	0	0	0	0	0	0	0	0	0	0	0	0	0
801	Otu575	Bacteria	Proteobacteria	Betaproteobacteria	Burkholderiales	Alcaligenaceae	Sutterella	NA	0	0	0	0	0	0	0	0	2	0	0	0	0	0	0	0	0	0	0	0	0	0	0	0	0	0	1	0	0	0	0	0	0	0	0	0	0	0	0	0	0
802	Otu581	Bacteria	Bacteroidetes	Bacteroidia	Bacteroidales	[Odoribacteraceae]	Odoribacter	NA	0	1	0	0	0	0	0	0	0	0	0	0	0	0	0	0	0	0	0	0	0	0	0	0	0	0	1	0	0	0	0	0	0	0	0	0	0	0	0	0	0
803	Otu639	Bacteria	Tenericutes	Mollicutes	RF39	NA	NA	NA	0	0	0	0	0	0	0	0	0	0	0	0	0	0	0	0	0	0	0	0	0	0	0	0	0	0	0	0	0	0	0	0	0	0	0	0	0	0	0	0	0
804	Otu627	Bacteria	Cyanobacteria	4C0d-2	YS2	NA	NA	NA	0	0	0	0	0	0	0	0	0	0	0	0	0	0	0	0	0	0	0	0	0	0	0	0	0	0	0	0	0	0	0	0	0	0	0	0	0	0	0	0	0
805	Otu1221	Bacteria	Firmicutes	Clostridia	Clostridiales	Lachnospiraceae	NA	NA	0	0	0	0	0	0	0	0	0	0	0	0	0	0	0	0	0	0	0	0	0	0	0	0	0	0	0	0	0	0	0	0	0	0	0	0	0	0	0	0	0
806	Otu711	Bacteria	Firmicutes	Clostridia	Clostridiales	Ruminococcaceae	NA	NA	0	0	0	0	0	0	0	1	0	0	0	0	0	0	0	0	0	0	0	0	0	0	1	0	0	0	0	0	0	0	0	0	0	0	0	0	0	0	0	0	0
807	Otu773	Bacteria	Synergistetes	Synergistia	Synergistales	Synergistaceae	NA	NA	0	0	0	0	0	0	0	0	0	0	0	0	0	0	0	0	0	0	0	0	0	0	0	0	0	0	0	0	0	0	0	0	0	0	0	0	0	0	0	0	0
808	Otu792	Bacteria	Proteobacteria	Alphaproteobacteria	Rhizobiales	NA	NA	NA	0	0	0	0	0	0	0	0	0	0	0	0	0	0	0	0	0	0	0	0	0	0	0	0	0	0	0	0	0	0	0	0	0	0	0	0	0	0	0	0	0
809	Otu633	Archaea	Euryarchaeota	Methanobacteria	Methanobacteriales	Methanobacteriaceae	Methanosphaera	NA	0	0	0	0	0	0	0	0	0	0	0	0	0	0	0	0	0	0	0	0	0	0	0	0	0	0	0	0	0	0	0	0	0	0	0	0	0	0	0	0	0
810	Otu1012	Bacteria	Bacteroidetes	Bacteroidia	Bacteroidales	Prevotellaceae	Prevotella	melaninogenica	0	0	0	0	0	0	0	0	0	0	0	0	0	0	0	0	1	0	0	0	0	0	0	0	0	0	0	0	0	0	0	0	0	0	0	1	0	0	0	0	0
811	Otu574	NA	NA	NA	NA	NA	NA	NA	0	0	0	0	0	0	0	0	0	0	2	0	0	0	0	0	0	0	0	0	0	0	0	0	0	0	0	0	0	0	0	0	0	0	0	0	0	0	0	0	0
812	Otu641	Bacteria	Firmicutes	Erysipelotrichi	Erysipelotrichales	Erysipelotrichaceae	NA	NA	0	0	0	0	0	0	0	0	0	0	0	0	0	0	0	0	0	0	0	0	0	0	0	0	0	0	0	0	0	0	0	0	0	0	0	0	0	0	0	0	0
813	Otu634	Bacteria	Actinobacteria	Actinobacteria	Actinomycetales	Corynebacteriaceae	Corynebacterium	durum	1	0	0	0	0	0	0	0	1	0	0	1	0	0	0	0	0	0	0	0	0	0	0	0	0	0	0	0	0	0	0	0	0	0	0	0	0	0	0	0	0
814	Otu693	Bacteria	Firmicutes	Clostridia	Clostridiales	Lachnospiraceae	Coprococcus	NA	0	0	0	0	0	0	0	0	0	0	2	0	0	0	0	0	0	0	0	0	0	0	0	0	0	0	0	0	0	0	0	0	0	0	0	0	0	0	0	0	0
815	Otu698	Bacteria	Firmicutes	Clostridia	Clostridiales	Ruminococcaceae	NA	NA	0	0	0	0	0	0	0	0	0	0	1	0	0	0	0	0	0	0	0	0	0	3	0	0	0	0	0	0	0	0	0	0	0	0	0	0	0	0	0	0	0
816	Otu1073	Bacteria	Firmicutes	Clostridia	Clostridiales	Ruminococcaceae	NA	NA	0	0	0	0	0	0	0	0	0	0	0	1	0	0	0	0	0	0	0	0	0	0	0	0	0	0	0	0	0	0	0	0	0	0	0	0	0	0	0	0	0
817	Otu609	Bacteria	Proteobacteria	Alphaproteobacteria	RF32	NA	NA	NA	0	0	0	0	0	0	0	0	0	0	0	0	0	0	0	0	0	0	0	0	0	0	0	0	0	0	0	0	0	0	0	0	0	0	0	0	0	0	0	0	0
818	Otu688	Bacteria	Bacteroidetes	Bacteroidia	Bacteroidales	Prevotellaceae	Prevotella	NA	0	0	0	0	0	1	0	0	0	0	0	0	0	0	0	0	0	1	0	0	0	0	0	0	1	0	0	0	0	0	0	0	0	0	0	0	0	0	0	0	0
819	Otu531	Bacteria	Firmicutes	Bacilli	Bacillales	Bacillaceae	NA	NA	0	0	0	0	0	0	0	0	0	0	0	0	0	0	0	0	0	0	0	0	0	0	0	0	0	0	0	0	0	0	0	0	0	0	0	0	0	0	0	0	0
820	Otu637	Bacteria	Firmicutes	Bacilli	Lactobacillales	Aerococcaceae	NA	NA	0	0	0	0	0	0	0	0	1	0	0	0	0	0	0	0	0	0	0	0	0	0	0	0	0	0	0	0	0	0	0	0	0	0	0	0	0	0	0	0	0
821	Otu700	Bacteria	Firmicutes	Clostridia	Clostridiales	Ruminococcaceae	NA	NA	0	0	0	1	0	0	0	0	0	0	0	0	0	0	0	0	0	0	0	0	0	0	0	0	0	0	0	0	0	0	0	0	0	0	0	0	0	0	0	0	0
822	Otu728	Bacteria	Firmicutes	Clostridia	Clostridiales	Ruminococcaceae	NA	NA	0	0	0	0	0	1	0	0	0	0	0	1	0	0	0	0	0	0	0	0	0	0	0	0	0	0	0	0	0	0	0	0	0	0	0	0	0	0	0	0	0
823	Otu686	Bacteria	Firmicutes	Clostridia	Clostridiales	Clostridiaceae	Clostridium	NA	0	0	0	0	0	0	0	0	0	0	0	1	0	1	0	0	0	0	0	0	0	0	0	0	0	0	0	0	0	0	0	0	0	0	0	0	0	2	0	0	0
824	Otu704	Bacteria	Firmicutes	Clostridia	Clostridiales	NA	NA	NA	0	0	0	0	0	0	0	0	0	0	0	0	0	0	0	0	0	0	0	0	0	0	0	0	0	0	0	0	0	0	0	0	0	0	0	0	0	0	0	1	0
825	Otu1191	Bacteria	Fusobacteria	Fusobacteriia	Fusobacteriales	Fusobacteriaceae	Fusobacterium	NA	0	0	0	0	0	0	0	0	0	0	0	0	0	0	0	0	0	0	0	0	0	0	0	0	0	0	0	0	0	0	0	0	0	0	0	0	0	0	0	0	0
826	Otu667	Bacteria	Verrucomicrobia	Opitutae	[Cerasicoccales]	[Cerasicoccaceae]	NA	NA	0	0	0	0	0	0	0	0	0	0	0	0	0	0	0	0	0	0	0	0	0	0	0	0	0	0	0	0	0	0	0	0	0	0	0	0	0	0	0	0	0
827	Otu840	Bacteria	Tenericutes	Mollicutes	RF39	NA	NA	NA	0	0	0	0	0	1	0	0	0	0	0	0	0	0	0	0	0	0	0	0	0	0	0	0	0	0	0	0	0	0	0	0	0	0	0	0	0	0	0	0	0
828	Otu685	Bacteria	Actinobacteria	Coriobacteriia	Coriobacteriales	Coriobacteriaceae	NA	NA	0	0	0	0	0	0	0	0	0	0	0	0	0	0	0	0	0	0	0	0	0	0	0	0	0	0	0	0	0	0	0	0	0	0	0	0	1	0	1	0	0
829	Otu669	Bacteria	Firmicutes	Clostridia	Clostridiales	NA	NA	NA	0	0	0	0	0	0	0	0	0	0	0	0	0	0	0	0	0	0	0	0	0	1	0	0	0	0	0	0	0	0	0	0	0	0	0	0	0	0	0	0	0
830	Otu981	Bacteria	Firmicutes	Clostridia	Clostridiales	Lachnospiraceae	NA	NA	0	0	0	0	0	0	0	0	0	0	0	0	0	0	0	0	0	2	0	0	0	0	0	0	0	0	1	0	0	0	0	0	0	0	0	0	0	0	0	0	0
831	Otu1203	Bacteria	Firmicutes	Clostridia	Clostridiales	Ruminococcaceae	NA	NA	0	0	0	0	0	0	0	0	0	0	0	0	0	0	0	0	0	0	1	0	0	0	0	0	0	0	0	0	0	0	0	0	0	0	0	0	0	0	0	0	0
832	Otu701	Bacteria	Firmicutes	Clostridia	Clostridiales	Ruminococcaceae	NA	NA	0	0	0	1	0	0	1	1	0	0	0	0	0	0	0	0	0	0	0	0	1	0	0	0	0	0	0	0	0	0	0	0	0	0	0	0	0	0	0	0	0
833	Otu679	Bacteria	Firmicutes	Clostridia	Clostridiales	Ruminococcaceae	Anaerotruncus	NA	0	1	0	0	0	0	0	0	0	0	0	0	0	0	0	0	0	0	0	0	0	0	0	0	0	0	0	0	0	0	0	0	0	0	0	0	0	0	0	0	0
834	Otu734	Bacteria	Firmicutes	Clostridia	Clostridiales	Ruminococcaceae	NA	NA	0	0	0	0	0	0	0	0	0	0	0	0	0	0	0	0	0	0	0	0	0	0	0	0	0	0	0	0	0	0	0	1	0	0	0	0	0	0	0	0	0
835	Otu817	Bacteria	Proteobacteria	Alphaproteobacteria	Rhodospirillales	Rhodospirillaceae	NA	NA	1	0	0	0	0	0	0	0	0	0	0	0	0	0	0	0	0	0	0	0	0	0	0	0	0	0	0	0	0	0	0	0	0	0	0	0	0	0	0	0	0
836	Otu1238	Bacteria	Proteobacteria	Gammaproteobacteria	Pasteurellales	Pasteurellaceae	Haemophilus	influenzae	0	0	0	0	0	0	0	0	1	0	0	0	0	0	0	0	0	0	0	0	0	0	0	0	0	0	0	0	0	0	0	0	0	0	1	0	0	0	0	0	0
837	Otu789	Bacteria	Bacteroidetes	Bacteroidia	Bacteroidales	Prevotellaceae	Prevotella	copri	0	0	0	0	0	0	0	0	0	0	0	0	0	0	0	0	0	0	0	0	0	0	0	0	0	0	0	0	0	0	0	0	0	0	0	0	0	0	0	0	0
838	Otu740	Bacteria	Tenericutes	Mollicutes	RF39	NA	NA	NA	0	0	0	0	0	0	0	0	0	0	0	0	0	0	0	0	0	0	0	0	0	0	1	0	0	0	0	0	0	0	0	0	0	0	0	0	0	0	0	0	0
839	Otu653	Bacteria	Actinobacteria	Coriobacteriia	Coriobacteriales	Coriobacteriaceae	NA	NA	0	0	0	0	0	0	0	0	0	0	0	0	0	10	0	0	0	0	0	0	0	0	0	0	0	0	0	0	0	0	0	0	0	0	0	0	0	0	0	0	0
840	Otu1104	Bacteria	Firmicutes	Clostridia	Clostridiales	Lachnospiraceae	NA	NA	0	0	0	0	0	0	0	0	0	0	0	0	0	0	0	0	0	0	0	0	0	0	0	0	0	0	0	0	0	0	0	0	0	0	0	0	0	0	0	0	0
841	Otu1071	Bacteria	Firmicutes	Clostridia	Clostridiales	Ruminococcaceae	Oscillospira	NA	0	0	0	0	0	0	0	0	0	0	0	0	0	0	0	0	0	0	0	0	0	0	0	0	0	0	0	0	0	0	0	0	0	0	0	0	0	0	0	0	0
842	Otu778	Bacteria	Proteobacteria	Alphaproteobacteria	Rhodospirillales	Rhodospirillaceae	Azospirillum	NA	0	0	0	0	0	0	0	0	0	0	0	0	0	0	0	0	0	0	0	0	0	0	0	0	0	0	0	0	0	0	0	0	0	0	0	0	0	0	0	0	0
843	Otu660	Bacteria	Proteobacteria	Epsilonproteobacteria	Campylobacterales	Helicobacteraceae	NA	NA	0	0	0	0	0	0	0	0	0	0	0	0	0	0	0	0	0	0	0	0	0	0	0	0	0	0	0	0	0	0	0	0	0	0	0	0	0	0	0	0	0
844	Otu691	Bacteria	Firmicutes	Bacilli	Lactobacillales	Lactobacillaceae	Lactobacillus	zeae	0	0	0	0	0	0	0	0	0	0	0	0	0	0	0	0	0	0	0	0	0	1	0	0	0	0	0	0	0	0	0	0	0	0	0	0	0	0	0	0	0
845	Otu656	Bacteria	Tenericutes	Mollicutes	RF39	NA	NA	NA	0	0	0	0	0	0	0	0	0	0	0	0	0	0	0	0	0	0	0	0	0	0	2	0	0	0	0	0	0	0	0	0	0	0	0	0	0	0	0	0	0
846	Otu722	Bacteria	Tenericutes	Mollicutes	RF39	NA	NA	NA	0	0	0	0	0	0	0	0	0	0	0	0	0	0	0	0	0	0	0	0	0	0	0	0	0	0	0	0	0	0	0	0	0	0	0	0	0	0	0	0	0
847	Otu620	Bacteria	Verrucomicrobia	Verruco-5	WCHB1-41	RFP12	NA	NA	0	0	0	0	0	0	0	0	0	0	0	0	0	0	0	0	0	0	0	0	0	0	0	0	0	0	0	0	0	0	0	0	0	0	0	0	0	0	0	0	0
848	Otu668	Bacteria	Firmicutes	Clostridia	Clostridiales	Peptostreptococcaceae	Peptostreptococcus	NA	0	0	0	0	0	0	0	0	0	0	0	0	0	0	0	0	0	0	0	0	0	0	0	0	0	0	0	0	0	0	0	0	0	1	0	0	0	0	0	0	0
849	Otu880	Bacteria	Firmicutes	Clostridia	Clostridiales	Lachnospiraceae	NA	NA	0	0	0	0	0	0	0	0	0	0	0	0	0	0	0	0	0	0	0	0	0	0	0	0	0	0	0	0	0	0	0	0	0	0	0	0	0	0	0	0	0
850	Otu705	Bacteria	Firmicutes	Clostridia	Clostridiales	NA	NA	NA	0	0	0	0	0	0	0	0	0	0	0	0	0	0	0	0	0	0	0	0	0	0	0	0	0	0	0	0	0	0	0	0	0	0	0	0	0	0	0	0	0
851	Otu743	Bacteria	Firmicutes	Clostridia	Clostridiales	Lachnospiraceae	NA	NA	0	0	0	0	0	0	0	0	0	0	0	0	0	0	0	0	0	0	0	0	0	0	0	0	0	0	0	0	0	0	0	0	0	0	0	0	0	0	0	0	0
852	Otu807	Bacteria	Firmicutes	Clostridia	Clostridiales	Ruminococcaceae	Ruminococcus	NA	0	0	0	0	0	0	0	0	0	0	0	0	0	0	0	0	0	0	0	0	0	0	0	0	0	0	0	0	0	0	0	0	0	0	0	0	0	0	0	0	0
853	Otu818	Bacteria	Firmicutes	Clostridia	Clostridiales	NA	NA	NA	0	0	0	0	0	0	0	0	0	0	0	1	0	0	0	0	0	0	0	0	0	0	0	0	0	0	0	0	0	0	0	0	0	0	0	0	0	0	0	0	0
854	Otu671	Bacteria	Firmicutes	Clostridia	Clostridiales	NA	NA	NA	0	0	0	0	0	0	0	1	0	0	0	0	0	0	0	0	0	0	0	0	0	0	0	0	0	0	0	0	0	0	0	0	0	0	0	0	0	0	0	0	0
855	Otu757	Bacteria	Firmicutes	Clostridia	Clostridiales	NA	NA	NA	0	0	0	0	0	0	0	0	0	0	5	0	0	0	0	0	0	0	0	0	0	0	0	0	0	0	0	0	0	0	0	0	0	0	0	0	0	0	0	0	0
856	Otu754	Bacteria	Proteobacteria	Alphaproteobacteria	Sphingomonadales	Sphingomonadaceae	NA	NA	0	0	0	0	0	0	0	0	0	0	0	0	0	0	0	0	0	0	0	0	0	0	0	0	0	1	0	0	0	0	0	0	0	0	0	0	0	0	0	0	0
857	Otu746	Bacteria	Proteobacteria	Betaproteobacteria	Burkholderiales	Comamonadaceae	NA	NA	0	0	0	0	0	0	0	0	0	0	0	0	0	0	0	0	0	0	0	0	0	0	0	0	0	0	0	0	0	0	0	0	0	0	0	0	0	0	0	0	0
858	Otu681	Bacteria	Bacteroidetes	Bacteroidia	Bacteroidales	S24-7	NA	NA	0	0	0	0	0	0	0	0	0	0	0	0	0	0	0	0	0	0	0	0	0	0	0	0	0	0	0	0	0	0	0	0	0	0	0	0	0	0	0	0	0
859	Otu647	Bacteria	Actinobacteria	Coriobacteriia	Coriobacteriales	Coriobacteriaceae	NA	NA	0	0	0	0	0	0	0	0	0	0	0	0	0	0	0	0	0	0	0	0	1	0	0	0	0	0	0	0	0	0	0	0	0	0	0	0	0	0	0	0	0
860	Otu682	Bacteria	Firmicutes	Clostridia	Clostridiales	Ruminococcaceae	Oscillospira	NA	0	0	1	0	0	0	0	0	0	0	0	0	0	0	0	0	0	0	0	0	0	0	0	0	0	0	0	0	0	0	0	0	0	0	0	0	0	0	0	0	0
861	Otu707	Bacteria	Firmicutes	Clostridia	Clostridiales	Ruminococcaceae	NA	NA	0	0	0	0	0	0	0	0	0	0	0	1	0	0	0	0	0	0	0	0	0	1	0	0	0	0	0	0	0	0	0	0	0	0	0	0	0	0	0	0	0
862	Otu985	Bacteria	Firmicutes	Clostridia	Clostridiales	Ruminococcaceae	NA	NA	0	1	0	0	0	0	0	0	0	0	0	0	0	0	0	0	0	1	0	1	0	0	0	0	0	0	1	0	0	1	0	0	0	0	0	0	0	0	1	0	0
863	Otu1010	Bacteria	Firmicutes	Clostridia	Clostridiales	NA	NA	NA	0	0	0	0	0	0	0	0	0	0	1	0	0	0	0	0	0	0	0	0	0	0	0	0	0	0	0	0	0	0	0	0	0	0	0	0	0	0	0	0	0
864	Otu909	Bacteria	Firmicutes	Clostridia	Clostridiales	Lachnospiraceae	Coprococcus	NA	0	0	0	0	0	0	0	0	0	0	2	0	0	0	0	0	0	0	0	0	0	0	0	0	0	0	0	0	0	0	0	0	0	0	0	0	0	0	0	0	0
865	Otu709	Bacteria	Synergistetes	Synergistia	Synergistales	Dethiosulfovibrionaceae	Pyramidobacter	piscolens	0	0	0	1	0	0	0	0	0	0	0	0	0	0	0	0	0	0	0	0	0	0	0	0	0	0	0	0	0	0	0	0	0	0	0	0	0	0	0	0	0
866	Otu866	Bacteria	Proteobacteria	Alphaproteobacteria	Rhodobacterales	Rhodobacteraceae	Paracoccus	NA	0	0	0	0	0	0	0	0	0	0	0	0	0	0	0	0	0	0	0	0	0	0	0	0	0	0	0	0	0	0	0	0	0	0	0	0	0	0	0	0	0
867	Otu829	Bacteria	Bacteroidetes	Bacteroidia	Bacteroidales	[Barnesiellaceae]	NA	NA	0	0	0	0	0	0	0	0	0	0	0	0	0	0	0	0	0	0	0	0	0	0	0	0	0	0	0	0	0	0	0	0	0	0	0	0	0	0	0	0	0
868	Otu824	Bacteria	Bacteroidetes	Bacteroidia	Bacteroidales	[Barnesiellaceae]	NA	NA	0	0	0	0	0	0	0	0	0	0	0	0	0	0	0	0	0	0	0	0	0	0	0	0	0	0	0	0	0	0	0	0	0	0	0	0	0	0	0	0	0
869	Otu683	Bacteria	Bacteroidetes	Bacteroidia	Bacteroidales	S24-7	NA	NA	0	0	0	0	0	0	0	0	0	0	0	0	0	0	0	0	0	0	0	0	0	0	0	0	0	0	0	0	0	0	0	0	0	0	0	0	0	0	0	0	0
870	Otu753	Bacteria	Bacteroidetes	Bacteroidia	Bacteroidales	S24-7	NA	NA	0	0	0	0	0	0	0	0	0	0	0	0	0	0	0	0	0	0	0	0	0	0	0	0	0	0	0	0	0	0	0	0	0	0	0	0	0	0	0	0	0
871	Otu727	Bacteria	Firmicutes	Bacilli	Lactobacillales	Lactobacillaceae	Lactobacillus	reuteri	0	0	0	0	0	0	0	0	0	0	0	0	0	0	0	0	0	0	1	0	0	0	0	0	0	0	0	0	0	0	0	0	0	0	0	0	0	0	0	0	0
872	Otu618	Bacteria	Actinobacteria	Actinobacteria	Actinomycetales	Corynebacteriaceae	Corynebacterium	NA	0	0	0	0	0	0	0	0	0	0	0	0	0	0	0	0	0	0	0	0	0	0	0	0	0	0	0	0	0	0	0	0	0	0	0	0	0	0	0	0	0
873	Otu825	Bacteria	Firmicutes	Clostridia	Clostridiales	NA	NA	NA	0	0	0	0	0	0	0	0	0	0	1	0	0	0	0	0	0	0	0	0	0	0	0	0	0	0	0	0	0	0	0	0	0	0	0	0	0	0	0	0	0
874	Otu795	Bacteria	Firmicutes	Clostridia	Clostridiales	Eubacteriaceae	Pseudoramibacter_Eubacterium	NA	0	0	0	0	0	0	0	0	0	0	0	0	0	0	0	0	0	0	1	0	0	0	0	0	0	0	0	0	0	0	0	0	0	0	0	0	0	0	0	0	0
875	Otu927	Bacteria	Firmicutes	Clostridia	Clostridiales	[Mogibacteriaceae]	NA	NA	0	0	0	0	0	0	0	0	1	0	0	0	0	0	0	0	0	0	0	0	0	0	0	0	0	0	0	0	0	0	0	0	0	0	0	0	0	0	0	0	0
876	Otu1194	Bacteria	Firmicutes	Clostridia	Clostridiales	Lachnospiraceae	Dorea	NA	0	0	0	0	0	0	0	1	0	0	0	0	0	0	0	0	0	0	0	0	0	0	0	0	0	0	0	0	0	0	0	0	0	0	0	0	0	0	0	0	0
877	Otu756	Bacteria	Firmicutes	Clostridia	Clostridiales	Lachnospiraceae	Coprococcus	NA	0	0	0	0	0	0	0	0	1	0	0	0	0	0	0	0	0	0	0	0	0	0	0	0	0	0	0	0	0	0	0	0	1	0	0	0	0	0	0	0	0
878	Otu1067	Bacteria	Firmicutes	Clostridia	Clostridiales	Lachnospiraceae	NA	NA	0	0	0	0	0	0	0	0	0	0	0	0	0	0	0	0	0	0	0	0	0	0	0	0	0	0	0	0	0	0	0	0	0	0	0	0	0	0	0	0	0
879	Otu1243	Bacteria	Firmicutes	Clostridia	Clostridiales	Ruminococcaceae	NA	NA	0	0	0	2	0	0	0	0	0	0	1	0	0	0	0	0	0	0	0	0	0	0	0	0	0	0	0	0	0	0	0	0	0	0	0	0	0	0	0	0	0
880	Otu697	Bacteria	Firmicutes	Clostridia	Clostridiales	Ruminococcaceae	NA	NA	0	0	0	0	0	0	0	0	0	1	0	0	0	0	0	0	0	0	0	0	0	0	0	0	0	0	0	0	0	0	0	0	0	0	0	0	0	0	0	0	0
881	Otu844	Bacteria	Firmicutes	Clostridia	Clostridiales	Ruminococcaceae	Oscillospira	NA	0	0	0	0	0	0	0	0	0	0	0	0	0	0	0	0	0	0	0	0	1	0	0	0	0	0	0	0	0	0	0	0	0	0	0	0	0	0	0	0	0
882	Otu845	Bacteria	Firmicutes	Clostridia	Clostridiales	Ruminococcaceae	Oscillospira	NA	0	0	0	0	0	0	0	0	0	0	0	0	0	0	0	0	0	0	0	0	0	0	0	0	0	0	0	0	0	0	0	0	0	0	0	0	0	0	0	0	0
883	Otu664	Bacteria	Proteobacteria	Alphaproteobacteria	RF32	NA	NA	NA	0	3	0	0	0	0	0	0	0	0	0	0	0	0	0	0	0	0	0	0	0	0	0	0	0	0	0	0	0	0	0	0	0	0	0	0	0	0	0	0	0
884	Otu706	NA	NA	NA	NA	NA	NA	NA	0	0	0	0	0	0	0	0	0	0	0	0	0	0	0	0	0	0	0	0	0	0	0	0	0	0	0	0	0	0	0	0	0	0	0	0	0	0	0	0	0
885	Otu765	Bacteria	Proteobacteria	Alphaproteobacteria	Sphingomonadales	NA	NA	NA	0	0	0	0	0	0	0	0	0	0	0	0	0	0	0	0	0	0	0	0	0	0	0	0	0	0	0	0	0	0	0	0	0	0	0	0	0	0	0	0	0
886	Otu851	Bacteria	Proteobacteria	Alphaproteobacteria	Rhodobacterales	Rhodobacteraceae	Paracoccus	marcusii	0	0	0	0	0	0	0	0	0	0	0	0	0	0	0	0	0	0	0	0	0	0	0	0	0	0	0	0	0	0	0	0	0	0	0	0	0	0	0	0	0
887	Otu760	Bacteria	Proteobacteria	Alphaproteobacteria	Caulobacterales	Caulobacteraceae	NA	NA	0	0	0	0	0	0	0	0	1	0	0	0	0	0	0	0	0	0	0	0	0	0	0	0	0	0	0	0	0	0	0	0	0	0	0	0	0	0	0	0	0
888	Otu791	Bacteria	Fusobacteria	Fusobacteriia	Fusobacteriales	Fusobacteriaceae	Fusobacterium	NA	0	0	0	0	0	0	0	0	0	0	0	0	0	1	0	0	0	0	0	0	0	0	0	0	0	0	0	0	0	0	0	0	0	0	0	0	0	0	0	0	0
889	Otu920	Bacteria	Bacteroidetes	Bacteroidia	Bacteroidales	S24-7	NA	NA	0	0	0	0	0	0	0	0	0	0	0	0	0	3	0	0	1	0	0	0	0	6	0	0	0	0	0	0	0	0	0	0	0	0	0	0	0	0	0	0	0
890	Otu744	Bacteria	Bacteroidetes	Bacteroidia	Bacteroidales	Rikenellaceae	NA	NA	0	0	0	0	0	0	0	0	0	0	0	0	0	0	0	0	0	0	0	0	0	0	0	0	0	0	0	0	0	0	0	0	0	0	0	0	0	0	0	0	0
891	Otu645	Bacteria	Lentisphaerae	[Lentisphaeria]	Victivallales	Victivallaceae	NA	NA	0	0	0	0	0	0	0	0	0	0	0	0	0	0	0	0	0	0	0	0	0	0	0	0	0	0	0	0	0	0	0	0	0	0	0	0	0	0	0	0	0
892	Otu591	Bacteria	Verrucomicrobia	Opitutae	[Cerasicoccales]	[Cerasicoccaceae]	NA	NA	0	0	0	0	0	0	0	0	0	0	0	0	0	0	0	0	0	0	0	0	0	0	0	0	0	0	0	0	0	0	0	0	0	0	0	0	0	0	0	0	0
893	Otu735	Bacteria	Firmicutes	Bacilli	Bacillales	Paenibacillaceae	Brevibacillus	NA	0	0	0	0	0	0	0	0	0	0	0	0	0	0	0	0	0	0	0	0	0	0	0	0	0	0	0	0	0	0	0	0	0	0	0	0	0	0	0	0	0
894	Otu712	Bacteria	Tenericutes	Mollicutes	RF39	NA	NA	NA	0	0	0	0	0	0	0	0	0	0	0	0	0	0	0	0	0	0	0	0	0	0	0	0	0	0	0	0	0	0	0	0	0	0	0	0	0	0	0	0	0
895	Otu738	Bacteria	Actinobacteria	Coriobacteriia	Coriobacteriales	Coriobacteriaceae	Atopobium	NA	0	0	0	0	0	0	0	0	0	0	0	0	0	0	0	0	0	0	0	0	0	0	0	0	0	0	0	0	0	1	0	0	0	0	0	0	0	0	0	0	0
896	Otu1044	Bacteria	Actinobacteria	Actinobacteria	Actinomycetales	Micrococcaceae	Kocuria	NA	0	0	0	0	0	0	0	0	0	0	0	0	0	0	0	0	0	1	0	0	0	0	0	0	0	0	0	0	0	0	0	0	0	0	0	0	0	0	1	0	0
897	Otu799	Bacteria	Actinobacteria	Actinobacteria	Actinomycetales	Actinomycetaceae	Actinomyces	NA	0	0	0	0	1	0	0	0	0	0	0	0	0	0	0	0	0	0	0	0	0	0	0	0	0	0	0	0	0	0	0	0	0	0	0	0	0	0	0	0	0
898	Otu1172	Bacteria	Firmicutes	Clostridia	Clostridiales	Lachnospiraceae	NA	NA	0	0	0	0	0	0	0	0	0	0	0	0	0	0	0	0	0	0	1	0	0	0	0	0	0	0	0	0	0	0	0	0	0	0	0	0	0	0	0	0	0
899	Otu1178	Bacteria	Firmicutes	Clostridia	Clostridiales	Lachnospiraceae	[Ruminococcus]	gnavus	0	0	0	0	0	0	0	0	0	0	0	0	0	0	0	0	0	0	0	0	0	0	0	0	0	0	0	0	0	0	0	0	0	0	0	0	0	0	0	0	0
900	Otu731	Bacteria	Firmicutes	Clostridia	Clostridiales	Ruminococcaceae	NA	NA	0	0	0	0	0	0	0	0	0	0	0	0	0	0	0	0	0	0	0	0	0	0	0	0	0	0	0	0	0	0	0	0	0	0	0	0	0	0	0	0	0
901	Otu826	Bacteria	Firmicutes	Clostridia	Clostridiales	Ruminococcaceae	Ruminococcus	NA	0	0	0	0	0	0	0	0	0	0	0	0	0	0	0	0	0	0	0	0	0	0	0	0	0	0	0	0	0	0	0	0	0	0	2	0	0	0	0	0	0
902	Otu733	Bacteria	Firmicutes	Clostridia	Clostridiales	Ruminococcaceae	NA	NA	0	0	0	0	0	0	0	0	0	0	0	0	0	0	0	0	0	0	0	0	0	0	0	0	0	0	0	0	0	0	0	0	0	0	0	0	0	0	0	0	0
903	Otu823	Bacteria	Firmicutes	Clostridia	Clostridiales	Ruminococcaceae	NA	NA	0	0	0	0	0	0	0	0	0	0	0	0	0	0	0	0	0	0	0	0	0	0	0	0	0	0	0	0	0	0	0	0	0	0	0	0	0	0	0	0	0
904	Otu775	Bacteria	Firmicutes	Clostridia	Clostridiales	NA	NA	NA	0	0	0	0	0	0	0	0	0	0	0	0	0	0	0	0	0	0	0	0	0	0	0	0	0	0	0	0	0	0	0	0	0	0	0	0	0	0	0	0	0
905	Otu841	Bacteria	Proteobacteria	Alphaproteobacteria	RF32	NA	NA	NA	0	0	0	0	0	0	0	0	0	0	0	0	0	0	0	0	0	0	0	0	0	0	0	0	0	0	0	0	0	0	0	0	0	0	0	0	0	0	0	0	0
906	Otu848	Bacteria	Proteobacteria	Gammaproteobacteria	Aeromonadales	Succinivibrionaceae	NA	NA	0	0	0	0	0	0	0	0	0	0	0	0	0	0	0	0	0	0	0	0	0	0	0	0	0	0	0	0	0	0	0	0	0	0	0	0	0	0	0	0	0
907	Otu769	Bacteria	Proteobacteria	Gammaproteobacteria	Xanthomonadales	Xanthomonadaceae	NA	NA	0	0	0	0	0	0	0	0	0	0	0	0	0	0	8	0	0	0	0	0	0	0	0	0	0	0	0	0	0	0	0	0	0	0	0	0	0	0	0	0	0
908	Otu719	Bacteria	Bacteroidetes	Bacteroidia	Bacteroidales	[Odoribacteraceae]	Butyricimonas	NA	0	0	0	1	0	0	0	0	0	0	0	0	0	0	0	0	0	0	0	0	0	0	0	0	0	0	0	0	0	0	0	0	0	0	0	0	0	0	0	0	0
909	Otu714	Bacteria	Bacteroidetes	Bacteroidia	Bacteroidales	NA	NA	NA	0	0	0	0	0	0	0	0	0	0	0	0	0	0	0	0	0	0	0	0	0	0	0	0	0	0	0	0	0	0	0	0	0	0	0	0	0	0	0	0	0
910	Otu788	Bacteria	Tenericutes	RF3	ML615J-28	NA	NA	NA	0	0	0	0	0	0	0	0	0	0	0	0	0	0	0	0	0	0	0	0	0	0	0	0	0	0	0	0	0	0	0	0	0	0	0	0	0	0	0	0	0
911	Otu805	Bacteria	Tenericutes	Mollicutes	RF39	NA	NA	NA	0	0	0	0	0	0	0	1	0	0	0	0	0	0	0	0	0	0	0	0	0	0	0	0	0	0	0	0	0	0	0	0	0	0	0	0	0	0	0	0	0
912	Otu724	Bacteria	Firmicutes	Erysipelotrichi	Erysipelotrichales	Erysipelotrichaceae	NA	NA	0	0	0	0	0	0	0	0	0	0	0	0	0	0	0	0	0	0	1	0	0	0	0	0	0	0	0	0	0	0	0	0	0	0	0	0	0	0	0	0	0
913	Otu884	Bacteria	Actinobacteria	Actinobacteria	Actinomycetales	Nocardioidaceae	NA	NA	0	0	0	0	0	0	0	0	0	0	0	0	0	0	0	0	0	0	0	0	0	0	0	0	0	0	0	0	0	0	0	0	0	0	0	0	0	0	0	0	0
914	Otu1111	Bacteria	Firmicutes	Clostridia	Clostridiales	[Mogibacteriaceae]	Mogibacterium	NA	0	0	0	0	0	0	0	0	0	0	0	0	0	0	0	0	0	0	0	0	0	0	0	1	0	0	0	0	0	0	0	0	0	0	0	0	0	0	0	0	0
915	Otu1164	Bacteria	Firmicutes	Clostridia	Clostridiales	Lachnospiraceae	NA	NA	0	0	0	0	0	0	0	0	0	0	5	0	0	0	0	0	0	0	0	0	0	0	0	0	0	0	0	0	0	0	0	0	0	0	0	0	0	0	0	0	0
916	Otu736	Bacteria	Firmicutes	Clostridia	Clostridiales	Lachnospiraceae	Epulopiscium	NA	0	0	0	0	0	0	0	0	0	0	1	0	0	0	0	0	0	0	0	0	0	0	0	0	0	0	0	0	0	0	0	0	0	0	0	0	0	0	0	0	0
917	Otu797	Bacteria	Firmicutes	Clostridia	Clostridiales	Ruminococcaceae	NA	NA	0	0	0	0	0	0	0	0	0	0	0	0	0	0	0	0	0	0	0	0	0	0	0	0	0	0	0	0	0	0	0	0	0	0	0	0	0	0	0	0	0
918	Otu730	Bacteria	Firmicutes	Clostridia	Clostridiales	Ruminococcaceae	Ruminococcus	NA	0	0	0	0	0	0	0	0	0	0	0	0	0	0	0	0	0	0	0	0	0	0	0	0	0	0	0	0	0	0	0	0	0	0	0	0	0	0	0	0	0
919	Otu774	Bacteria	Firmicutes	Clostridia	Clostridiales	Ruminococcaceae	NA	NA	0	0	0	0	0	0	0	1	0	0	0	0	0	0	0	0	0	0	0	0	0	0	0	0	0	0	0	0	0	0	0	0	0	0	0	0	0	0	0	0	0
920	Otu1159	Bacteria	Firmicutes	Clostridia	Clostridiales	Ruminococcaceae	NA	NA	0	0	0	0	0	0	1	0	0	0	0	0	0	0	0	0	0	0	0	0	0	0	0	0	0	0	0	0	0	0	0	0	0	1	0	0	0	0	0	0	0
921	Otu1102	Bacteria	Firmicutes	Clostridia	Clostridiales	NA	NA	NA	0	0	0	0	0	0	0	0	0	0	0	0	0	0	0	0	0	0	0	0	0	0	0	0	0	0	0	0	0	0	0	0	0	0	0	1	0	0	0	0	0
922	Otu905	Bacteria	Proteobacteria	Alphaproteobacteria	Caulobacterales	Caulobacteraceae	NA	NA	0	0	1	0	0	0	0	0	0	0	0	0	0	0	0	0	0	0	0	0	0	0	0	0	0	0	0	0	0	0	0	0	0	0	0	0	0	0	0	0	0
923	Otu764	Bacteria	Proteobacteria	Gammaproteobacteria	Xanthomonadales	Xanthomonadaceae	NA	NA	0	0	0	0	0	0	0	0	0	0	0	0	0	0	0	0	0	0	0	0	0	0	0	0	0	0	0	0	0	0	0	0	0	0	0	0	0	0	0	0	0
924	Otu759	Bacteria	Bacteroidetes	Bacteroidia	Bacteroidales	[Paraprevotellaceae]	[Prevotella]	tannerae	0	0	0	0	0	0	0	0	0	0	0	0	0	0	0	0	0	0	0	0	0	0	0	0	0	0	0	0	0	0	0	0	0	0	0	0	0	0	0	0	0
925	Otu989	Bacteria	Firmicutes	Bacilli	Bacillales	Bacillaceae	Bacillus	thermoamylovorans	0	0	0	0	0	0	0	0	0	0	0	0	1	0	0	0	0	0	0	0	0	0	0	0	0	0	0	0	0	0	0	0	0	0	0	0	0	0	0	0	1
926	Otu877	Bacteria	Actinobacteria	Coriobacteriia	Coriobacteriales	Coriobacteriaceae	NA	NA	0	0	0	0	0	0	0	0	0	0	0	0	0	0	0	0	0	0	0	0	0	0	0	0	0	0	0	0	0	0	0	0	0	0	0	0	0	0	0	0	0
927	Otu822	Bacteria	Actinobacteria	Actinobacteria	Actinomycetales	Sporichthyaceae	NA	NA	0	0	0	0	0	0	0	0	0	0	0	0	0	0	0	0	0	0	0	0	0	0	0	0	0	0	0	0	0	0	0	0	0	0	0	0	0	0	0	0	0
928	Otu781	Bacteria	Firmicutes	Clostridia	Clostridiales	Christensenellaceae	NA	NA	0	0	0	0	0	0	0	0	0	0	0	0	0	0	0	0	0	0	0	0	0	0	0	0	0	0	0	0	0	0	0	0	0	0	0	0	0	0	0	0	0
929	Otu794	Bacteria	Firmicutes	Clostridia	Clostridiales	[Tissierellaceae]	Peptoniphilus	NA	0	0	0	0	0	0	0	0	1	0	0	0	0	0	0	0	0	0	0	0	0	0	0	0	0	0	0	0	0	0	0	0	0	0	0	0	0	0	0	0	0
930	Otu835	Bacteria	Firmicutes	Clostridia	Clostridiales	[Tissierellaceae]	WAL_1855D	NA	0	0	0	0	0	0	0	0	0	0	0	0	0	0	0	0	1	1	0	0	0	2	0	0	0	0	0	0	0	0	0	0	0	0	0	0	0	0	0	0	0
931	Otu680	Bacteria	Firmicutes	Clostridia	Clostridiales	[Mogibacteriaceae]	NA	NA	0	0	0	0	0	0	0	0	0	0	0	0	0	0	0	0	0	0	0	0	0	0	0	0	0	0	0	0	0	0	0	0	0	0	0	0	0	0	0	0	0
932	Otu1090	Bacteria	Firmicutes	Clostridia	Clostridiales	Ruminococcaceae	Ruminococcus	NA	0	0	0	0	0	0	1	0	0	0	0	0	0	0	0	0	0	0	0	0	0	0	0	0	0	0	0	0	0	0	0	0	0	0	0	0	0	0	0	0	0
933	Otu854	Bacteria	Firmicutes	Clostridia	Clostridiales	Ruminococcaceae	Ruminococcus	NA	0	0	0	0	0	0	0	0	0	0	0	0	0	0	0	0	0	0	0	0	0	0	0	0	0	0	0	0	0	0	0	0	0	0	0	0	0	0	0	0	0
934	Otu768	Bacteria	Firmicutes	Clostridia	Clostridiales	Ruminococcaceae	NA	NA	0	0	0	0	0	0	0	0	0	0	0	0	0	0	0	0	0	0	0	0	0	0	0	0	0	0	0	0	0	0	0	0	0	0	0	0	0	0	0	0	0
935	Otu1218	Bacteria	Firmicutes	Clostridia	Clostridiales	Ruminococcaceae	NA	NA	0	0	0	0	0	0	0	0	1	0	0	0	0	0	0	0	0	0	0	0	0	0	0	0	0	0	0	0	0	0	0	0	0	0	0	0	0	0	0	0	0
936	Otu899	Bacteria	Firmicutes	Clostridia	Clostridiales	Ruminococcaceae	NA	NA	0	0	0	0	0	0	0	0	0	0	0	0	0	0	0	0	0	0	0	0	0	0	0	0	0	0	0	0	0	0	0	0	0	0	0	0	0	1	0	0	0
937	Otu933	Bacteria	Firmicutes	Clostridia	Clostridiales	Ruminococcaceae	NA	NA	0	0	0	0	0	0	0	0	0	0	0	0	0	0	0	0	0	0	0	0	0	0	0	0	0	0	0	0	0	0	0	0	0	0	0	0	0	0	0	0	0
938	Otu820	Bacteria	Firmicutes	Clostridia	Clostridiales	Clostridiaceae	Clostridium	NA	0	0	0	0	0	0	0	0	0	0	0	0	0	1	0	0	0	0	0	0	0	0	0	0	0	0	0	0	0	0	0	0	0	0	0	0	0	0	0	0	0
939	Otu675	NA	NA	NA	NA	NA	NA	NA	0	0	0	0	1	0	0	1	0	0	0	0	0	0	0	0	0	0	0	0	0	0	0	0	0	0	0	0	0	0	0	0	0	0	0	0	0	0	0	0	0
940	Otu777	Bacteria	Proteobacteria	Alphaproteobacteria	Caulobacterales	Caulobacteraceae	NA	NA	0	0	0	0	0	0	0	0	0	0	0	0	0	0	0	0	0	0	0	0	0	0	0	0	0	0	0	0	0	0	0	0	0	0	0	0	0	0	0	0	1
941	Otu652	Archaea	Euryarchaeota	Thermoplasmata	E2	[Methanomassiliicoccaceae]	vadinCA11	NA	0	0	0	0	0	0	0	0	0	0	0	0	0	0	0	0	0	0	0	0	0	0	0	0	0	0	0	0	0	0	0	0	0	0	0	0	0	0	0	0	0
942	Otu1043	Bacteria	Proteobacteria	Betaproteobacteria	Burkholderiales	Comamonadaceae	Limnohabitans	NA	0	0	0	0	0	0	0	0	0	0	0	0	0	0	0	0	0	0	0	0	0	0	0	0	0	0	0	0	0	0	0	0	0	0	0	0	0	0	0	0	0
943	Otu853	Bacteria	Proteobacteria	Epsilonproteobacteria	Campylobacterales	Campylobacteraceae	Campylobacter	NA	0	0	3	0	0	0	0	0	0	0	0	0	0	0	0	0	0	0	0	0	0	0	0	0	0	0	0	0	0	0	0	0	0	0	0	0	0	0	0	0	0
944	Otu852	Bacteria	Bacteroidetes	Bacteroidia	Bacteroidales	Prevotellaceae	Prevotella	nigrescens	0	0	0	0	0	0	0	0	0	1	0	0	0	0	0	0	0	0	0	0	0	0	0	0	0	0	0	0	0	0	0	0	0	0	0	0	0	0	0	0	0
945	Otu930	Bacteria	Bacteroidetes	Bacteroidia	Bacteroidales	Porphyromonadaceae	Porphyromonas	NA	0	0	0	0	0	0	0	0	0	0	0	0	0	0	0	1	0	0	0	0	0	0	0	0	0	0	0	0	0	0	0	0	0	0	0	0	0	0	0	0	1
946	Otu842	Bacteria	Firmicutes	Bacilli	Lactobacillales	Streptococcaceae	Streptococcus	sobrinus	0	0	0	0	0	0	0	0	0	0	0	0	0	0	0	0	0	0	0	0	0	0	0	0	0	0	0	0	0	0	0	0	0	0	0	0	0	0	0	0	0
947	Otu699	Bacteria	Tenericutes	Mollicutes	RF39	NA	NA	NA	0	0	0	0	0	0	0	0	0	0	0	0	0	0	0	0	0	1	0	0	0	0	0	0	0	0	0	0	0	0	0	0	0	0	0	0	0	0	0	0	0
948	Otu783	Bacteria	Firmicutes	Erysipelotrichi	Erysipelotrichales	Erysipelotrichaceae	RFN20	NA	0	0	0	0	0	0	0	0	0	0	0	0	0	0	0	0	0	0	0	0	0	0	0	0	0	0	0	0	0	0	0	0	0	0	0	0	0	0	0	0	0
949	Otu703	Bacteria	Actinobacteria	Coriobacteriia	Coriobacteriales	Coriobacteriaceae	Adlercreutzia	NA	0	0	0	0	0	0	0	0	0	0	0	0	0	0	0	0	0	0	0	0	0	0	0	0	0	0	0	0	0	0	0	0	0	0	0	0	0	0	0	0	0
950	Otu870	Bacteria	Actinobacteria	Actinobacteria	Actinomycetales	Corynebacteriaceae	Corynebacterium	NA	0	0	0	0	0	0	0	0	0	0	0	0	0	0	0	0	0	0	0	0	0	0	0	0	0	0	0	0	0	0	0	0	0	0	0	0	0	0	0	0	0
951	Otu723	Bacteria	Actinobacteria	Actinobacteria	Actinomycetales	Micrococcaceae	Arthrobacter	NA	0	0	0	0	0	0	0	0	0	0	0	0	0	0	0	0	0	0	0	0	0	0	0	0	0	0	0	0	0	0	0	0	0	0	0	0	0	0	0	0	0
952	Otu784	Bacteria	Actinobacteria	Actinobacteria	Actinomycetales	Micrococcaceae	Rothia	dentocariosa	0	0	0	0	0	0	0	0	2	0	0	0	0	0	0	0	0	0	0	0	0	0	0	0	0	0	0	0	0	0	0	0	0	0	0	0	0	0	0	0	0
953	Otu1142	Bacteria	Actinobacteria	Actinobacteria	Actinomycetales	Actinomycetaceae	Actinomyces	NA	0	0	0	0	0	0	0	0	0	0	0	0	0	0	0	0	0	0	0	0	0	0	0	0	0	0	0	0	0	0	1	0	0	0	0	0	0	0	0	0	0
954	Otu770	Bacteria	Firmicutes	Clostridia	Clostridiales	Lachnospiraceae	Epulopiscium	NA	0	0	0	0	0	0	0	0	0	0	0	0	0	0	0	0	0	0	0	0	0	0	0	0	0	0	0	0	0	0	0	0	0	0	0	0	0	0	0	0	0
955	Otu1005	Bacteria	Firmicutes	Clostridia	Clostridiales	Ruminococcaceae	NA	NA	0	0	0	0	0	0	0	0	1	0	0	0	0	0	0	0	0	0	0	0	0	0	0	0	0	0	0	0	0	0	0	0	0	0	0	0	0	0	0	0	0
956	Otu1095	Bacteria	Firmicutes	Clostridia	Clostridiales	Ruminococcaceae	NA	NA	0	0	0	0	0	0	0	0	0	0	0	0	0	0	0	0	0	0	0	0	0	0	0	0	0	0	0	0	0	0	0	0	0	0	0	0	0	0	1	0	0
957	Otu1212	Bacteria	Firmicutes	Clostridia	Clostridiales	NA	NA	NA	0	0	0	0	0	0	0	0	0	0	0	0	0	0	0	0	0	0	0	0	0	0	0	0	0	0	0	0	0	0	0	0	0	0	0	0	0	0	0	0	0
958	Otu889	Bacteria	Firmicutes	Clostridia	Clostridiales	NA	NA	NA	0	0	0	0	0	0	0	0	0	0	0	0	0	0	0	0	0	0	0	0	0	0	0	0	0	0	0	0	0	0	0	0	0	0	0	0	0	0	0	0	0
959	Otu720	Bacteria	Firmicutes	Clostridia	Clostridiales	Veillonellaceae	NA	NA	0	0	0	0	0	0	0	0	0	0	0	0	0	0	0	0	0	0	0	0	0	0	0	0	0	0	0	0	0	0	0	0	0	0	0	0	0	0	0	0	0
960	Otu689	Bacteria	Proteobacteria	Alphaproteobacteria	RF32	NA	NA	NA	0	0	0	0	0	0	0	0	0	0	0	0	0	0	0	0	0	0	0	0	0	0	0	0	5	0	0	0	0	0	0	0	0	0	0	0	0	0	0	0	0
961	Otu900	Bacteria	Proteobacteria	Alphaproteobacteria	Rhodospirillales	Rhodospirillaceae	Novispirillum	NA	0	0	0	0	0	0	0	0	0	0	0	0	0	0	0	0	0	0	0	0	0	0	0	0	0	0	0	0	0	0	0	0	0	0	0	0	0	0	0	0	0
962	Otu1233	Bacteria	Proteobacteria	Gammaproteobacteria	Enterobacteriales	Enterobacteriaceae	NA	NA	0	0	0	0	0	0	0	0	0	0	0	0	0	0	0	0	0	0	0	0	0	0	0	0	0	0	0	0	0	0	0	0	0	0	0	0	0	0	0	0	0
963	Otu798	Bacteria	Proteobacteria	Gammaproteobacteria	Xanthomonadales	Xanthomonadaceae	Luteimonas	NA	0	0	0	0	0	0	0	0	0	0	0	0	0	0	0	0	0	0	0	0	0	0	0	0	0	0	0	0	0	0	0	0	0	0	0	0	0	0	0	0	0
964	Otu940	Bacteria	Proteobacteria	Betaproteobacteria	Neisseriales	Neisseriaceae	Vogesella	NA	0	0	0	0	0	0	0	0	0	0	0	0	0	0	0	0	0	0	0	0	0	0	0	0	0	0	0	0	0	0	0	0	0	1	0	0	0	0	0	0	0
965	Otu998	Bacteria	Bacteroidetes	Bacteroidia	Bacteroidales	S24-7	NA	NA	0	0	0	0	0	0	0	0	0	0	0	0	0	0	0	0	0	0	0	0	0	0	0	0	0	0	0	0	0	0	0	0	0	0	0	0	0	0	0	0	0
966	Otu928	Bacteria	Bacteroidetes	Sphingobacteriia	Sphingobacteriales	Sphingobacteriaceae	Sphingobacterium	multivorum	0	0	0	0	0	0	0	0	0	0	0	0	0	0	0	0	0	0	0	0	0	0	0	0	0	0	0	0	0	0	0	0	0	0	0	0	0	0	0	0	0
967	Otu790	Bacteria	Tenericutes	Mollicutes	RF39	NA	NA	NA	0	0	0	0	0	0	0	0	0	0	0	0	0	0	0	0	0	0	0	0	0	0	0	0	0	0	0	0	0	0	0	0	0	0	0	0	0	0	0	0	0
968	Otu752	Bacteria	Firmicutes	Erysipelotrichi	Erysipelotrichales	Erysipelotrichaceae	Bulleidia	NA	0	0	0	0	0	0	0	0	0	0	0	0	0	0	0	0	0	0	0	0	0	0	0	0	0	0	0	0	0	0	0	0	0	0	0	0	0	0	1	0	0
969	Otu891	Bacteria	Firmicutes	Erysipelotrichi	Erysipelotrichales	Erysipelotrichaceae	NA	NA	0	0	0	0	0	0	0	0	0	0	0	0	0	0	0	0	0	0	0	0	0	0	0	0	0	0	0	0	0	0	0	0	0	0	0	0	0	0	0	0	0
970	Otu915	Bacteria	Actinobacteria	Coriobacteriia	Coriobacteriales	Coriobacteriaceae	NA	NA	0	0	0	0	0	0	0	0	0	0	0	0	0	0	0	0	0	0	0	0	0	0	0	0	0	0	0	0	0	0	0	0	0	0	0	0	0	0	1	0	0
971	Otu771	Bacteria	Actinobacteria	Actinobacteria	Actinomycetales	Actinomycetaceae	Varibaculum	NA	0	0	0	0	0	0	0	0	0	0	0	0	0	0	0	0	0	0	0	0	0	0	0	0	0	0	0	0	0	0	0	0	0	0	0	0	0	0	0	0	0
972	Otu1018	Bacteria	Actinobacteria	Actinobacteria	Actinomycetales	Intrasporangiaceae	Phycicoccus	NA	0	0	0	0	0	0	0	0	0	0	0	0	0	0	0	0	0	0	0	0	0	0	0	0	0	0	0	0	0	0	0	0	0	0	0	0	0	0	0	1	0
973	Otu911	Bacteria	Actinobacteria	Actinobacteria	Actinomycetales	Dermabacteraceae	Brachybacterium	conglomeratum	0	0	0	0	0	0	0	0	0	0	0	0	0	0	0	0	0	0	0	0	0	0	0	0	0	0	0	0	0	0	0	0	0	0	0	0	0	0	0	1	0
974	Otu713	Bacteria	Cyanobacteria	4C0d-2	YS2	NA	NA	NA	0	0	0	0	0	0	0	0	0	0	0	0	0	0	0	0	0	0	1	0	0	0	0	0	0	0	0	0	0	0	0	0	0	0	0	0	0	0	0	0	0
975	Otu973	Bacteria	Firmicutes	Clostridia	Clostridiales	Clostridiaceae	NA	NA	0	0	0	0	0	0	0	0	0	0	0	0	0	0	0	0	0	0	0	0	0	0	1	0	0	0	0	0	0	0	0	0	0	0	0	0	0	0	0	0	0
976	Otu793	Bacteria	Firmicutes	Clostridia	Clostridiales	Dehalobacteriaceae	Dehalobacterium	NA	0	0	0	1	0	0	0	0	0	0	0	0	0	0	0	0	0	0	0	0	0	0	0	0	0	0	0	0	0	0	0	0	0	0	0	0	0	0	0	0	0
977	Otu804	Bacteria	Firmicutes	Clostridia	Clostridiales	NA	NA	NA	0	0	0	0	0	0	0	0	0	0	0	0	0	0	0	0	0	0	0	0	0	0	0	0	0	0	0	0	0	0	0	0	0	0	0	0	0	0	0	0	0
978	Otu953	Bacteria	Firmicutes	Clostridia	Clostridiales	Ruminococcaceae	Ruminococcus	NA	0	0	0	0	0	0	0	0	0	0	0	0	0	0	0	0	0	0	0	0	0	0	0	0	0	0	0	0	0	0	0	0	0	0	0	0	0	0	0	0	0
979	Otu833	Bacteria	Firmicutes	Clostridia	Clostridiales	Ruminococcaceae	NA	NA	0	0	0	0	0	0	0	0	0	0	0	0	0	0	0	0	0	0	0	0	0	0	1	0	0	0	0	0	0	0	0	0	0	0	0	0	0	0	0	0	0
980	Otu831	Bacteria	Synergistetes	Synergistia	Synergistales	Dethiosulfovibrionaceae	Pyramidobacter	piscolens	0	0	0	0	0	0	0	0	0	0	0	0	0	0	0	0	0	0	0	0	0	0	0	0	0	0	0	0	0	0	0	0	0	0	0	0	0	0	0	0	0
981	Otu923	Bacteria	Proteobacteria	Alphaproteobacteria	RF32	NA	NA	NA	0	0	0	0	0	0	0	0	0	0	0	0	0	0	0	0	0	0	0	0	0	0	0	0	0	0	0	0	0	0	0	0	0	0	0	0	0	0	0	0	0
982	Otu815	NA	NA	NA	NA	NA	NA	NA	0	0	0	0	0	0	0	0	0	0	0	0	0	0	0	0	0	0	0	0	0	0	0	0	0	0	0	0	0	0	0	0	0	0	0	0	0	0	0	0	0
983	Otu761	Bacteria	Proteobacteria	Alphaproteobacteria	NA	NA	NA	NA	0	0	0	0	0	0	0	0	0	0	0	0	0	0	0	0	0	0	0	0	0	0	0	0	0	0	0	0	0	0	0	0	0	0	0	0	0	0	0	0	0
984	Otu695	Bacteria	Lentisphaerae	[Lentisphaeria]	Victivallales	Victivallaceae	NA	NA	0	0	0	0	0	0	0	0	0	0	0	0	0	0	0	0	0	0	0	0	0	0	0	0	0	0	0	0	0	0	0	0	0	0	0	0	0	0	0	0	0
985	Otu970	Bacteria	Tenericutes	Mollicutes	RF39	NA	NA	NA	0	0	0	0	0	0	0	0	0	0	0	0	0	0	0	0	0	0	0	0	0	0	0	0	0	0	0	0	0	0	0	0	0	0	0	0	0	0	0	0	0
986	Otu1135	Bacteria	Actinobacteria	Coriobacteriia	Coriobacteriales	Coriobacteriaceae	NA	NA	0	0	0	0	0	0	0	0	0	0	0	0	0	0	0	0	0	0	0	0	0	0	0	0	0	0	0	0	0	0	0	0	0	0	0	0	0	0	0	0	0
987	Otu982	Bacteria	Actinobacteria	Coriobacteriia	Coriobacteriales	Coriobacteriaceae	NA	NA	0	0	0	0	0	0	0	0	0	0	0	0	0	0	0	0	0	0	0	0	0	0	0	0	0	0	0	0	0	0	0	0	0	0	0	0	0	0	0	0	0
988	Otu838	Bacteria	Actinobacteria	Actinobacteria	Actinomycetales	Actinomycetaceae	Actinomyces	NA	0	0	0	0	0	1	0	0	1	0	0	0	0	0	0	0	0	0	1	0	0	0	0	0	0	0	0	0	0	0	0	0	0	0	0	0	0	0	0	0	0
989	Otu857	Bacteria	Firmicutes	Clostridia	Clostridiales	[Tissierellaceae]	Anaerococcus	NA	0	0	0	0	0	0	0	0	0	0	0	0	0	0	0	0	0	0	0	0	0	1	0	0	0	0	0	0	0	0	0	0	0	0	0	0	0	0	0	0	0
990	Otu893	Bacteria	Firmicutes	Clostridia	Clostridiales	[Mogibacteriaceae]	NA	NA	0	0	0	0	0	0	0	0	0	0	0	0	0	0	0	0	0	0	0	0	0	0	0	0	1	0	0	0	0	0	0	0	0	0	0	0	0	0	0	0	0
991	Otu1130	Bacteria	Firmicutes	Clostridia	Clostridiales	Lachnospiraceae	Oribacterium	NA	0	0	0	0	0	0	0	0	0	0	0	0	0	0	0	0	0	0	0	0	0	0	0	0	0	0	0	0	0	0	0	0	0	0	0	0	0	0	0	0	0
992	Otu968	Bacteria	Firmicutes	Clostridia	Clostridiales	Lachnospiraceae	NA	NA	0	0	1	0	0	0	0	0	0	0	0	0	0	0	0	0	0	0	0	0	0	0	0	0	0	0	0	0	0	1	0	0	0	0	0	0	0	0	0	0	0
993	Otu812	Bacteria	Firmicutes	Clostridia	Clostridiales	Lachnospiraceae	Coprococcus	NA	0	0	0	0	0	0	0	0	0	0	0	0	0	0	0	0	0	0	0	0	0	0	0	0	0	0	0	0	0	0	0	0	0	0	0	0	0	0	0	0	0
994	Otu1106	Bacteria	Firmicutes	Clostridia	Clostridiales	Ruminococcaceae	NA	NA	0	0	0	0	0	0	0	0	0	0	0	0	0	0	0	0	0	0	0	0	0	0	0	0	0	0	0	0	0	0	0	0	0	0	0	0	0	0	0	0	0
995	Otu1126	Bacteria	Firmicutes	Clostridia	Clostridiales	Ruminococcaceae	Oscillospira	NA	0	0	0	0	0	0	0	0	0	0	0	0	0	0	0	0	0	0	0	0	0	0	0	0	0	0	0	0	0	0	0	0	0	0	0	0	0	0	0	0	0
996	Otu1226	Bacteria	Firmicutes	Clostridia	Clostridiales	Ruminococcaceae	NA	NA	0	0	0	0	0	0	0	0	0	0	0	0	0	0	0	0	0	0	0	0	0	0	0	0	0	0	0	0	0	0	0	0	0	0	0	0	0	0	0	0	0
997	Otu1074	Bacteria	Firmicutes	Clostridia	Clostridiales	Ruminococcaceae	Oscillospira	NA	0	0	0	0	0	0	0	0	0	0	0	0	0	0	0	0	0	0	0	0	0	0	0	0	0	0	0	0	0	0	0	0	0	0	0	0	0	0	0	0	0
998	Otu958	Bacteria	Firmicutes	Clostridia	Clostridiales	NA	NA	NA	0	0	0	0	0	0	0	0	0	0	0	0	0	0	0	0	0	1	0	0	0	0	0	0	0	0	0	0	0	0	0	0	0	0	0	0	0	0	0	0	0
999	Otu803	Bacteria	Firmicutes	Clostridia	Clostridiales	NA	NA	NA	0	0	0	0	0	0	0	0	0	1	0	0	0	0	0	0	0	0	0	0	0	0	0	0	0	0	0	0	0	0	0	0	0	0	0	0	0	0	0	0	0
1000	Otu780	Bacteria	Firmicutes	Clostridia	Clostridiales	Veillonellaceae	Megasphaera	NA	0	0	0	0	0	0	0	0	0	0	0	0	0	0	0	0	0	0	0	0	0	0	0	0	0	0	0	0	0	0	0	0	0	0	0	0	0	0	0	0	0
1001	Otu912	Bacteria	Firmicutes	Clostridia	Clostridiales	Veillonellaceae	Veillonella	NA	0	0	0	0	0	0	0	0	0	0	0	0	0	0	0	0	0	0	0	0	0	0	0	0	0	0	0	0	0	0	0	0	0	0	0	0	0	0	0	0	0
1002	Otu961	Bacteria	Proteobacteria	Alphaproteobacteria	RF32	NA	NA	NA	0	0	0	0	0	0	0	0	0	0	0	0	0	0	0	0	0	0	0	0	0	0	0	0	0	0	0	0	0	0	0	0	0	0	0	0	0	0	0	0	0
1003	Otu1025	Bacteria	Proteobacteria	Alphaproteobacteria	Caulobacterales	Caulobacteraceae	Brevundimonas	diminuta	0	0	0	0	0	0	0	0	0	0	0	0	0	0	0	0	0	0	0	0	0	0	0	0	0	0	0	0	0	0	0	0	0	0	0	0	0	0	0	0	0
1004	Otu1143	Bacteria	Proteobacteria	Alphaproteobacteria	Rhodospirillales	Rhodospirillaceae	NA	NA	0	0	0	0	0	0	0	0	0	0	0	0	0	0	0	0	0	0	0	0	0	0	0	0	0	0	0	0	0	0	0	0	0	0	0	0	0	0	0	0	0
1005	Otu979	Bacteria	Proteobacteria	Epsilonproteobacteria	Campylobacterales	Campylobacteraceae	Campylobacter	NA	0	0	0	0	0	0	0	0	0	0	0	0	0	0	0	0	0	0	0	0	0	1	0	0	0	0	0	0	0	0	0	0	0	0	0	0	0	0	0	0	0
1006	Otu767	Bacteria	Bacteroidetes	Bacteroidia	Bacteroidales	Prevotellaceae	Prevotella	NA	0	0	0	0	0	0	0	0	0	0	0	0	0	0	0	0	0	0	0	0	0	0	0	0	0	0	0	0	0	0	0	0	0	0	0	0	0	0	0	0	0
1007	Otu983	Bacteria	Bacteroidetes	Bacteroidia	Bacteroidales	S24-7	NA	NA	0	0	0	0	0	0	0	0	0	0	0	0	0	0	0	0	0	0	0	0	0	0	0	0	0	0	0	0	0	0	0	0	0	0	0	0	0	0	0	0	0
1008	Otu846	Bacteria	Bacteroidetes	Bacteroidia	Bacteroidales	S24-7	NA	NA	0	0	0	0	0	0	0	0	0	0	0	0	0	0	0	0	0	0	0	0	0	0	0	0	0	0	0	0	0	0	0	0	0	0	0	0	0	0	0	0	0
1009	Otu862	Bacteria	Bacteroidetes	Bacteroidia	Bacteroidales	Rikenellaceae	NA	NA	0	0	0	0	0	0	0	0	0	0	0	0	0	0	0	0	0	0	0	0	0	0	0	0	0	0	0	0	0	0	0	0	0	0	0	0	0	0	1	0	0
1010	Otu1054	NA	NA	NA	NA	NA	NA	NA	0	0	0	0	0	0	0	0	0	0	0	0	0	0	0	0	0	0	0	0	0	0	0	0	0	0	0	0	0	0	0	0	0	0	0	0	0	0	0	0	0
1011	Otu1086	Bacteria	Bacteroidetes	Bacteroidia	Bacteroidales	Porphyromonadaceae	Porphyromonas	NA	0	0	0	0	0	0	0	0	0	0	0	0	0	0	0	0	0	0	0	0	0	0	0	0	0	0	0	0	0	0	0	0	0	0	0	0	0	0	0	0	0
1012	Otu865	Bacteria	Firmicutes	Bacilli	Lactobacillales	Lactobacillaceae	Lactobacillus	NA	0	0	0	0	0	0	0	0	0	0	0	0	0	0	0	0	0	0	0	0	0	0	0	0	0	0	0	0	0	0	0	0	0	0	0	0	0	0	0	0	0
1013	Otu868	Bacteria	Tenericutes	Mollicutes	RF39	NA	NA	NA	0	0	0	0	0	0	0	0	0	0	0	0	0	0	0	0	0	0	0	0	0	0	0	0	0	0	0	0	0	0	0	0	0	0	0	0	0	0	0	0	0
1014	Otu955	Bacteria	Tenericutes	Mollicutes	RF39	NA	NA	NA	0	0	0	0	0	0	0	0	0	0	0	0	0	0	0	0	0	0	0	0	0	0	0	0	0	0	0	0	0	0	0	0	0	0	0	0	0	0	0	0	0
1015	Otu843	Bacteria	Actinobacteria	Coriobacteriia	Coriobacteriales	Coriobacteriaceae	NA	NA	0	0	0	0	0	0	0	0	0	0	0	0	0	0	0	0	0	0	0	0	0	0	0	0	0	0	0	0	0	0	0	0	0	0	0	0	0	0	0	0	0
1016	Otu721	Bacteria	Actinobacteria	Coriobacteriia	Coriobacteriales	Coriobacteriaceae	NA	NA	0	0	0	0	0	0	0	0	0	0	0	0	0	0	0	0	0	0	0	0	0	0	0	0	0	0	0	0	0	0	0	0	0	1	0	0	0	0	0	0	0
1017	Otu816	Bacteria	Actinobacteria	Coriobacteriia	Coriobacteriales	Coriobacteriaceae	NA	NA	0	0	0	0	0	0	0	0	0	0	0	0	0	0	0	0	0	0	0	0	0	0	0	0	0	0	0	0	0	0	0	0	0	0	0	0	0	0	0	0	0
1018	Otu830	Bacteria	Actinobacteria	Actinobacteria	Actinomycetales	Nocardiaceae	NA	NA	0	0	0	0	0	0	0	0	0	0	0	0	0	0	0	0	0	0	0	0	0	0	0	0	0	0	0	0	0	0	0	0	0	0	0	0	0	0	0	0	0
1019	Otu874	Bacteria	Actinobacteria	Actinobacteria	Actinomycetales	Brevibacteriaceae	Brevibacterium	NA	0	0	0	0	0	0	0	0	0	0	0	0	0	0	0	0	0	0	0	0	0	0	0	0	0	0	0	0	0	0	0	0	0	0	0	0	0	0	0	0	0
1020	Otu922	Bacteria	Firmicutes	Clostridia	Clostridiales	Clostridiaceae	Clostridium	NA	0	0	0	0	0	0	0	0	0	0	0	0	0	0	0	0	0	0	0	0	0	0	0	0	0	0	0	0	0	0	0	0	0	0	0	0	0	0	0	0	0
1021	Otu1059	Bacteria	Firmicutes	Clostridia	Clostridiales	Lachnospiraceae	NA	NA	0	0	0	0	0	0	0	0	0	0	0	0	0	0	0	0	0	0	0	0	0	0	0	0	0	0	0	0	0	0	0	0	0	0	0	0	0	0	0	0	0
1022	Otu1193	Bacteria	Firmicutes	Clostridia	Clostridiales	Lachnospiraceae	NA	NA	0	0	0	0	0	0	0	0	0	0	0	0	0	1	0	0	0	0	0	0	0	0	0	0	0	0	0	0	0	0	0	0	0	0	0	0	0	0	0	0	0
1023	Otu1079	Bacteria	Firmicutes	Clostridia	Clostridiales	Lachnospiraceae	NA	NA	0	0	0	0	0	0	0	0	0	0	0	0	0	0	0	0	0	0	0	0	0	0	0	0	0	0	0	0	0	0	0	0	0	0	0	0	0	0	0	0	0
1024	Otu1125	Bacteria	Firmicutes	Clostridia	Clostridiales	Lachnospiraceae	Epulopiscium	NA	0	0	0	0	0	0	0	0	0	0	0	0	0	0	0	0	0	0	0	0	0	0	0	0	0	0	0	0	0	0	0	0	0	0	0	0	0	0	0	0	0
1025	Otu814	Bacteria	Firmicutes	Clostridia	Clostridiales	Lachnospiraceae	Clostridium	piliforme	0	0	0	0	0	0	0	0	0	0	0	0	0	0	0	0	0	0	0	0	0	0	0	0	0	0	0	0	0	0	0	0	0	0	0	0	0	0	1	0	0
1026	Otu863	Bacteria	Firmicutes	Clostridia	Clostridiales	Ruminococcaceae	NA	NA	0	0	0	0	0	0	0	0	0	0	0	0	0	0	0	0	0	0	0	0	0	0	0	0	0	0	0	0	0	0	0	0	0	0	0	0	0	0	0	0	0
1027	Otu1024	Bacteria	Firmicutes	Clostridia	Clostridiales	Ruminococcaceae	Ruminococcus	NA	0	0	0	0	0	0	0	0	0	0	0	0	0	0	0	0	0	0	0	0	0	0	0	0	0	0	0	0	0	0	0	0	0	0	0	0	0	0	0	0	0
1028	Otu1058	Bacteria	Firmicutes	Clostridia	Clostridiales	Ruminococcaceae	Ruminococcus	NA	0	0	0	0	0	0	0	0	0	0	0	0	0	0	0	0	0	0	0	0	0	0	0	0	0	0	0	0	0	0	0	0	0	0	0	0	0	0	0	0	0
1029	Otu926	Bacteria	Firmicutes	Clostridia	Clostridiales	Ruminococcaceae	NA	NA	0	0	0	0	0	0	0	0	0	0	0	0	0	0	0	0	0	0	0	0	0	0	0	0	0	0	0	0	0	0	0	0	0	0	0	0	0	0	0	0	0
1030	Otu946	Bacteria	Firmicutes	Clostridia	Clostridiales	Ruminococcaceae	NA	NA	0	0	0	0	0	0	0	0	0	0	0	0	0	0	0	0	0	0	0	0	0	0	0	0	0	0	0	1	0	0	0	0	0	0	0	0	0	0	0	0	0
1031	Otu1107	Bacteria	Firmicutes	Clostridia	Clostridiales	Ruminococcaceae	NA	NA	0	0	0	0	0	0	0	0	0	0	0	0	0	0	0	0	0	0	0	0	0	0	0	0	0	0	0	0	0	0	0	0	0	0	0	0	0	0	0	0	0
1032	Otu1031	Bacteria	Firmicutes	Clostridia	Clostridiales	Ruminococcaceae	NA	NA	0	0	0	0	0	0	0	0	0	0	0	0	0	0	0	0	0	0	0	0	0	0	0	0	0	0	0	0	0	0	0	0	0	0	0	0	0	0	0	0	0
1033	Otu916	Bacteria	Firmicutes	Clostridia	Clostridiales	Veillonellaceae	NA	NA	0	0	0	0	0	0	0	0	0	0	0	0	0	0	0	0	0	0	0	0	0	0	0	0	0	0	0	0	0	0	0	0	0	0	0	0	0	0	0	0	0
1034	Otu715	Bacteria	Spirochaetes	[Brachyspirae]	[Brachyspirales]	Brachyspiraceae	Brachyspira	NA	0	0	0	0	0	1	0	0	0	0	0	0	0	0	0	0	0	0	0	0	0	0	0	0	0	0	0	0	0	0	0	0	0	0	0	0	0	0	0	0	0
1035	Otu892	Bacteria	Spirochaetes	[Brachyspirae]	[Brachyspirales]	Brachyspiraceae	Brachyspira	NA	0	0	0	0	0	0	0	0	0	0	0	0	0	0	0	0	0	0	0	0	0	0	0	0	0	0	0	0	0	0	0	0	0	0	0	0	0	0	0	0	0
1036	Otu702	Bacteria	Proteobacteria	Alphaproteobacteria	RF32	NA	NA	NA	0	0	0	0	0	0	0	0	0	0	0	0	0	0	0	0	0	0	0	0	0	1	0	0	0	0	0	0	0	0	0	0	0	0	0	0	0	0	0	0	0
1037	Otu1019	Bacteria	Proteobacteria	Alphaproteobacteria	RF32	NA	NA	NA	0	0	0	0	0	0	0	0	0	0	0	0	0	0	0	0	0	0	0	0	0	0	0	0	0	0	0	0	0	0	0	0	0	0	0	0	0	0	0	0	0
1038	Otu952	Bacteria	Proteobacteria	Alphaproteobacteria	RF32	NA	NA	NA	0	0	0	0	0	0	0	0	0	0	0	0	0	0	0	0	0	0	0	0	0	0	0	0	0	0	0	0	0	0	0	0	0	0	0	0	0	0	0	0	0
1039	Otu960	NA	NA	NA	NA	NA	NA	NA	0	0	0	0	0	0	0	0	3	0	0	0	0	0	0	0	0	0	0	0	0	0	0	0	0	0	0	0	0	0	0	0	0	0	0	0	0	0	0	0	0
1040	Otu984	Bacteria	Proteobacteria	Alphaproteobacteria	Caulobacterales	Caulobacteraceae	Phenylobacterium	NA	0	0	0	0	0	0	0	0	0	0	0	0	0	0	0	0	0	0	0	0	0	0	0	0	0	0	0	0	0	0	0	0	0	0	0	0	0	0	0	0	0
1041	Otu963	Bacteria	Proteobacteria	Gammaproteobacteria	Aeromonadales	Succinivibrionaceae	Anaerobiospirillum	NA	0	0	0	0	0	0	0	0	0	0	0	0	0	0	0	0	0	0	0	0	0	0	0	0	0	0	0	0	0	0	0	0	0	0	0	0	0	0	0	0	0
1042	Otu936	Bacteria	Proteobacteria	Betaproteobacteria	Burkholderiales	Alcaligenaceae	Sutterella	NA	0	0	0	0	0	0	0	0	0	0	0	0	0	0	0	0	0	0	0	0	0	0	0	0	0	0	0	0	0	0	0	0	0	0	0	0	0	0	0	0	0
1043	Otu919	Bacteria	Proteobacteria	Betaproteobacteria	Burkholderiales	Alcaligenaceae	Sutterella	NA	0	0	0	0	0	0	0	0	0	0	0	0	0	0	0	0	0	0	0	0	0	0	0	0	0	0	0	0	1	0	0	0	0	0	0	0	0	0	0	0	0
1044	Otu1089	Bacteria	Proteobacteria	Betaproteobacteria	Burkholderiales	Oxalobacteraceae	NA	NA	0	0	0	0	0	0	0	0	0	0	0	0	0	0	0	0	0	0	0	0	0	0	0	0	0	0	0	0	0	0	0	0	0	0	0	0	0	0	0	0	0
1045	Otu914	Bacteria	Proteobacteria	Epsilonproteobacteria	Campylobacterales	Campylobacteraceae	Arcobacter	NA	0	0	0	0	0	0	0	0	0	0	0	0	0	0	0	0	0	0	0	0	0	0	0	0	0	0	0	0	0	0	0	0	0	0	0	0	0	0	0	0	0
1046	Otu708	Bacteria	Proteobacteria	Epsilonproteobacteria	Campylobacterales	Helicobacteraceae	NA	NA	0	0	0	0	0	0	0	0	0	0	0	0	0	0	0	0	0	0	0	0	0	0	0	0	0	0	0	0	0	0	0	0	0	0	0	0	0	0	0	0	0
1047	Otu875	Bacteria	Bacteroidetes	Bacteroidia	Bacteroidales	Prevotellaceae	Prevotella	NA	0	0	0	0	0	0	0	0	0	0	0	0	0	0	0	0	0	0	0	0	0	0	0	0	0	0	0	0	0	0	0	0	0	0	0	0	0	0	0	0	0
1048	Otu828	Bacteria	Bacteroidetes	Bacteroidia	Bacteroidales	Prevotellaceae	Prevotella	NA	0	0	0	0	0	0	0	0	0	0	0	0	0	0	0	0	0	0	0	0	0	0	0	0	0	0	0	0	0	0	0	0	0	0	0	0	0	0	0	0	0
1049	Otu1020	Bacteria	Bacteroidetes	Bacteroidia	Bacteroidales	Porphyromonadaceae	Porphyromonas	NA	0	0	0	0	0	0	0	0	0	0	0	0	0	0	0	0	0	0	0	0	0	0	0	0	0	0	0	0	0	0	0	0	1	0	0	0	0	0	0	0	0
1050	Otu924	Bacteria	Bacteroidetes	Bacteroidia	Bacteroidales	S24-7	NA	NA	0	0	0	0	0	0	0	0	0	0	0	0	0	0	0	0	0	0	0	0	0	0	0	0	0	0	0	0	0	0	0	0	0	0	0	0	0	0	0	0	0
1051	Otu1231	Bacteria	Bacteroidetes	Bacteroidia	Bacteroidales	S24-7	NA	NA	0	0	0	0	0	0	0	0	0	0	0	0	0	0	0	0	0	0	0	0	0	0	0	0	0	0	0	0	0	0	0	0	0	0	0	0	0	0	0	0	0
1052	Otu1076	NA	NA	NA	NA	NA	NA	NA	0	0	0	0	0	0	0	0	0	0	0	0	0	0	0	0	0	0	0	0	0	0	0	0	0	0	0	0	0	0	0	0	0	0	0	0	0	0	0	0	0
1053	Otu1229	Bacteria	Bacteroidetes	Bacteroidia	Bacteroidales	NA	NA	NA	0	0	0	0	0	0	0	0	0	0	0	0	0	0	0	0	0	0	0	0	0	0	0	0	0	0	0	0	0	0	0	0	0	0	0	0	0	0	0	0	0
1054	Otu931	Bacteria	Bacteroidetes	Bacteroidia	Bacteroidales	BS11	NA	NA	0	0	0	0	0	0	0	0	0	0	0	0	0	0	0	0	0	0	0	0	0	0	0	0	0	0	0	0	0	0	0	0	0	0	0	0	0	0	0	0	0
1055	Otu856	Bacteria	Bacteroidetes	Bacteroidia	Bacteroidales	Porphyromonadaceae	Parabacteroides	NA	0	0	0	0	0	0	0	0	0	0	0	0	0	0	0	0	0	0	0	0	0	0	0	0	0	0	0	0	0	0	0	0	0	0	0	0	0	0	0	0	0
1056	Otu1247	Bacteria	Bacteroidetes	Bacteroidia	Bacteroidales	Porphyromonadaceae	Dysgonomonas	NA	0	0	0	0	0	0	0	0	0	0	0	0	0	0	0	0	0	0	0	0	0	0	0	0	0	0	0	0	0	0	0	0	0	0	0	0	0	0	0	0	0
1057	Otu1180	Bacteria	Lentisphaerae	[Lentisphaeria]	Victivallales	Victivallaceae	NA	NA	0	0	0	0	0	0	0	0	0	0	0	0	0	0	0	0	0	0	0	0	0	0	0	0	0	0	0	0	0	0	0	0	0	0	0	0	0	0	0	0	0
1058	Otu962	Bacteria	Verrucomicrobia	Opitutae	HA64	NA	NA	NA	0	0	0	0	0	0	0	0	0	0	0	0	0	0	0	0	0	0	0	0	0	0	0	0	0	0	0	0	0	0	0	0	0	0	0	0	0	0	0	0	0
1059	Otu871	Bacteria	Tenericutes	Mollicutes	RF39	NA	NA	NA	0	0	0	0	0	0	0	0	0	0	0	0	0	0	0	0	0	0	0	0	0	0	0	0	0	0	0	0	0	0	0	0	0	0	0	0	0	0	0	0	0
1060	Otu749	Bacteria	Firmicutes	Erysipelotrichi	Erysipelotrichales	Erysipelotrichaceae	NA	NA	0	0	0	0	0	0	0	0	0	0	0	0	0	0	0	0	0	0	0	0	0	0	0	0	0	0	0	0	0	0	0	0	0	0	0	0	0	0	0	0	0
1061	Otu972	Bacteria	Actinobacteria	Coriobacteriia	Coriobacteriales	Coriobacteriaceae	NA	NA	0	0	0	0	0	0	0	0	0	0	0	0	0	0	0	0	0	0	0	0	0	0	0	0	0	0	0	0	0	0	0	0	0	0	0	0	0	0	0	0	0
1062	Otu1038	Bacteria	Actinobacteria	Actinobacteria	Actinomycetales	Pseudonocardiaceae	Pseudonocardia	NA	0	0	0	0	0	0	0	0	0	0	0	0	0	0	0	0	0	0	0	0	0	0	0	0	0	0	0	0	0	0	0	0	0	0	0	0	0	0	0	0	0
1063	Otu1008	Bacteria	Actinobacteria	Actinobacteria	Actinomycetales	Dietziaceae	Dietzia	NA	0	0	0	0	0	0	0	0	0	0	0	0	0	0	0	0	0	0	0	0	0	0	0	0	0	0	0	0	0	0	0	0	0	0	0	0	0	0	0	0	0
1064	Otu1050	Bacteria	Actinobacteria	Actinobacteria	Actinomycetales	Gordoniaceae	Gordonia	NA	0	0	0	0	0	0	0	0	0	0	0	0	0	0	0	0	0	0	0	0	0	0	0	0	0	0	0	0	0	0	0	0	0	0	0	0	0	0	0	0	0
1065	Otu887	Bacteria	Cyanobacteria	4C0d-2	YS2	NA	NA	NA	0	0	0	0	0	0	0	0	0	1	0	0	0	0	0	0	0	0	0	0	0	0	0	0	0	0	0	0	0	0	0	0	0	0	0	0	0	0	0	0	0
1066	Otu941	Bacteria	Cyanobacteria	4C0d-2	YS2	NA	NA	NA	0	0	0	0	0	0	0	0	0	0	0	0	0	0	0	0	0	0	0	0	0	0	0	0	0	0	0	0	0	0	0	0	0	0	0	0	0	0	0	0	0
1067	Otu888	Bacteria	Cyanobacteria	4C0d-2	YS2	NA	NA	NA	0	0	0	0	0	0	0	0	0	0	0	0	0	0	0	0	0	0	0	0	0	0	0	0	0	0	0	0	0	0	0	0	0	0	0	0	0	0	0	0	0
1068	Otu966	Bacteria	Firmicutes	Clostridia	NA	NA	NA	NA	0	0	0	0	0	0	1	0	0	0	0	0	0	0	0	0	0	0	0	0	0	0	0	0	0	0	0	0	0	0	0	0	0	0	0	0	0	0	0	0	0
1069	Otu839	Bacteria	Firmicutes	Clostridia	Clostridiales	Christensenellaceae	NA	NA	0	0	0	0	0	0	0	0	0	0	0	0	0	0	0	0	0	0	0	0	0	0	0	0	0	0	0	0	0	0	0	0	0	0	0	0	0	0	0	0	0
1070	Otu1075	Bacteria	Firmicutes	Clostridia	Clostridiales	Christensenellaceae	NA	NA	0	0	0	0	0	0	0	0	0	0	0	0	0	0	0	0	0	0	0	0	0	0	0	0	0	0	0	0	0	0	0	0	0	0	0	0	0	0	0	0	0
1071	Otu1049	Bacteria	Firmicutes	Clostridia	Clostridiales	NA	NA	NA	0	0	0	0	0	0	0	0	0	0	0	0	0	0	0	0	0	0	0	0	0	0	0	0	0	0	0	0	0	0	0	0	0	0	0	0	0	0	0	0	0
1072	Otu992	Bacteria	Firmicutes	Clostridia	Clostridiales	Eubacteriaceae	Anaerofustis	NA	0	0	0	0	0	0	0	0	0	0	0	1	0	0	0	0	0	0	0	0	0	0	0	0	0	0	0	0	0	0	0	0	0	0	0	0	0	0	0	0	0
1073	Otu1215	Bacteria	Firmicutes	Clostridia	Clostridiales	Lachnospiraceae	NA	NA	0	0	0	0	0	0	0	0	0	0	0	0	0	0	0	0	0	0	0	0	0	0	0	0	0	0	0	0	0	0	0	0	0	0	0	0	0	0	0	0	0
1074	Otu1080	Bacteria	Firmicutes	Clostridia	Clostridiales	Lachnospiraceae	NA	NA	0	0	0	0	0	0	0	0	0	0	0	0	0	0	0	0	0	0	0	0	0	0	0	0	0	0	0	0	0	0	0	0	0	0	0	0	0	0	0	0	0
1075	Otu1047	Bacteria	Firmicutes	Clostridia	Clostridiales	Lachnospiraceae	[Ruminococcus]	NA	0	0	0	0	0	0	0	0	0	0	0	0	0	0	0	0	0	0	0	0	0	0	0	0	0	0	0	0	0	0	0	0	0	0	0	0	0	0	0	0	0
1076	Otu1051	Bacteria	Firmicutes	Clostridia	Clostridiales	Lachnospiraceae	NA	NA	0	0	0	0	0	0	0	0	0	0	0	0	0	0	0	0	0	0	0	0	0	0	0	0	0	0	0	0	0	0	0	0	0	0	0	0	0	0	0	0	0
1077	Otu1156	Bacteria	Firmicutes	Clostridia	Clostridiales	Lachnospiraceae	Coprococcus	NA	0	0	0	0	0	0	0	0	0	0	2	0	0	0	0	0	0	0	0	0	0	0	0	0	0	0	0	0	0	0	0	0	0	0	0	0	0	0	0	0	0
1078	Otu1033	Bacteria	Firmicutes	Clostridia	Clostridiales	Lachnospiraceae	NA	NA	0	0	0	0	0	0	0	0	0	0	0	0	0	0	0	0	0	0	0	0	0	0	0	0	0	0	0	0	0	0	0	0	0	0	0	0	0	0	0	0	0
1079	Otu1098	Bacteria	Firmicutes	Clostridia	Clostridiales	Ruminococcaceae	NA	NA	0	0	0	0	0	0	0	0	0	0	0	0	0	0	0	0	0	0	0	0	0	0	0	0	0	0	0	0	0	0	0	0	0	0	0	0	0	0	0	0	0
1080	Otu1060	Bacteria	Firmicutes	Clostridia	Clostridiales	Ruminococcaceae	NA	NA	0	0	0	0	0	0	0	0	0	0	0	0	0	0	0	0	0	0	1	0	0	0	0	0	0	0	0	0	0	0	0	0	0	0	0	0	0	0	0	0	0
1081	Otu959	Bacteria	Firmicutes	Clostridia	Clostridiales	Ruminococcaceae	NA	NA	0	0	0	0	0	0	0	0	0	0	0	0	0	0	0	0	0	0	0	0	0	0	0	0	0	0	0	0	0	0	0	0	0	0	0	0	0	0	0	0	0
1082	Otu1016	Bacteria	Firmicutes	Clostridia	Clostridiales	Ruminococcaceae	NA	NA	0	0	0	0	0	0	0	0	0	0	0	0	0	0	0	0	0	0	0	0	0	0	0	0	0	0	0	0	0	0	0	0	0	0	0	0	0	0	0	0	0
1083	Otu850	Bacteria	Firmicutes	Clostridia	Clostridiales	Ruminococcaceae	Ruminococcus	NA	0	0	0	0	0	0	0	0	0	0	0	0	0	0	0	0	0	0	0	0	0	0	0	0	0	0	0	0	0	0	0	0	0	0	0	0	0	0	0	0	0
1084	Otu766	Bacteria	Firmicutes	Clostridia	Clostridiales	Ruminococcaceae	NA	NA	0	0	0	0	0	0	0	0	0	0	0	0	0	0	0	0	0	0	0	0	0	0	0	0	0	0	0	0	0	0	0	0	0	0	0	0	0	0	0	0	0
1085	Otu832	Bacteria	Firmicutes	Clostridia	Clostridiales	Ruminococcaceae	NA	NA	0	0	0	0	0	0	0	0	0	0	0	0	0	0	0	0	0	0	0	0	0	0	0	0	0	0	0	0	0	0	0	0	0	0	0	0	0	0	0	0	0
1086	Otu993	Bacteria	Firmicutes	Clostridia	Clostridiales	Ruminococcaceae	NA	NA	0	0	0	0	0	0	0	0	0	0	0	0	0	0	0	0	0	0	0	0	0	0	0	0	0	0	0	1	0	0	0	0	0	0	0	0	0	0	0	0	0
1087	Otu1028	Bacteria	Firmicutes	Clostridia	Clostridiales	Ruminococcaceae	NA	NA	0	0	0	0	0	0	0	0	0	0	0	0	0	0	0	0	0	0	0	0	0	0	0	0	0	0	0	0	0	0	0	0	0	0	0	0	0	0	0	0	0
1088	Otu1127	Bacteria	Firmicutes	Clostridia	Clostridiales	NA	NA	NA	0	0	0	0	0	0	0	0	0	0	0	0	0	0	0	0	0	0	0	0	0	0	0	0	0	0	0	0	0	0	0	0	0	0	0	0	0	0	0	0	0
1089	Otu948	Bacteria	Proteobacteria	Alphaproteobacteria	Rickettsiales	NA	NA	NA	0	0	0	0	0	0	0	0	0	0	0	0	0	0	0	0	0	0	0	0	0	0	0	0	0	0	0	0	0	0	0	0	0	0	0	0	0	0	0	0	0
1090	Otu1145	Bacteria	Proteobacteria	Alphaproteobacteria	Rhizobiales	NA	NA	NA	0	0	0	0	0	0	0	0	0	0	0	0	0	0	0	0	0	0	0	0	0	0	0	0	1	0	0	0	0	0	0	0	0	0	0	0	0	0	0	0	0
1091	Otu929	Bacteria	Proteobacteria	Alphaproteobacteria	Caulobacterales	Caulobacteraceae	NA	NA	0	0	0	0	0	0	0	0	0	0	0	0	0	0	0	0	0	0	0	0	0	0	0	0	0	0	0	0	0	0	0	0	0	0	0	0	0	0	0	0	0
1092	Otu947	NA	NA	NA	NA	NA	NA	NA	0	0	0	0	0	0	0	0	0	0	0	0	0	0	0	0	0	0	0	0	0	0	0	0	0	0	0	0	0	0	0	0	0	0	0	0	0	0	0	0	0
1093	Otu1222	Bacteria	Proteobacteria	Gammaproteobacteria	Cardiobacteriales	Cardiobacteriaceae	Cardiobacterium	NA	0	0	0	0	0	0	0	0	0	0	0	0	0	0	0	0	0	0	0	0	0	0	0	0	0	0	0	0	0	0	0	0	0	0	0	0	0	0	0	0	0
1094	Otu1013	Bacteria	Proteobacteria	Gammaproteobacteria	Pseudomonadales	Moraxellaceae	Enhydrobacter	NA	0	0	0	0	0	0	0	0	0	0	0	0	0	0	0	0	0	0	0	0	0	0	0	0	0	0	0	0	0	0	0	0	0	0	0	0	0	0	0	0	0
1095	Otu1091	Bacteria	Proteobacteria	Gammaproteobacteria	Xanthomonadales	Xanthomonadaceae	Lysobacter	NA	0	0	0	0	0	0	0	0	0	0	0	0	0	0	0	0	0	0	0	0	0	0	0	0	0	0	0	0	0	0	0	0	0	0	0	0	0	0	0	0	0
1096	Otu1144	Bacteria	Proteobacteria	Betaproteobacteria	Rhodocyclales	Rhodocyclaceae	Hydrogenophilus	NA	0	0	0	0	0	0	0	0	0	0	0	0	0	0	0	0	0	0	0	0	0	0	0	0	0	0	0	0	0	0	0	0	0	0	0	0	0	0	0	0	0
1097	Otu977	Bacteria	Fusobacteria	Fusobacteriia	Fusobacteriales	Leptotrichiaceae	Leptotrichia	NA	0	0	0	0	0	0	0	0	0	0	0	0	0	0	0	0	0	0	0	0	0	0	0	0	0	0	0	0	0	0	0	0	0	0	0	0	0	0	0	0	0
1098	Otu882	Bacteria	Fusobacteria	Fusobacteriia	Fusobacteriales	Leptotrichiaceae	Leptotrichia	NA	0	0	0	0	0	0	0	0	0	0	0	0	0	0	0	0	0	0	0	0	0	0	0	0	0	0	0	0	0	0	0	0	0	0	0	0	0	0	0	0	0
1099	Otu942	Bacteria	Bacteroidetes	Bacteroidia	Bacteroidales	[Paraprevotellaceae]	YRC22	NA	0	0	0	0	0	0	0	0	0	0	0	0	0	0	0	0	0	0	0	0	0	0	0	0	0	0	0	0	0	0	0	0	0	0	0	0	0	0	0	0	0
1100	Otu1137	Bacteria	Bacteroidetes	Bacteroidia	Bacteroidales	[Paraprevotellaceae]	[Prevotella]	NA	0	0	0	0	0	0	0	0	0	0	0	0	0	0	0	0	0	0	0	0	0	0	0	0	0	0	0	0	0	0	0	0	0	0	0	0	0	0	0	0	0
1101	Otu1200	Bacteria	Bacteroidetes	Bacteroidia	Bacteroidales	[Paraprevotellaceae]	[Prevotella]	NA	0	0	0	0	0	0	0	0	0	2	0	0	0	0	0	0	0	0	0	0	0	0	0	0	0	0	0	0	0	0	0	0	0	0	0	0	0	0	0	0	0
1102	Otu956	Bacteria	Bacteroidetes	Bacteroidia	Bacteroidales	S24-7	NA	NA	0	0	0	0	0	0	0	0	0	0	0	0	0	0	0	0	0	0	0	0	0	0	0	0	0	0	0	0	0	0	0	0	0	0	0	0	0	0	0	0	0
1103	Otu742	Bacteria	Bacteroidetes	Bacteroidia	Bacteroidales	S24-7	NA	NA	0	0	0	0	0	0	0	0	0	0	0	0	0	0	0	0	0	0	0	0	0	0	0	0	0	0	0	0	0	0	0	0	0	0	0	0	0	0	0	0	0
1104	Otu951	Bacteria	Bacteroidetes	Bacteroidia	Bacteroidales	S24-7	NA	NA	0	0	0	0	0	0	0	0	0	0	0	0	0	0	0	0	0	0	0	0	0	0	0	0	0	0	0	0	0	0	0	0	0	0	0	0	0	0	0	0	0
1105	Otu1188	Bacteria	Bacteroidetes	Bacteroidia	Bacteroidales	Bacteroidaceae	Bacteroides	NA	0	0	0	0	0	0	0	0	0	0	0	0	0	0	0	0	0	0	0	0	0	0	0	0	0	0	0	0	0	0	0	0	0	0	0	0	0	0	0	0	0
1106	Otu1004	Bacteria	Bacteroidetes	Bacteroidia	Bacteroidales	Rikenellaceae	NA	NA	0	0	0	0	0	0	0	0	0	0	0	0	0	0	0	0	0	0	0	0	0	0	0	0	0	0	0	0	0	0	0	0	0	0	0	0	0	0	0	0	0
1107	Otu1234	Bacteria	Bacteroidetes	Bacteroidia	Bacteroidales	Rikenellaceae	NA	NA	0	0	0	0	0	0	0	0	0	0	0	0	0	0	0	0	0	0	0	0	0	0	0	0	0	0	0	0	0	0	0	0	0	0	0	0	0	0	0	0	0
1108	Otu1195	Bacteria	Bacteroidetes	Bacteroidia	Bacteroidales	Porphyromonadaceae	Porphyromonas	NA	0	0	0	0	0	0	0	0	0	0	0	0	0	0	0	0	0	0	0	0	0	0	0	0	0	0	0	0	0	0	0	0	0	0	0	0	0	0	0	0	0
1109	Otu997	Bacteria	Lentisphaerae	[Lentisphaeria]	Victivallales	Victivallaceae	NA	NA	0	0	0	0	0	0	0	0	0	0	0	0	0	0	0	0	0	0	0	0	0	0	0	0	0	0	0	0	0	0	0	0	0	0	0	0	0	0	0	0	0
1110	Otu1155	Bacteria	Firmicutes	Bacilli	Bacillales	Paenibacillaceae	Paenibacillus	NA	0	0	0	0	0	0	0	0	0	0	0	0	0	0	0	0	0	0	0	0	0	0	0	0	0	0	0	0	0	0	0	0	0	0	0	0	0	0	0	0	0
1111	Otu881	Bacteria	Tenericutes	Mollicutes	RF39	NA	NA	NA	0	0	0	0	0	0	0	0	0	0	0	0	0	0	0	0	0	0	0	0	0	0	0	0	0	0	0	0	0	0	0	0	0	0	0	0	0	0	0	0	0
1112	Otu1029	Bacteria	Tenericutes	Mollicutes	RF39	NA	NA	NA	0	0	0	0	0	0	0	0	0	0	0	0	0	0	0	0	0	0	0	0	0	0	0	0	0	0	0	0	0	0	0	0	0	0	0	0	0	0	0	0	0
1113	Otu944	Bacteria	Firmicutes	Erysipelotrichi	Erysipelotrichales	Erysipelotrichaceae	RFN20	NA	0	0	0	0	0	0	0	0	0	0	0	0	0	0	0	0	0	0	0	0	0	0	0	0	0	0	0	0	0	0	0	0	0	0	0	0	0	0	0	0	0
1114	Otu1177	Bacteria	Actinobacteria	Coriobacteriia	Coriobacteriales	Coriobacteriaceae	Adlercreutzia	NA	0	0	0	0	0	0	0	0	0	0	0	1	0	0	0	0	0	0	0	0	0	0	0	0	0	0	0	0	0	0	0	0	0	0	0	0	0	0	0	0	0
1115	Otu809	Bacteria	Actinobacteria	Coriobacteriia	Coriobacteriales	Coriobacteriaceae	NA	NA	0	0	0	0	0	0	0	0	0	0	0	0	0	0	0	0	0	0	0	0	0	0	0	0	0	0	0	0	0	0	0	0	0	0	0	0	0	0	0	0	0
1116	Otu858	Bacteria	Actinobacteria	Coriobacteriia	Coriobacteriales	Coriobacteriaceae	NA	NA	0	0	0	0	0	0	0	0	0	0	0	0	0	0	0	0	0	0	0	0	0	0	0	0	0	0	0	0	0	0	0	0	0	0	0	0	0	0	1	0	0
1117	Otu755	Bacteria	Actinobacteria	Coriobacteriia	Coriobacteriales	Coriobacteriaceae	NA	NA	0	0	0	0	0	0	0	0	0	0	0	0	0	0	0	0	0	0	0	0	0	0	0	0	0	0	0	0	0	0	0	0	0	0	0	0	0	0	0	0	0
1118	Otu1057	Bacteria	Actinobacteria	Actinobacteria	Actinomycetales	Actinomycetaceae	NA	NA	0	0	0	0	0	0	0	0	0	0	0	0	0	0	0	0	0	0	0	0	0	0	0	0	0	0	0	0	0	0	0	0	0	0	0	0	0	0	0	0	0
1119	Otu978	Bacteria	Actinobacteria	Actinobacteria	Actinomycetales	Actinomycetaceae	NA	NA	0	0	0	0	0	0	0	0	0	0	0	0	0	0	0	0	0	0	0	0	0	0	0	0	0	0	0	0	0	0	0	0	0	0	0	0	0	0	0	0	0
1120	Otu1189	Bacteria	Actinobacteria	Actinobacteria	Actinomycetales	Microbacteriaceae	NA	NA	0	0	0	0	0	0	0	0	0	0	0	0	0	0	0	0	0	0	0	0	0	0	0	0	0	0	0	0	0	0	0	0	0	0	0	0	0	0	0	0	0
1121	Otu917	Bacteria	Cyanobacteria	4C0d-2	YS2	NA	NA	NA	0	0	0	0	0	0	0	0	0	0	0	0	0	0	0	0	0	0	0	0	0	0	0	0	0	0	0	0	0	0	0	0	0	0	0	0	0	0	0	0	0
1122	Otu999	Bacteria	Cyanobacteria	4C0d-2	YS2	NA	NA	NA	0	0	0	0	0	0	0	0	0	0	0	0	0	0	0	0	0	0	0	0	0	0	0	0	0	0	0	0	0	0	0	0	0	0	0	0	0	0	0	0	0
1123	Otu1006	Bacteria	Cyanobacteria	4C0d-2	YS2	NA	NA	NA	0	0	0	0	0	0	0	0	0	0	0	0	0	0	0	0	0	0	0	0	0	0	0	0	0	0	0	0	0	0	0	0	0	0	0	0	0	0	0	0	0
1124	Otu974	Bacteria	Firmicutes	Clostridia	Clostridiales	Christensenellaceae	NA	NA	0	0	0	0	0	0	0	0	0	0	0	0	0	0	0	0	0	0	0	0	0	0	0	0	0	0	0	0	0	0	0	0	0	0	0	0	0	0	0	0	0
1125	Otu935	Bacteria	Firmicutes	Clostridia	Clostridiales	Dehalobacteriaceae	Dehalobacterium	NA	0	0	0	0	0	0	0	0	0	0	0	0	0	0	0	0	0	0	0	0	0	0	0	0	0	0	0	0	0	0	0	0	0	0	0	0	0	0	0	0	0
1126	Otu1149	Bacteria	Firmicutes	Clostridia	Clostridiales	Christensenellaceae	NA	NA	0	0	0	0	0	0	0	0	0	0	0	0	0	0	0	0	0	0	0	0	0	0	0	0	0	0	0	0	0	0	0	0	0	0	0	0	0	0	0	0	0
1127	Otu1150	Bacteria	Firmicutes	Clostridia	Clostridiales	NA	NA	NA	0	0	0	0	0	0	0	0	0	0	0	0	0	0	0	0	0	0	0	0	0	0	0	0	0	0	0	0	0	0	0	0	0	0	0	0	0	0	0	0	0
1128	Otu1081	Bacteria	Firmicutes	Clostridia	Clostridiales	Dehalobacteriaceae	Dehalobacterium	NA	0	0	0	0	0	0	0	0	0	0	0	0	0	0	0	0	0	0	0	0	0	0	0	0	0	0	0	0	0	0	0	0	0	0	0	0	0	0	0	0	0
1129	Otu996	Bacteria	Firmicutes	Clostridia	Clostridiales	Peptococcaceae	NA	NA	0	0	0	0	0	0	0	0	0	0	0	0	0	0	0	0	0	0	0	0	0	0	0	0	0	0	0	0	0	0	0	0	0	0	0	0	0	0	0	0	0
1130	Otu1227	Bacteria	Firmicutes	Clostridia	Clostridiales	Eubacteriaceae	Anaerofustis	NA	0	0	0	0	0	0	0	0	0	0	0	0	0	0	0	0	0	0	0	0	0	0	0	0	0	0	0	0	0	0	0	0	0	0	0	0	0	0	0	0	0
1131	Otu1103	Bacteria	Firmicutes	Clostridia	Clostridiales	[Tissierellaceae]	Peptoniphilus	NA	0	0	0	0	0	0	0	0	0	0	0	0	0	0	0	0	0	0	0	0	0	0	0	0	0	0	0	1	0	0	0	0	0	0	0	0	0	0	0	0	0
1132	Otu965	Bacteria	Firmicutes	Clostridia	Clostridiales	[Tissierellaceae]	Anaerococcus	NA	0	0	0	0	0	0	0	0	0	0	0	0	0	0	0	0	0	0	0	0	0	0	0	0	0	0	0	0	0	0	0	0	0	0	0	0	0	0	0	0	0
1133	Otu1023	Bacteria	Firmicutes	Clostridia	Clostridiales	[Tissierellaceae]	ph2	NA	0	0	0	0	0	0	0	0	0	0	0	0	0	0	0	0	0	1	0	0	0	0	0	0	0	0	0	0	0	0	0	0	0	0	0	0	0	0	0	0	0
1134	Otu1112	Bacteria	Firmicutes	Clostridia	Clostridiales	Peptostreptococcaceae	Filifactor	NA	0	0	0	0	0	0	0	0	0	0	0	0	0	0	0	0	0	0	0	0	0	0	0	0	0	0	0	0	0	0	0	0	0	0	0	0	0	0	0	0	0
1135	Otu1032	Bacteria	TM7	TM7-3	NA	NA	NA	NA	0	0	0	0	0	0	0	0	0	0	0	0	0	0	0	0	0	0	0	0	0	0	0	0	0	0	0	0	0	0	0	0	0	0	0	0	0	0	0	0	0
1136	Otu1153	Bacteria	Firmicutes	Clostridia	Clostridiales	[Mogibacteriaceae]	NA	NA	0	0	0	0	0	0	0	0	0	0	0	0	0	0	0	0	0	0	0	0	0	0	0	0	0	0	0	0	0	0	0	0	0	0	0	0	0	0	0	0	0
1137	Otu903	Bacteria	Firmicutes	Clostridia	Clostridiales	Ruminococcaceae	NA	NA	0	0	0	0	0	0	0	0	0	0	0	0	0	0	0	0	0	0	0	0	0	0	0	0	0	0	0	0	0	0	0	0	0	0	0	0	0	0	0	0	0
1138	Otu1096	Bacteria	Firmicutes	Clostridia	Clostridiales	Ruminococcaceae	NA	NA	0	0	0	0	0	0	0	0	0	0	0	0	0	0	0	0	0	0	0	0	0	0	0	0	0	0	0	0	0	0	0	0	0	0	0	0	0	0	0	0	0
1139	Otu1185	Bacteria	Firmicutes	Clostridia	Clostridiales	Ruminococcaceae	Ruminococcus	NA	0	0	0	0	0	0	0	0	1	0	0	0	0	0	0	0	0	0	0	0	0	0	0	0	0	0	0	0	0	0	0	0	0	0	0	0	0	0	0	0	0
1140	Otu1199	Bacteria	Firmicutes	Clostridia	Clostridiales	Ruminococcaceae	NA	NA	0	0	0	0	0	0	0	1	0	0	0	0	0	0	0	0	0	0	0	0	0	0	0	0	0	0	0	0	0	0	0	0	0	0	0	0	0	0	0	0	0
1141	Otu1037	Bacteria	Firmicutes	Clostridia	Clostridiales	Ruminococcaceae	NA	NA	0	0	0	0	0	0	0	0	0	0	0	0	0	0	0	0	0	0	0	0	0	0	0	0	0	0	0	0	0	0	0	0	0	0	0	0	0	0	0	0	0
1142	Otu1206	Bacteria	Firmicutes	Clostridia	Clostridiales	Ruminococcaceae	NA	NA	0	0	0	0	0	0	0	0	0	0	0	0	0	0	0	0	0	0	0	0	0	0	0	0	0	0	0	0	0	0	0	0	0	0	0	0	0	0	0	0	0
1143	Otu1077	Bacteria	Firmicutes	Clostridia	Clostridiales	Ruminococcaceae	NA	NA	0	0	0	0	0	0	0	0	0	0	0	0	0	0	0	0	0	0	0	0	0	0	0	0	0	0	0	0	0	0	0	0	0	0	0	0	0	0	0	0	0
1144	Otu1196	Bacteria	Firmicutes	Clostridia	Clostridiales	Lachnospiraceae	Coprococcus	NA	0	0	0	0	0	0	0	0	0	0	0	0	0	0	0	0	0	0	0	0	0	0	0	0	0	0	0	0	0	0	0	0	0	0	0	0	0	0	0	0	0
1145	Otu890	Bacteria	Firmicutes	Clostridia	Clostridiales	Ruminococcaceae	NA	NA	0	0	0	0	0	0	0	0	0	0	0	0	0	0	0	0	0	0	0	0	0	0	0	0	0	0	0	0	0	0	0	0	0	0	0	0	0	0	0	0	0
1146	Otu1084	Bacteria	Firmicutes	Clostridia	Clostridiales	Ruminococcaceae	NA	NA	0	0	0	0	0	0	0	0	0	0	0	0	0	0	0	0	0	0	0	0	0	0	0	0	0	0	0	0	0	0	0	0	0	0	0	0	0	0	0	0	0
1147	Otu1062	Bacteria	Firmicutes	Clostridia	Clostridiales	Clostridiaceae	Clostridium	NA	0	0	0	0	0	0	0	0	0	0	0	0	0	0	0	0	0	0	0	0	0	0	0	0	0	0	0	0	0	0	0	0	0	0	0	0	0	0	0	0	0
1148	Otu994	Bacteria	Firmicutes	Clostridia	Clostridiales	Ruminococcaceae	NA	NA	0	0	0	0	0	0	0	0	0	0	0	0	0	0	0	0	0	0	0	0	0	0	0	0	0	0	0	0	0	0	0	0	0	0	0	0	0	0	0	0	0
1149	Otu1002	Bacteria	Firmicutes	Clostridia	Clostridiales	NA	NA	NA	0	0	0	0	1	0	0	0	0	0	0	0	0	0	0	0	0	0	0	0	0	0	0	0	0	0	0	0	0	0	0	0	0	0	0	0	0	0	0	0	0
1150	Otu1064	Bacteria	Firmicutes	Clostridia	Clostridiales	Veillonellaceae	Mitsuokella	NA	0	0	0	0	0	0	0	0	0	0	0	0	0	0	0	0	0	0	0	0	0	0	0	0	0	0	0	0	0	0	0	0	0	0	0	0	0	0	0	0	0
1151	Otu1175	Bacteria	Firmicutes	Clostridia	Clostridiales	Veillonellaceae	Megasphaera	NA	0	0	0	0	0	0	0	0	0	0	0	0	0	0	0	0	0	0	0	0	0	0	0	0	0	0	0	0	0	0	0	0	0	0	0	0	0	0	0	0	0
1152	Otu1183	Bacteria	Proteobacteria	Alphaproteobacteria	NA	NA	NA	NA	0	0	0	0	0	0	0	0	0	0	0	0	0	0	0	0	0	0	0	0	0	0	0	0	0	0	0	0	0	0	0	0	0	0	0	0	0	0	0	0	0
1153	Otu1245	Bacteria	Proteobacteria	Alphaproteobacteria	Sphingomonadales	NA	NA	NA	0	0	0	0	0	0	0	0	0	0	0	0	0	0	0	0	0	0	0	0	0	0	0	0	0	0	0	0	0	0	0	0	0	0	0	0	0	0	0	0	0
1154	Otu1034	Bacteria	Proteobacteria	Alphaproteobacteria	Rhizobiales	Hyphomicrobiaceae	NA	NA	0	0	0	0	0	0	0	0	0	0	0	0	0	0	0	0	0	0	0	0	0	0	0	0	0	0	0	0	0	0	0	0	0	0	0	0	0	0	0	0	0
1155	Otu1093	Bacteria	Proteobacteria	Alphaproteobacteria	Rhizobiales	NA	NA	NA	0	0	0	0	0	0	0	0	0	0	0	0	0	0	0	0	0	0	0	0	0	0	0	0	0	0	0	0	0	0	0	0	0	0	0	0	0	0	0	0	0
1156	Otu1088	Bacteria	Proteobacteria	Alphaproteobacteria	Rhodospirillales	Acetobacteraceae	NA	NA	0	0	0	0	0	0	0	0	0	0	0	0	0	0	0	0	0	0	0	0	0	0	0	0	0	0	0	0	0	0	0	0	0	0	0	0	0	0	0	0	0
1157	Otu1148	Bacteria	Proteobacteria	Deltaproteobacteria	Desulfovibrionales	Desulfovibrionaceae	NA	NA	0	0	0	0	0	0	0	0	0	0	0	0	0	0	0	0	0	0	0	0	0	0	0	0	0	0	0	0	0	0	0	0	0	0	0	0	0	0	0	0	0
1158	Otu1011	Bacteria	Proteobacteria	Deltaproteobacteria	Desulfovibrionales	Desulfovibrionaceae	Desulfovibrio	NA	0	0	0	0	0	0	0	0	0	0	0	0	0	0	0	0	0	0	0	0	0	0	0	0	0	0	0	0	0	0	0	0	0	0	0	0	0	0	0	0	0
1159	Otu1187	Bacteria	Proteobacteria	Deltaproteobacteria	Desulfovibrionales	Desulfovibrionaceae	NA	NA	0	0	0	0	0	0	0	0	0	0	0	0	0	0	0	0	0	0	0	0	0	0	0	0	0	0	0	0	0	0	0	0	0	0	0	0	0	0	1	0	0
1160	Otu1109	Bacteria	Proteobacteria	Gammaproteobacteria	Pseudomonadales	Pseudomonadaceae	Pseudomonas	NA	0	0	0	0	0	0	0	0	0	0	0	0	0	0	0	0	0	0	0	0	0	0	0	0	0	0	0	0	0	0	0	0	0	0	0	0	0	0	0	0	0
1161	Otu902	Bacteria	Proteobacteria	Gammaproteobacteria	Aeromonadales	Aeromonadaceae	NA	NA	0	0	0	0	0	0	0	0	0	0	0	0	0	0	0	0	0	0	0	0	0	0	0	0	0	0	0	0	0	0	0	0	0	0	0	0	0	0	0	0	0
1162	Otu1140	Bacteria	Proteobacteria	Gammaproteobacteria	Xanthomonadales	Xanthomonadaceae	NA	NA	0	0	0	0	0	0	0	0	0	0	0	0	0	0	0	0	0	0	0	0	0	0	0	0	0	0	0	0	0	0	0	0	0	0	0	0	0	0	0	0	0
1163	Otu1087	Bacteria	Proteobacteria	Gammaproteobacteria	Xanthomonadales	Xanthomonadaceae	Lysobacter	NA	0	0	0	0	0	0	0	0	0	0	0	0	0	0	0	0	0	0	0	0	0	0	0	0	0	0	0	0	0	0	0	0	0	0	0	0	0	0	0	0	0
1164	Otu1040	Bacteria	Proteobacteria	Betaproteobacteria	Neisseriales	Neisseriaceae	Kingella	NA	0	0	0	0	0	0	0	0	0	0	0	0	0	0	0	0	0	0	0	0	0	0	0	0	0	0	0	0	0	0	0	0	0	0	0	0	0	0	0	0	0
1165	Otu1223	Bacteria	Proteobacteria	Betaproteobacteria	Neisseriales	Neisseriaceae	NA	NA	0	0	0	0	0	0	0	0	0	0	0	0	0	0	0	0	0	0	0	0	0	0	0	0	0	0	0	0	0	0	0	0	0	0	0	0	0	0	0	0	0
1166	Otu987	Bacteria	Proteobacteria	Epsilonproteobacteria	Campylobacterales	Helicobacteraceae	Helicobacter	NA	0	0	0	0	0	0	0	0	0	0	0	0	0	0	0	0	0	0	0	0	0	0	0	0	0	0	0	0	0	0	0	0	0	0	0	0	0	0	0	0	0
1167	Otu1115	Bacteria	Fusobacteria	Fusobacteriia	Fusobacteriales	Leptotrichiaceae	Sneathia	NA	0	0	0	0	0	0	0	0	0	0	0	0	0	0	0	0	0	0	0	0	0	0	0	0	0	0	0	0	0	0	0	0	0	0	0	0	0	0	0	0	0
1168	Otu1224	Bacteria	Bacteroidetes	Bacteroidia	Bacteroidales	Prevotellaceae	Prevotella	NA	0	0	0	0	0	0	0	0	0	0	0	0	0	0	0	0	0	0	0	0	0	0	0	0	0	0	0	0	0	0	0	0	0	0	0	0	0	0	0	0	0
1169	Otu1055	Bacteria	Bacteroidetes	Bacteroidia	Bacteroidales	Prevotellaceae	Prevotella	copri	0	0	0	0	0	0	0	0	0	0	0	0	0	0	0	0	0	0	0	0	0	0	0	0	0	0	0	0	0	0	0	0	0	0	0	0	0	0	0	0	0
1170	Otu1225	NA	NA	NA	NA	NA	NA	NA	0	0	1	0	0	0	0	0	0	0	0	0	0	0	0	0	0	0	0	0	0	0	0	0	0	0	0	0	0	0	0	0	0	0	0	0	0	0	0	0	0
1171	Otu925	Bacteria	Bacteroidetes	Bacteroidia	Bacteroidales	S24-7	NA	NA	0	0	0	0	0	0	0	0	0	0	0	0	0	0	0	0	0	0	0	0	0	0	0	0	0	0	0	0	0	0	0	0	0	0	0	0	0	0	0	0	0
1172	Otu1070	Bacteria	Bacteroidetes	Bacteroidia	Bacteroidales	S24-7	NA	NA	0	0	0	0	0	0	0	0	0	0	0	0	0	0	0	0	0	0	0	0	0	0	0	0	0	0	0	0	0	0	0	0	0	0	0	0	0	0	0	0	0
1173	Otu1219	Bacteria	Bacteroidetes	[Saprospirae]	[Saprospirales]	Chitinophagaceae	Sediminibacterium	NA	0	0	0	0	0	0	0	0	0	0	0	0	0	0	0	0	0	0	0	0	0	0	0	0	0	0	0	0	0	0	0	0	0	0	0	0	0	0	0	0	0
1174	Otu1139	Bacteria	Bacteroidetes	Flavobacteriia	Flavobacteriales	[Weeksellaceae]	Chryseobacterium	NA	0	0	0	0	0	0	0	0	0	0	0	0	0	0	0	0	0	0	0	0	0	0	0	0	0	0	0	0	0	0	0	0	0	0	0	0	0	0	0	0	0
1175	Otu1198	Bacteria	Bacteroidetes	Bacteroidia	Bacteroidales	Rikenellaceae	AF12	NA	0	0	0	0	0	0	0	0	0	0	0	0	0	0	0	0	0	0	0	0	0	0	0	0	0	0	0	0	0	0	0	0	0	0	0	0	0	0	0	0	0
1176	Otu1078	Bacteria	Bacteroidetes	Bacteroidia	Bacteroidales	Porphyromonadaceae	Parabacteroides	NA	0	0	0	0	0	0	0	0	0	0	0	0	0	0	0	0	0	0	0	0	0	0	0	0	0	0	0	0	0	0	0	0	0	0	0	0	0	0	0	0	0
1177	Otu1121	Bacteria	Bacteroidetes	Bacteroidia	Bacteroidales	Porphyromonadaceae	Paludibacter	NA	0	0	0	0	0	0	0	0	0	0	0	0	0	0	0	0	0	0	0	0	0	0	0	0	0	0	0	0	0	0	0	0	0	0	0	0	0	0	0	0	0
1178	Otu1061	Bacteria	Lentisphaerae	[Lentisphaeria]	Victivallales	Victivallaceae	NA	NA	0	0	0	0	0	0	0	0	0	0	0	0	0	0	0	0	0	0	0	0	0	0	0	0	0	0	0	0	0	0	0	0	0	0	0	0	0	0	0	0	0
1179	Otu1110	Bacteria	Tenericutes	RF3	ML615J-28	NA	NA	NA	0	0	0	0	0	0	0	0	0	0	0	0	0	0	0	0	0	0	0	0	0	0	0	0	0	0	0	0	0	0	0	0	0	0	0	0	0	0	0	0	0
1180	Otu886	Bacteria	Tenericutes	Mollicutes	RF39	NA	NA	NA	0	0	0	0	0	0	0	0	0	0	0	0	0	0	0	0	0	0	0	0	0	0	0	0	0	0	0	0	0	0	0	0	0	0	0	0	0	0	0	0	0
1181	Otu1152	Bacteria	Tenericutes	Mollicutes	RF39	NA	NA	NA	0	0	0	0	0	0	0	0	0	0	0	0	0	0	0	0	0	0	0	0	0	0	0	0	0	0	0	0	0	0	0	0	0	0	0	0	0	0	0	0	0
1182	Otu808	Bacteria	Actinobacteria	Coriobacteriia	Coriobacteriales	Coriobacteriaceae	Adlercreutzia	NA	0	0	0	0	0	0	0	0	0	0	0	0	0	0	0	0	0	0	0	0	0	0	0	0	0	0	0	0	0	0	0	0	0	0	0	0	0	0	0	0	0
1183	Otu849	Bacteria	Actinobacteria	Coriobacteriia	Coriobacteriales	Coriobacteriaceae	Slackia	NA	0	0	0	0	0	0	0	0	0	0	0	0	0	0	0	0	0	0	0	0	0	0	0	0	0	0	0	0	0	0	0	0	0	0	0	0	0	0	0	0	0
1184	Otu1176	Bacteria	Actinobacteria	Coriobacteriia	Coriobacteriales	Coriobacteriaceae	Slackia	NA	0	0	0	0	0	0	0	0	0	0	0	0	0	1	0	0	0	0	0	0	0	0	0	0	0	0	0	0	0	0	0	0	0	0	0	0	0	0	0	0	0
1185	Otu1083	Bacteria	Actinobacteria	Coriobacteriia	Coriobacteriales	Coriobacteriaceae	NA	NA	0	0	0	0	0	0	0	0	0	0	0	0	0	0	0	0	0	0	0	0	0	0	0	0	0	0	0	0	0	0	0	0	0	0	0	0	0	0	0	0	0
1186	Otu867	Bacteria	Actinobacteria	Coriobacteriia	Coriobacteriales	Coriobacteriaceae	NA	NA	0	0	0	0	0	0	0	0	0	0	0	0	0	0	0	0	0	0	0	0	0	0	0	0	0	0	0	0	0	0	0	0	0	0	0	0	0	0	0	0	0
1187	Otu1072	Bacteria	Actinobacteria	Actinobacteria	Actinomycetales	Corynebacteriaceae	Corynebacterium	NA	0	0	0	0	0	0	0	0	1	0	0	0	0	0	0	0	0	0	0	0	0	0	0	0	0	0	0	0	0	0	0	0	0	0	0	0	0	0	0	0	0
1188	Otu811	Bacteria	Actinobacteria	Actinobacteria	Actinomycetales	Jonesiaceae	NA	NA	0	0	0	0	0	0	0	0	0	0	0	0	0	0	0	0	0	0	0	0	0	0	0	0	0	0	0	0	0	0	0	0	0	0	0	0	0	0	0	0	0
1189	Otu1169	Bacteria	Cyanobacteria	Chloroplast	Streptophyta	NA	NA	NA	0	0	0	0	0	0	0	0	0	0	0	0	0	0	0	0	0	0	0	0	0	0	0	0	0	0	0	0	0	0	0	0	0	0	0	0	0	0	0	0	0
1190	Otu1179	Bacteria	Cyanobacteria	Chloroplast	Streptophyta	NA	NA	NA	0	0	0	0	0	0	0	0	0	0	0	0	0	0	0	0	0	0	0	0	0	0	0	0	0	0	0	0	0	0	0	0	0	0	0	0	0	0	0	0	0
1191	Otu1003	Bacteria	Cyanobacteria	Synechococcophycideae	Pseudanabaenales	Pseudanabaenaceae	Leptolyngbya	NA	0	0	0	0	0	0	0	0	0	0	0	0	0	1	0	0	0	0	0	0	0	0	0	0	0	0	0	0	0	0	0	0	0	0	0	0	0	0	0	0	0
1192	Otu1154	Bacteria	Chloroflexi	Thermomicrobia	JG30-KF-CM45	NA	NA	NA	0	0	0	0	0	0	0	0	0	0	0	0	0	0	0	0	0	0	0	0	0	0	0	0	0	0	0	0	0	0	0	0	0	0	0	0	0	0	0	0	0
1193	Otu1209	Bacteria	Firmicutes	Clostridia	Clostridiales	Syntrophomonadaceae	Syntrophomonas	NA	0	0	0	0	0	0	0	0	0	0	0	0	0	0	0	0	0	0	0	0	0	0	0	0	0	0	0	0	0	0	0	0	0	0	0	0	0	0	0	0	0
1194	Otu879	Bacteria	Firmicutes	Clostridia	Clostridiales	Clostridiaceae	Clostridium	NA	0	0	0	0	0	0	0	0	0	0	0	0	0	0	0	0	0	0	0	0	0	0	0	0	0	0	0	0	0	0	0	0	0	0	0	0	0	0	0	0	0
1195	Otu1052	Bacteria	Firmicutes	Clostridia	Clostridiales	Dehalobacteriaceae	Dehalobacterium	NA	0	0	0	0	0	0	0	0	0	0	0	0	0	0	0	0	0	0	0	0	0	0	0	0	0	0	0	0	0	0	0	0	0	0	0	0	0	0	0	0	0
1196	Otu864	Bacteria	Firmicutes	Clostridia	Clostridiales	NA	NA	NA	0	0	0	0	0	0	0	0	0	0	0	0	0	0	0	0	0	0	0	0	0	0	0	0	0	0	0	0	0	0	0	0	0	0	0	0	0	0	0	0	0
1197	Otu1166	Bacteria	Firmicutes	Clostridia	Clostridiales	Christensenellaceae	NA	NA	0	0	0	0	0	0	0	0	0	0	0	0	0	0	0	0	0	0	0	0	0	0	0	0	0	0	0	0	0	0	0	0	0	0	0	0	0	0	0	0	0
1198	Otu1119	Bacteria	Firmicutes	Clostridia	Clostridiales	Peptococcaceae	rc4-4	NA	0	0	0	0	0	0	0	0	0	0	0	0	0	0	0	0	0	0	0	0	0	0	0	0	0	0	0	0	0	0	0	0	0	0	0	0	0	0	0	0	0
1199	Otu1017	Bacteria	Firmicutes	Clostridia	Clostridiales	Peptococcaceae	Peptococcus	NA	0	0	0	0	0	0	0	0	0	0	0	0	0	0	0	0	0	0	0	0	0	0	0	0	0	0	0	0	0	0	0	0	0	0	0	0	0	0	0	0	0
1200	Otu907	Bacteria	Firmicutes	Clostridia	Clostridiales	[Tissierellaceae]	Finegoldia	NA	0	0	0	0	0	0	0	0	0	0	0	0	0	0	0	0	0	0	0	0	0	0	0	0	0	0	0	0	0	0	0	0	0	0	0	0	0	0	0	0	0
1201	Otu1163	Bacteria	TM7	TM7-3	CW040	NA	NA	NA	0	0	0	0	0	0	0	0	0	0	0	0	0	0	0	0	0	0	0	0	0	0	1	0	0	0	0	0	0	0	0	0	0	0	0	0	0	0	0	0	0
1202	Otu908	Bacteria	Firmicutes	Clostridia	Clostridiales	[Mogibacteriaceae]	NA	NA	0	0	0	0	0	0	0	0	0	0	0	0	0	0	0	0	0	0	0	0	0	0	0	0	0	0	0	0	0	0	0	0	0	0	0	0	0	0	0	0	0
1203	Otu1190	Bacteria	Firmicutes	Clostridia	Clostridiales	Lachnospiraceae	NA	NA	0	0	0	0	0	0	0	0	0	0	0	0	0	0	0	0	0	0	0	0	0	0	0	0	0	0	0	0	0	0	0	0	0	0	0	0	0	0	0	0	0
1204	Otu1063	Bacteria	Firmicutes	Clostridia	Clostridiales	Lachnospiraceae	Moryella	NA	0	0	0	0	0	0	0	0	0	0	0	0	0	0	0	0	0	0	0	0	0	0	0	0	0	0	0	0	0	0	0	0	0	0	0	0	0	0	0	0	0
1205	Otu1050	Bacteria	Actinobacteria	Actinobacteria	Actinomycetales	Gordoniaceae	Gordonia	NA	0	0	0	0	0	0	0	0	0	0	0	0	0	0	0	0	0	0	0	0	0	0	0	0	0	0	0	0	0	0	0	0	0	0	0	0	0	0	0	0	0
1206	Otu1177	Bacteria	Actinobacteria	Coriobacteriia	Coriobacteriales	Coriobacteriaceae	Adlercreutzia	NA	0	0	0	0	0	0	0	0	0	0	0	0	0	0	0	0	0	0	0	0	0	0	0	0	0	0	0	0	1.37426	0	0	0	0	0	0	0	0	0	0	0	0
1207	Otu1208	Bacteria	Bacteroidetes	Bacteroidia	Bacteroidales	Rikenellaceae	NA	NA	0	0	0	0	0	0	0	0	0	0	0	0	0	0	0	0	0	0	0	0	0	0	0	0	0	0	0	0	0	0	0	0	0	0	0	0	0	0	0	0	0
1208	Otu1017	Bacteria	Firmicutes	Clostridia	Clostridiales	Peptococcaceae	Peptococcus	NA	0	0	0	0	0	0	0	0	0	0	0	0	0	0	0	0	0	0	0	0	0	0	0	0	0	0	0	0	0	0	0	0	0	0	0	0	0	0	0	0	0
1209	Otu1127	Bacteria	Firmicutes	Clostridia	Clostridiales	NA	NA	NA	0	0	0	0	0	0	0	0	0	0	0	0	0	0	0	0	0	0	0	0	0	0	0	0	0	0	0	0	0	0	0	0	0	0	0	0	0	0	0	0	0
1210	Otu1116	Bacteria	Bacteroidetes	Bacteroidia	Bacteroidales	[Paraprevotellaceae]	NA	NA	0	0	0	0	0	0	0	0	0	0	0	0	0	0	0	0	0	0	0	0	0	0	0	0	0	0	0	0	0	0	0	0	0	0	0	0	0	0	0	0	0
1211	Otu1226	Bacteria	Firmicutes	Clostridia	Clostridiales	Ruminococcaceae	NA	NA	0	0	0	0	0	0	0	0	0	0	0	0	0	0	0	0	0	0	0	0	0	0	0	0	0	0	0	0	0	0	0	0	0	0	0	0	0	0	0	0	0
1212	Otu999	Bacteria	Cyanobacteria	4C0d-2	YS2	NA	NA	NA	0	0	0	0	0	0	0	0	0	0	0	0	0	0	0	0	0	0	0	0	0	0	0	0	0	0	0	0	0	0	0	0	0	0	0	0	0	0	0	0	0
1213	Otu1129	Bacteria	Firmicutes	Clostridia	Clostridiales	Veillonellaceae	Selenomonas	NA	0	0	0	0	0	0	0	0	0	0	0	0	0	0	0	0	0	0	0	0	0	0	0	0	0	0	0	0	0	0	0	0	0	0	0	0	0	0	0	0	0
1214	Otu1165	Bacteria	Firmicutes	Clostridia	Clostridiales	NA	NA	NA	0	0	0	0	0	0	0	0	0	0	0	0	0	0	0	0	0	0	0	0	0	0	0	0	0	0	0	0	0	0	0	0	0	0	0	0	0	0	0	0	0
1215	Otu1058	Bacteria	Firmicutes	Clostridia	Clostridiales	Ruminococcaceae	Ruminococcus	NA	0	0	0	0	0	0	0	0	0	0	0	0	0	0	0	0	0	0	0	0	0	0	0	0	0	0	0	0	0	0	0	0	0	0	0	0	0	0	0	0	0
1216	Otu1069	Bacteria	Bacteroidetes	Bacteroidia	Bacteroidales	Porphyromonadaceae	Parabacteroides	NA	0	0	0	0	0	0	0	0	0	0	0	0	0	0	0	0	0	0	0	0	0	0	0	0	0	0	0	0	0	0	0	0	0	0	0	0	0	0	0	0	0
1217	Otu1196	Bacteria	Firmicutes	Clostridia	Clostridiales	Lachnospiraceae	Coprococcus	NA	0	0	0	0	0	0	0	0	0	0	0	0	0	0	0	0	0	0	0	0	0	0	0	0	0	0	0	0	0	0	0	0	0	0	0	0	0	0	0	0	0
1218	Otu1148	Bacteria	Proteobacteria	Deltaproteobacteria	Desulfovibrionales	Desulfovibrionaceae	NA	NA	0	0	0	0	0	0	0	0	0	0	0	0	0	0	0	0	0	0	0	0	0	0	0	0	0	0	0	0	0	0	0	0	0	0	0	0	0	0	0	0	0
1219	Otu1121	Bacteria	Bacteroidetes	Bacteroidia	Bacteroidales	Porphyromonadaceae	Paludibacter	NA	0	0	0	0	0	0	0	0	0	0	0	0	0	0	0	0	0	0	0	0	0	0	0	0	0	0	0	0	0	0	0	0	0	0	0	0	0	0	0	0	0
1220	Otu1237	Bacteria	Cyanobacteria	Synechococcophycideae	Pseudanabaenales	Pseudanabaenaceae	Leptolyngbya	NA	0	0	0	0	0	2.14175	0	0	0	0	0	0	0	0	0	0	1.73596	0	0	0	0	0	0	0	0	0	0	0	0	0	0	0	0	0	0	0	0	0	0	0	0
1221	Otu1204	Bacteria	Bacteroidetes	Bacteroidia	Bacteroidales	Prevotellaceae	Prevotella	NA	0	0	0	0	0	0	0	0	0	0	0	0	0	0	0	0	0	0	0	0	0	0	0	0	0	0	0	0	0	0	0	0	0	0	0	0	0	0	0	0	0
1222	Otu1072	Bacteria	Actinobacteria	Actinobacteria	Actinomycetales	Corynebacteriaceae	Corynebacterium	NA	0	0	0	0	0	0	0	0	0	0	0	0	0	0	0	0	0	0	0	0	0	0	0	2.31962	0	0	0	0	0	0	0	0	0	0	0	0	0	0	0	0	0
1223	Otu1168	Bacteria	Proteobacteria	Alphaproteobacteria	Sphingomonadales	Sphingomonadaceae	Kaistobacter	NA	0	0	0	0	0	0	0	0	0	0	0	0	0	0	0	0	0	0	0	0	0	0	0	0	0	0	0	0	0	0	0	0	0	0	0	0	0	0	0	0	0
1224	Otu1241	Bacteria	Firmicutes	Clostridia	Clostridiales	[Mogibacteriaceae]	Mogibacterium	NA	0	0	0	0	0	0	0	0	0	0	0	0	0	0	0	0	0	0	0	0	0	0	0	0	0	0	0	0	0	0	0	0	0	0	0	0	0	0	0	0	0
1225	Otu1227	Bacteria	Firmicutes	Clostridia	Clostridiales	Eubacteriaceae	Anaerofustis	NA	0	0	0	0	0	0	0	0	0	0	0	0	0	0	0	0	0	0	0	0	0	0	0	0	0	0	0	0	0	0	0	0	0	0	0	0	0	0	0	0	0
1226	Otu1133	Bacteria	Firmicutes	Clostridia	Clostridiales	[Mogibacteriaceae]	NA	NA	0	0	0	0	0	0	0	0	0	0	0	0	0	0	0	0	0	0	0	0	0	0	0	0	0	0	0	0	0	0	0	0	0	0	0	0	0	0	0	0	0
1227	Otu1156	Bacteria	Firmicutes	Clostridia	Clostridiales	Lachnospiraceae	Coprococcus	NA	0	0	0	0	0	0	0	0	0	0	0	0	0	0	0	0	0	0	0	0	0	0	0	0	0	0	0	2.05643	0	0	0	0	0	0	0	0	0	0	0	0	0
1228	Otu1217	Bacteria	Actinobacteria	Coriobacteriia	Coriobacteriales	Coriobacteriaceae	NA	NA	0	0	0	0	0	0	0	0	0	0	0	0	0	0	0	0	0	0	0	0	0	0	0	0	0	0	0	0	0	0	0	0	0	0	0	0	0	0	0	0	0
1229	Otu1109	Bacteria	Proteobacteria	Gammaproteobacteria	Pseudomonadales	Pseudomonadaceae	Pseudomonas	NA	0	0	0	0	0	0	0	0	0	0	0	0	0	0	0	0	0	0	0	0	0	0	0	0	0	0	0	0	0	0	0	0	0	0	0	0	0	0	0	0	0
1230	Otu1138	Bacteria	Chloroflexi	Thermomicrobia	JG30-KF-CM45	NA	NA	NA	0	0	0	0	0	0	0	0	0	0	0	0	0	0	0	0	0	0	0	0	0	0	0	0	0	0	0	0	0	0	0	0	0	0	0	0	0	0	0	0	0
1231	Otu1085	Bacteria	Proteobacteria	Alphaproteobacteria	Rhodobacterales	Rhodobacteraceae	Rubellimicrobium	NA	0	0	0	0	0	0	0	0	0	0	0	0	0	0	0	0	0	0	0	0	0	0	0	0	0	0	0	0	0	0	0	0	0	0	0	0	0	0	0	0	0
1232	Otu1201	Bacteria	Verrucomicrobia	Opitutae	[Cerasicoccales]	[Cerasicoccaceae]	NA	NA	0	0	0	0	0	0	0	0	0	0	0	0	0	0	0	0	0	0	0	0	0	0	0	0	0	0	0	0	0	0	0	0	0	0	0	0	0	0	0	0	0
1233	Otu1166	Bacteria	Firmicutes	Clostridia	Clostridiales	Christensenellaceae	NA	NA	0	0	0	0	0	0	0	0	0	0	0	0	0	0	0	0	0	0	0	0	0	0	0	0	0	0	0	0	0	0	0	0	0	0	0	0	0	0	0	0	0
1234	Otu1251	NA	NA	NA	NA	NA	NA	NA	0	0	0	0	0	0	0	0	0	0	0	0	0	0	1.52239	0	0	0	0	0	0	0	0	0	0	0	0	0	0	0	0	0	0	0	0	0	0	0	0	0	0
1235	Otu1169	Bacteria	Cyanobacteria	Chloroplast	Streptophyta	NA	NA	NA	0	0	0	0	0	0	0	0	0	0	0	0	0	0	0	0	0	0	0	0	0	0	0	0	0	0	0	0	0	0	0	0	0	0	0	0	0	0	0	0	0
1236	Otu1206	Bacteria	Firmicutes	Clostridia	Clostridiales	Ruminococcaceae	NA	NA	0	0	0	0	0	0	0	0	0	0	0	0	0	0	0	0	0	0	0	0	0	0	0	0	0	0	0	0	0	0	0	0	0	0	0	0	0	0	0	0	0
1237	Otu1245	Bacteria	Proteobacteria	Alphaproteobacteria	Sphingomonadales	NA	NA	NA	0	0	0	0	0	0	0	0	0	0	0	0	0	0	0	0	0	0	0	0	0	0	0	0	0	0	0	0	0	0	0	0	0	0	0	0	0	0	0	0	0
1238	Otu1115	Bacteria	Fusobacteria	Fusobacteriia	Fusobacteriales	Leptotrichiaceae	Sneathia	NA	0	0	0	0	0	0	0	0	0	0	0	0	0	0	0	0	0	0	0	0	0	0	0	0	0	0	0	0	0	0	0	0	0	0	0	0	0	0	1.52063	0	0
1239	Otu1145	Bacteria	Proteobacteria	Alphaproteobacteria	Rhizobiales	NA	NA	NA	0	0	0	0	0	0	0	0	0	0	0	0	0	0	0	0	0	0	0	0	0	0	0	0	0	0	0	0	0	0	0	0	0	0	0	0	0	0	0	0	0
1240	Otu1174	Bacteria	Bacteroidetes	Bacteroidia	Bacteroidales	[Paraprevotellaceae]	NA	NA	0	0	0	0	0	0	0	0	0	0	0	0	0	0	0	0	0	0	0	0	0	0	0	0	0	0	0	0	0	0	0	0	0	0	0	0	0	0	0	0	0
1241	Otu1149	Bacteria	Firmicutes	Clostridia	Clostridiales	Christensenellaceae	NA	NA	0	0	0	0	0	0	0	0	0	0	0	0	0	0	0	0	0	0	0	0	0	0	0	0	0	0	0	0	0	0	0	0	0	0	0	0	0	0	0	0	0
1242	Otu1183	Bacteria	Proteobacteria	Alphaproteobacteria	NA	NA	NA	NA	0	0	0	0	0	0	0	0	0	0	0	0	0	0	0	0	0	0	0	0	0	0	0	0	0	0	0	0	0	0	0	0	0	0	0	0	0	0	0	0	0
1243	Otu1093	Bacteria	Proteobacteria	Alphaproteobacteria	Rhizobiales	NA	NA	NA	0	0	0	0	0	0	0	0	0	0	0	0	0	0	0	0	0	0	0	0	0	0	0	0	0	0	0	0	0	0	0	0	0	0	0	0	0	0	0	0	0
1244	Otu1170	NA	NA	NA	NA	NA	NA	NA	0	0	0	0	0	0	0	0	0	0	0	0	0	0	0	0	0	0	0	0	0	0	0	0	0	0	0	0	0	0	0	0	0	0	0	0	0	0	0	0	0
1245	Otu1097	Bacteria	Proteobacteria	Deltaproteobacteria	Desulfovibrionales	Desulfovibrionaceae	Desulfovibrio	NA	0	0	0	0	0	0	0	0	0	0	0	0	0	0	0	0	0	0	0	0	0	0	0	0	0	0	0	0	0	0	0	0	0	0	0	0	0	0	0	0	0
1246	Otu1200	Bacteria	Bacteroidetes	Bacteroidia	Bacteroidales	[Paraprevotellaceae]	[Prevotella]	NA	0	0	0	0	0	0	0	0	0	0	0	0	0	0	0	0	0	0	0	0	0	0	0	0	0	0	2.3913	0	0	0	0	0	0	0	0	0	0	0	0	0	0
1247	Otu1179	Bacteria	Cyanobacteria	Chloroplast	Streptophyta	NA	NA	NA	0	0	0	0	0	0	0	0	0	0	0	0	0	0	0	0	0	0	0	0	0	0	0	0	0	0	0	0	0	0	0	0	0	0	0	0	0	0	0	0	0
1248	Otu1140	Bacteria	Proteobacteria	Gammaproteobacteria	Xanthomonadales	Xanthomonadaceae	NA	NA	0	0	0	0	0	0	0	0	0	0	0	0	0	0	0	0	0	0	0	0	0	0	0	0	0	0	0	0	0	0	0	0	0	0	0	0	0	0	0	0	0
1249	Otu1230	Bacteria	Firmicutes	Clostridia	Clostridiales	Ruminococcaceae	NA	NA	0	0	0	0	0	0	0	0	0	0	0	0	0	0	0	0	0	0	0	0	0	0	0	0	0	0	0	0	0	0	0	0	0	0	0	0	0	0	0	0	0
1250	Otu1240	Bacteria	Deferribacteres	Deferribacteres	Deferribacterales	Deferribacteraceae	Mucispirillum	NA	0	0	0	0	0	0	0	0	0	0	0	0	0	0	0	0	0	0	0	0	0	0	0	0	0	0	0	0	0	0	0	0	0	0	0	0	0	0	0	0	0
1251	Otu1119	Bacteria	Firmicutes	Clostridia	Clostridiales	Peptococcaceae	rc4-4	NA	0	0	0	0	0	0	0	0	0	0	0	0	0	0	0	0	0	0	0	0	0	0	0	0	0	0	0	0	0	0	0	0	0	0	0	0	0	0	0	0	0
[truncated: 232 more columns]

## Sheet: OTUs beta-div
S6 Table. Raw css normalised operational taxonomic unit (OTU) data table for beta-diversity measures (n = 273).
CSS: cumulative sum scaling; OTU: operational taxonomic unit; NA: not available.
	OTU	Kingdom	Phylum	Class	Order	Family	Genus	Species	HK01	HK02	HK03	HK04	HK05	HK06	HK07	HK08	HK09	HK10	HK11	HK12	HK13	HK14	HK15	HK16	HK17	HK18	HK19	HK20	HM02	HM03	HM04	HM05	HM07	HM08	HM10	HM13	HM14	HM15	HM16	HM19	HM20	HM21	HM22	HM23	HM25	HM26	HM27	HM30	HM31
1	Otu1	Bacteria	Bacteroidetes	Bacteroidia	Bacteroidales	Prevotellaceae	Prevotella	copri	13.64	13.5621	13.7275	11.7565	13.3427	11.8741	13.4085	12.2913	11.9833	13.7737	10.5078	10.2018	13.8861	11.3989	13.7237	11.4203	13.9722	13.4431	12.903	14.0179	13.9475	11.8719	13.4386	13.8325	11.8527	12.2387	12.1887	12.8155	13.8407	11.8069	13.6186	12.8705	14.052	13.7684	13.867	13.5615	12.6357	13.854	14.3378	12.1712	13.1027
2	Otu3	Bacteria	Firmicutes	Clostridia	Clostridiales	Ruminococcaceae	Faecalibacterium	prausnitzii	12.6893	12.3738	13.5252	11.2163	12.9885	11.9255	13.0912	12.4138	12.935	13.1266	11.0971	11.9052	11.8567	11.638	12.4485	12.5704	12.7661	12.2105	13.3875	12.1851	12.7982	11.4823	12.2157	12.7905	11.8859	12.356	13.3203	12.4926	12.1852	13.348	13.4392	12.5365	12.7455	11.5221	12.8359	12.2776	12.4139	12.195	12.7058	12.9321	13.3077
3	Otu143	Bacteria	Bacteroidetes	Bacteroidia	Bacteroidales	Prevotellaceae	Prevotella	copri	11.1913	12.6936	13.1024	10.5749	12.7689	9.97521	11.7327	11.1014	12.0816	12.52	10.3802	9.93473	10.7745	10.0616	12.2284	11.0225	11.9321	11.2931	12.4621	13.837	12.3533	10.0598	12.1243	13.4689	9.62358	9.99205	10.3381	12.3039	11.7887	10.6673	12.0279	12.432	13.6595	13.0305	12.3755	12.779	12.7032	12.3166	12.9628	10.6271	10.295
4	Otu7	Bacteria	Firmicutes	Clostridia	Clostridiales	NA	NA	NA	8.429	10.5579	9.84218	9.56521	10.4805	9.86779	8.93925	8.09844	10.3689	10.0931	9.57749	8.40335	9.65816	11.5412	10.1572	10.4087	10.0722	9.99127	9.68236	12.3627	10.7295	9.18812	12.4449	12.0913	9.39111	11.6688	11.5227	9.77145	10.9512	10.7875	13.0058	9.96123	12.5803	11.5753	12.5774	10.4989	11.1392	11.8758	10.8261	10.6546	10.1198
5	Otu4	Bacteria	Firmicutes	Erysipelotrichi	Erysipelotrichales	Erysipelotrichaceae	Catenibacterium	NA	12.9815	11.8981	13.1487	8.76639	7.21619	9.5633	11.0049	12.6647	6.567	8.89015	8.36455	10.395	12.2488	12.7043	12.1925	11.4888	13.0116	11.1533	11.4202	8.81901	9.56522	9.89832	5.6947	10.9204	9.91745	11.5484	4.80193	9.30787	13.5041	9.41518	8.83695	13.2518	5.71188	10.8727	10.3173	11.2368	8.78727	10.3856	8.34527	11.9716	8.45969
6	Otu10	Bacteria	Firmicutes	Clostridia	Clostridiales	Lachnospiraceae	Blautia	NA	8.94621	9.42357	10.0129	9.87817	9.01659	9.58434	10.9053	10.0869	11.8296	10.3138	8.75054	9.16953	8.64553	9.03737	11.3373	10.3477	10.8512	11.1113	11.8041	10.4574	8.65943	9.06115	9.32704	9.89917	7.47414	10.1694	10.3543	8.85454	11.0737	10.6723	10.5906	10.2315	9.9598	10.1107	10.3224	9.9884	10.9445	10.8597	9.2719	9.13778	10.3162
7	Otu2	Bacteria	Proteobacteria	Gammaproteobacteria	Aeromonadales	Succinivibrionaceae	Succinivibrio	NA	13.2994	0	4.09473	14.2095	9.09985	14.2376	11.0469	12.8876	12.1953	13.5867	12.3535	8.75133	13.9552	9.97263	13.7793	11.9312	13.0532	0	14.494	11.508	9.9218	10.1747	10.0602	13.2248	11.3533	11.8608	1.7845	13.7896	12.6567	12.5708	12.6246	13.0361	9.41412	7.89138	2.44217	13.2903	8.86726	12.7946	2.29462	13.9318	12.7962
8	Otu14	Bacteria	Firmicutes	Erysipelotrichi	Erysipelotrichales	Erysipelotrichaceae	[Eubacterium]	biforme	7.99362	7.65105	8.76592	9.36261	7.27469	8.55459	7.78937	10.6273	7.77192	6.87986	7.31268	10.0168	9.89594	11.5683	10.2862	9.53252	11.0165	9.46667	8.46087	10.9088	7.68825	8.55812	10.2185	10.2565	9.68684	9.12649	10.1676	5.81832	9.55435	9.86605	11.1407	9.75154	11.4515	9.863	10.527	9.00177	10.7324	9.31219	9.45969	10.4659	8.87371
9	Otu229	Bacteria	Bacteroidetes	Bacteroidia	Bacteroidales	Prevotellaceae	Prevotella	copri	9.63783	11.0988	9.59455	10.6065	7.93119	6.77259	0	10.3475	9.30318	3.53801	7.62127	7.17305	11.1462	10.0967	10.5451	13.1228	9.29509	9.07998	10.0565	4.22663	10.6288	10.1499	10.2452	12.2382	8.63827	6.74386	11.0487	6.18177	11.0308	8.99287	10.4623	7.92919	10.6157	9.866	10.7772	11.1017	10.9881	10.6882	0	10.1749	11.3066
10	Otu19	Bacteria	Firmicutes	Clostridia	Clostridiales	Lachnospiraceae	NA	NA	9.87034	9.77959	6.64668	8.22281	7.38503	6.77259	8.69517	7.16297	7.36346	8.5898	9.02881	5.29339	8.4043	5.79471	11.4657	6.68767	8.60329	9.8494	9.09396	9.45587	8.59855	9.80234	9.9017	6.93774	9.9026	8.88277	11.8079	5.62932	7.77178	9.10566	11.5747	11.4639	9.89505	11.9135	9.5516	9.61331	8.69383	8.68371	7.44979	9.54828	9.1073
11	Otu13	Bacteria	Bacteroidetes	Bacteroidia	Bacteroidales	[Paraprevotellaceae]	[Prevotella]	NA	10.2053	10.2851	11.9729	6.28131	6.76411	8.88637	6.57564	8.72818	8.25922	0	4.7157	6.21429	7.49685	5.19827	8.21167	5.41504	9.42236	10.4695	10.9068	7.45683	11.2098	2.56413	9.48877	12.1431	8.42922	11.5136	0	8.44054	10.7602	11.0624	9.72325	8.75667	10.1611	10.0301	11.6107	10.2183	5.68307	9.63459	1.56224	10.721	9.52689
12	Otu18	Bacteria	Firmicutes	Clostridia	Clostridiales	Lachnospiraceae	NA	NA	9.2027	9.88242	5.05188	7.70643	7.51206	9.64065	8.72612	6.173	8.08989	10.6999	8.49661	7.93446	7.26505	6.94463	10.3328	9.08945	10.7536	8.73866	10.631	6.84454	8.01545	7.28347	10.7173	9.14196	8.73243	6.57886	11.7435	8.53339	7.46302	6.32366	12.3662	8.86976	10.3801	9.07098	12.147	7.90629	7.86256	11.3573	7.02133	8.72619	6.01858
13	Otu11	Bacteria	Firmicutes	Clostridia	Clostridiales	Veillonellaceae	Dialister	NA	12.1335	8.59027	10.6404	9.86374	10.5561	9.45327	9.17063	8.43142	10.2127	8.46533	8.31531	7.78624	8.97252	7.94977	9.64156	9.44035	6.47834	9.37217	0	9.331	8.9374	8.85461	6.58854	9.60895	6.644	9.36479	0	10.3015	10.7455	10.0153	9.50735	5.18069	6.28763	2.28569	9.37015	6.52214	9.78975	9.91938	9.71234	9.38079	5.25679
14	Otu12	Bacteria	Actinobacteria	Coriobacteriia	Coriobacteriales	Coriobacteriaceae	Collinsella	aerofaciens	8.45469	10.7681	10.0054	5.57944	6.76411	9.96322	10.6058	8.80463	8.80125	8.6747	7.1295	9.70632	6.48336	11.262	7.76095	6.46761	10.5456	10.8617	10.6641	8.46311	7.91916	10.8656	7.42985	10.4177	7.39148	9.51319	10.2825	7.07627	10.445	8.97138	7.26684	8.35194	8.10886	10.2458	8.01238	6.9249	8.69383	10.1674	9.07698	7.0411	8.96099
15	Otu25	Bacteria	Firmicutes	Clostridia	Clostridiales	Lachnospiraceae	[Ruminococcus]	gnavus	8.02825	9.31597	9.04753	7.79425	8.66943	9.27069	8.04396	8.41525	8.12125	9.66163	7.75389	8.88853	7.76923	8.72128	8.20056	8.24357	8.11935	8.40649	9.43853	8.52391	8.04182	8.83145	7.82271	9.4878	7.80132	7.82571	9.53969	6.58027	9.08974	9.04523	9.22069	8.64895	8.99435	8.8281	9.10562	8.20393	9.08364	9.18138	8.53952	9.2283	9.54241
16	Otu6	Bacteria	Proteobacteria	Gammaproteobacteria	Enterobacteriales	Enterobacteriaceae	NA	NA	11.8964	9.54892	7.87187	12.3316	13.2861	8.60692	8.01919	6.57336	6.30093	10.6795	6.17173	0	12.5426	10.7395	3.33498	7.00094	8.87502	8.97136	6.40153	6.35778	3.02855	5.84577	4.32536	11.7443	7.51933	12.2061	4.52387	7.99459	6.22273	6.54348	8.04054	9.96723	10.3633	11.5325	4.38927	2.87627	3.09705	10.5923	7.57329	2.82355	3.83773
17	Otu126	Bacteria	Bacteroidetes	Bacteroidia	Bacteroidales	Prevotellaceae	Prevotella	stercorea	9.81687	8.8149	10.8372	7.75726	4.98956	7.8378	6.46989	9.6106	7.52851	9.26845	7.55008	9.60965	9.99781	8.3986	8.80969	9.67169	11.1016	9.9726	8.07046	6.7459	8.14274	6.48304	9.17687	11.194	6.78019	6.6077	0	9.0305	7.54662	4.30979	8.34933	5.40918	11.4153	10.5939	8.90002	10.6413	3.46931	9.43212	8.0692	7.58864	10.4066
18	Otu8	Bacteria	Actinobacteria	Actinobacteria	Bifidobacteriales	Bifidobacteriaceae	Bifidobacterium	NA	10.3729	8.15034	11.5265	8.70297	13.5564	11.9591	10.3392	11.611	8.76861	7.4694	7.19318	5.1712	9.11186	11.8578	14.0271	12.3618	11.2237	9.75268	8.9722	8.16529	12.1838	9.57956	11.179	11.9586	8.78889	5.23571	4.52387	7.91399	10.7862	9.39917	11.3008	11.062	0	10.3565	7.36702	4.32391	2.59402	6.29556	10.4746	8.10096	11.4899
19	Otu33	Bacteria	Firmicutes	Clostridia	Clostridiales	Lachnospiraceae	[Ruminococcus]	NA	7.78669	9.83398	8.81827	6.89454	5.245	10.1191	8.0562	8.30554	8.03605	8.62125	7.55008	7.65562	7.82146	9.44784	9.0575	8.34873	10.2588	8.50628	7.88797	8.75282	7.14783	9.21222	8.39878	9.16321	7.5739	9.29113	8.89278	8.18979	8.67249	8.32711	10.4679	9.89362	8.62321	7.93773	9.00336	9.39964	8.95042	8.57982	7.31473	8.86433	9.21453
20	Otu600	Bacteria	Bacteroidetes	Bacteroidia	Bacteroidales	Prevotellaceae	Prevotella	stercorea	7.49639	9.83398	9.69596	8.36069	8.83411	8.77186	9.73967	8.61951	6.26394	9.88862	6.53336	9.08322	10.421	7.99299	7.83462	7.70966	9.14911	5.88127	8.61347	8.23967	7.67146	5.84577	9.84805	9.18416	8.76563	5.50467	2.55826	7.8861	8.78004	6.38995	9.09658	7.48722	8.97236	7.91474	8.67589	9.93331	6.6328	8.73988	8.62765	8.68417	7.92494
21	Otu29	Bacteria	Firmicutes	Clostridia	Clostridiales	Ruminococcaceae	NA	NA	7.19486	7.99744	7.58006	9.71738	7.30308	8.7534	8.74135	7.79542	7.87365	8.43909	8.75582	9.26969	9.60948	8.62153	6.75246	9.39196	8.73705	9.76514	6.89404	7.20785	6.5558	9.59339	6.58854	8.00431	9.43894	7.82571	9.1253	8.62062	5.17344	8.6311	7.45831	6.71059	6.80142	7.57684	6.4869	8.36061	7.07148	8.01203	8.80191	7.2282	8.2614
22	Otu367	Bacteria	Firmicutes	Erysipelotrichi	Erysipelotrichales	Erysipelotrichaceae	[Eubacterium]	biforme	8.12741	5.98499	4.305	7.30655	9.39841	3.89616	5.37328	11.1777	8.26859	10.0154	7.60964	7.66697	7.07733	10.3812	9.26891	6.59743	9.661	9.65572	6.07337	11.5279	10.0701	8.38867	6.72468	9.40099	11.296	10.0641	0	6.4338	10.2216	10.4221	11.4909	9.20001	8.80003	5.08516	9.41301	7.68702	8.11935	10.4396	8.89363	6.26656	7.56856
23	Otu50	Bacteria	Firmicutes	Clostridia	Clostridiales	NA	NA	NA	8.11135	7.11543	9.17345	7.59905	7.79791	9.52029	7.83268	7.65105	8.8077	7.24549	6.62857	7.51198	7.1335	7.9607	9.23122	8.49752	7.56922	7.10275	8.46087	8.44226	7.41321	6.92354	6.27035	8.24263	8.92944	7.16849	6.51514	6.50889	9.49245	7.34836	8.70148	8.0806	8.06798	6.36449	7.78472	7.02197	7.96792	9.03752	8.42121	7.1062	9.90456
24	Otu44	Bacteria	Firmicutes	Clostridia	Clostridiales	Ruminococcaceae	NA	NA	4.85119	8.33574	7.47528	9.35024	8.19627	8.88637	9.02265	8.27003	8.41919	8.06886	8.49029	9.25473	8.61626	8.71484	6.89702	7.63602	8.4764	10.0836	6.31513	6.00655	7.37224	11.4786	9.45	7.59896	8.56473	7.724	8.28315	8.75779	5.54269	7.34836	6.05688	7.36545	6.42346	8.11962	6.55653	7.37421	7.7657	6.97143	9.07698	7.76026	9.09332
25	Otu37	Bacteria	Firmicutes	Clostridia	Clostridiales	Lachnospiraceae	NA	NA	9.38744	8.7641	9.78194	7.55663	6.44549	7.50427	7.51588	7.36161	8.43592	7.82052	6.91962	7.71149	6.02996	7.36224	7.56709	7.82018	8.1957	8.71319	9.58418	7.72196	7.49183	7.98909	6.96358	8.22252	6.35089	8.49215	9.00001	7.1485	8.58292	9.66654	8.55197	8.2959	8.21252	6.25892	9.04029	7.68702	10.2136	10.6612	7.98273	7.94954	8.65319
26	Otu41	Bacteria	Firmicutes	Clostridia	Clostridiales	Lachnospiraceae	Blautia	NA	8.58834	6.91266	7.45338	7.27201	8.18106	7.8378	8.12749	7.47511	8.39373	8.04587	7.55008	9.33518	8.16924	7.47323	5.22356	8.25345	7.7657	8.52103	9.14494	8.77799	7.37224	8.8158	6.20976	8.81262	8.16347	7.64271	9.94593	6.58027	9.84596	7.20841	8.4542	8.37916	6.18942	6.64151	8.60373	7.42834	9.36289	7.49659	7.89074	8.0018	7.20238
27	Otu26	Bacteria	Firmicutes	Clostridia	Clostridiales	Clostridiaceae	NA	NA	5.82598	9.28627	7.60013	5.97264	7.58323	10.6891	2.95263	4.03427	9.71308	9.33162	8.81774	8.57582	4.305	7.13029	7.23841	8.69899	8.68503	9.64566	8.01673	4.57197	8.1669	3.0654	10.0983	8.44712	9.56282	6.21644	5.64096	6.03705	12.8826	8.3015	8.96867	2.3644	8.74922	9.72114	7.13637	5.96141	7.58823	11.5335	12.0909	4.26582	11.7812
28	Otu21	Bacteria	Bacteroidetes	Bacteroidia	Bacteroidales	Prevotellaceae	Prevotella	stercorea	5.90264	7.75879	8.47122	6.38192	7.51206	11.4871	6.04807	11.2026	6.59706	10.0476	6.34994	9.45785	8.98784	9.68375	5.73532	7.11374	8.56542	10.3065	7.39297	4.57197	9.60113	3.73173	7.03517	10.234	10.3167	8.20181	0	8.15514	4.86147	3.62052	10.9704	7.15055	7.15369	6.80045	8.33319	10.2686	7.4074	9.55463	4.21553	9.39389	6.78192
29	Otu58	Bacteria	Firmicutes	Clostridia	Clostridiales	Ruminococcaceae	NA	NA	5.90264	6.39432	5.96952	5.33363	5.35755	8.23362	7.28592	6.76411	7.23554	7.76527	6.67392	6.08489	7.01888	9.2438	7.68331	6.56605	9.32373	7.44982	7.55253	8.41041	6.7602	9.37054	5.78053	7.7611	5.6982	8.49986	8.27178	7.50095	7.94611	8.44873	7.97937	7.48722	7.9227	7.17403	7.69494	8.87757	7.79871	6.89926	5.5812	6.90136	7.46378
30	Otu485	Bacteria	Bacteroidetes	Bacteroidia	Bacteroidales	Prevotellaceae	Prevotella	stercorea	7.56875	9.20606	8.15574	8.60229	6.44549	8.27302	6.31563	8.94071	7.9455	7.96236	8.75054	7.47372	8.29771	9.50867	6.55738	9.89961	9.88506	6.72346	10.3986	4.22663	6.27375	7.41391	8.63599	8.41203	7.22415	8.87686	0	6.68112	8.95343	4.67141	10.5622	7.4189	8.84911	7.56212	6.16899	9.85643	8.0661	8.86513	7.3497	7.80015	5.61095
31	Otu35	Bacteria	Proteobacteria	Betaproteobacteria	Burkholderiales	Alcaligenaceae	Sutterella	NA	8.4419	9.2187	7.0484	7.62665	9.45643	8.37311	7.44322	8.02578	5.48904	7.09678	6.67392	7.75467	7.93645	7.13029	8.03542	7.17742	7.47023	9.22673	9.04111	8.32187	9.21161	4.36849	0	7.71866	7.98167	7.149	0	7.26139	4.46288	10.1742	8.58313	7.59951	5.30599	8.85853	9.57696	8.37905	7.9386	6.74312	8.24667	7.677	7.06586
32	Otu59	Bacteria	Firmicutes	Clostridia	Clostridiales	Lachnospiraceae	Dorea	NA	8.61137	8.18938	8.29771	6.67417	7.6288	5.89077	7.01223	8.17723	7.09517	7.34304	7.55008	7.02216	6.60755	7.57629	6.97728	5.61225	5.99937	7.83944	3.0654	7.72196	6.82237	7.84236	5.6947	6.08929	6.98737	7.0889	7.46792	6.22695	6.7315	7.33159	8.2876	8.28634	6.66188	6.84976	8.401	7.39248	6.21039	7.65105	7.20442	6.57327	8.04602
33	Otu34	Bacteria	Firmicutes	Clostridia	Clostridiales	Clostridiaceae	NA	NA	3.36288	6.63954	5.84047	5.68823	7.02493	8.54389	6.54125	2.75899	10.0938	8.41237	7.84592	5.35081	5.84047	6.83013	5.30875	8.6248	7.7489	6.27865	8.96513	3.10349	8.24841	5.33314	7.99417	8.7991	10.2629	6.71764	5.49217	4.10151	7.94611	5.84542	8.50933	2.85281	5.78095	7.94909	6.8617	6.30787	6.80518	8.70503	9.74554	4.26582	9.06494
34	Otu426	Bacteria	Bacteroidetes	Bacteroidia	Bacteroidales	Prevotellaceae	Prevotella	stercorea	7.10038	9.69622	9.6819	7.25442	4.67894	6.73546	5.11719	8.36565	4.64109	11.5317	6.43142	6.61668	7.78685	7.37863	9.42015	5.94056	7.67969	2.24437	8.95801	8.54362	4.63612	4.67638	6.4382	5.89966	6.72339	6.57886	0	4.72269	10.7689	8.78685	8.96867	8.01269	8.97973	7.70296	6.25528	8.81122	7.31913	6.89926	3.42836	8.16347	9.53726
35	Otu628	Bacteria	Bacteroidetes	Bacteroidia	Bacteroidales	Prevotellaceae	Prevotella	copri	7.36708	5.00759	5.164	4.30207	8.24098	8.97664	4.55286	8.95755	8.57077	5.21309	5.96835	5.65429	6.14374	4.86767	8.65561	9.04462	8.0796	8.23809	9.26503	9.34792	9.52373	6.07337	2.06164	8.57158	5.48695	5.44198	7.80409	7.42543	6.47118	6.68222	7.52403	8.44076	7.84418	6.66924	9.13436	8.433	7.07148	8.20397	7.52821	9.08224	5.15277
36	Otu72	Bacteria	Firmicutes	Clostridia	Clostridiales	Lachnospiraceae	Blautia	NA	7.86541	8.62865	7.28998	6.21011	6.84356	7.06967	7.63483	6.05278	7.46474	6.62446	7.14568	7.6894	5.36508	7.36224	7.61805	7.06967	7.7489	6.86898	6.48304	8.47342	5.74163	6.95245	6.76734	6.29587	6.70395	6.48869	8.24877	6.39473	8.58292	8.4871	6.37447	7.06372	7.15369	8.18833	8.66017	6.00955	8.435	6.68707	7.27888	5.22782	6.8829
37	Otu45	Bacteria	Firmicutes	Clostridia	Clostridiales	Veillonellaceae	Phascolarctobacterium	NA	5.65923	8.88791	7.36228	8.2934	5.35755	7.52617	7.13264	7.938	6.337	8.90938	5.93148	8.49535	6.56733	7.87087	9.49476	6.03526	7.54996	7.04266	8.71818	8.39964	8.43905	7.94662	8.38514	7.20702	9.08783	5.92708	6.94544	5.93183	2.17273	8.7991	7.16064	6.94728	7.39313	7.37268	6.02904	7.53085	7.47023	6.13725	5.63889	6.42805	7.12203
38	Otu55	Bacteria	Firmicutes	Clostridia	Clostridiales	Lachnospiraceae	NA	NA	5.47066	6.52214	5.77134	6.64747	8.9819	8.20674	6.27435	7.55104	7.83633	8.83755	6.67392	7.22003	6.60755	6.35451	7.79087	8.38514	6.6328	8.88843	7.97507	9.46106	7.02102	8.61347	7.58102	7.50218	6.74257	5.15983	8.39216	5.9854	6.22273	6.25417	8.20985	5.60638	3.79218	4.20491	5.63751	6.9249	7.0442	7.9774	6.27	7.2282	9.99004
39	Otu22	Bacteria	Firmicutes	Clostridia	Clostridiales	Clostridiaceae	NA	NA	7.06745	7.9827	5.77134	7.59905	4.28255	8.2987	4.55286	6.24793	9.3258	8.30024	8.76633	5.35081	3.17679	5.79471	5.96263	8.54657	7.17569	9.36401	6.44286	5.82518	6.13365	0	8.30052	5.01999	8.09795	4.59491	5.83882	6.91996	10.4119	5.93696	10.1273	0	7.1795	10.0618	6.12383	3.24133	7.31913	12.4271	10.0704	3.33893	6.01858
40	Otu61	Bacteria	Firmicutes	Clostridia	Clostridiales	Clostridiaceae	Clostridium	NA	4.6875	8.80656	5.164	8.93594	5.6505	6.69735	6.14288	7.34464	5.55177	6.46023	8.21916	7.744	6.52596	7.31193	5.67242	6.59743	6.10874	6.72346	7.62615	5.37526	9.64909	8.22061	7.10337	8.21236	7.13984	7.00465	6.43587	7.78398	3.91026	8.57522	6.67374	9.46433	7.07335	10.3798	6.55653	8.6686	7.0442	6.89926	7.31473	7.0411	6.8829
41	Otu78	Bacteria	Firmicutes	Clostridia	Clostridiales	Lachnospiraceae	Lachnospira	NA	7.94006	5.11961	1.88008	5.11719	7.35823	7.45943	8.28129	4.98956	7.29176	7.05132	7.34107	5.8261	8.07198	6.02036	7.5497	6.71653	9.41172	7.52495	6.22323	6.60292	6.69523	5.33314	8.11473	5.49266	6.32567	6.48869	7.56426	7.42543	9.52717	6.70844	9.99066	8.49154	8.53598	4.04473	6.65504	6.6792	10.7745	3.72736	6.23302	7.49451	6.33605
42	Otu52	Bacteria	Firmicutes	Clostridia	Clostridiales	Lachnospiraceae	NA	NA	6.4543	7.92219	6.02996	6.31563	3.35484	4.84688	5.02062	7.02066	8.22113	7.92504	3.76959	6.54468	6.86148	6.41931	5.13302	3.96193	7.89346	7.88578	8.22061	8.64746	5.92281	6.6687	7.53237	7.36214	8.57547	5.56475	8.70269	6.83496	7.27971	8.60343	9.37113	5.66654	5.48226	8.07884	7.38627	7.44594	6.89951	7.88077	6.99947	6.74662	9.34415
43	Otu739	Bacteria	Firmicutes	Clostridia	Clostridiales	Lachnospiraceae	NA	NA	8.49239	6.04297	8.41567	2.2465	4.84259	7.06967	7.78937	6.31915	5.12648	5.91762	6.67392	2.06513	5.456	7.05071	8.03542	5.01123	5.18049	6.05356	5.4185	8.29886	7.52959	3.0654	8.16347	6.6371	7.31665	4.59491	7.32125	4.72269	7.62564	6.02304	7.29221	7.29096	8.56564	5.44744	7.66373	7.41052	6.10874	7.70849	7.36687	4.97247	6.18604
44	Otu80	Bacteria	Firmicutes	Clostridia	Clostridiales	Lachnospiraceae	Dorea	formicigenerans	7.28354	7.29319	7.36228	6.41396	6.68002	6.73546	6.79587	6.54392	5.77853	7.4166	7.02837	6.59308	5.77134	6.56963	8.39816	5.61225	7.07148	7.40279	7.53353	6.52574	5.37757	7.84236	6.72468	8.39416	7.77361	7.10921	6.69613	6.50889	7.81738	6.96917	7.99491	6.49524	7.41503	6.14501	5.81845	5.96141	7.20061	7.28635	6.07481	7.19866	7.79276
45	Otu584	Bacteria	Firmicutes	Clostridia	Clostridiales	Lachnospiraceae	NA	NA	6.99927	5.65394	10.5427	5.63486	6.10208	4.97982	7.94219	7.39496	7.23554	6.93096	5.64308	6.05065	4.93029	4.86767	6.44896	5.10154	8.02484	8.55728	5.49908	7.65105	5.74163	8.52963	3.39559	7.88143	6.79864	4.19963	6.6617	6.03705	7.27971	7.94146	7.45831	5.18069	6.02829	6.82532	6.33669	3.53242	6.47834	6.92372	6.37558	5.44471	6.18604
46	Otu227	Bacteria	Firmicutes	Bacilli	Lactobacillales	Streptococcaceae	Streptococcus	NA	5.36624	9.28627	10.8809	3.37341	3.35484	5.67242	1.69919	2.27684	9.36126	4.16873	3.38938	1.37426	2.66947	3.3783	11.4761	5.61225	6.51854	6.17049	6.73675	8.01808	8.55344	6.26991	6.92641	7.74709	5.34355	4.80875	8.87034	3.64931	9.34457	7.81446	8.64352	5.33697	5.30599	6.33015	7.32773	5.28743	7.0164	4.11491	4.61102	4.66198	8.76325
47	Otu40	Bacteria	Firmicutes	Erysipelotrichi	Erysipelotrichales	Erysipelotrichaceae	NA	NA	3.74243	7.80978	1.88008	5.11719	4.98956	4.97982	9.56663	5.72583	7.55938	8.59772	6.50855	4.96601	4.09473	5.04242	6.95102	5.41504	8.51664	9.25789	7.94662	6.71146	2.52939	7.679	9.37611	7.45125	6.7615	7.10921	9.59091	5.93183	5.42979	7.59313	9.9474	7.52021	7.61745	5.51013	8.51906	5.28743	8.37058	8.29115	3.87498	4.97247	8.61455
48	Otu28	Bacteria	Firmicutes	Clostridia	Clostridiales	Ruminococcaceae	Ruminococcus	NA	0	7.55469	3.17679	6.56427	2.83872	5.8216	7.74472	9.54897	6.50494	7.32405	7.66684	4.32972	1.88008	9.47477	5.85345	2.36923	4.96471	8.02687	3.97655	7.85412	4.88945	9.10687	7.50742	9.30862	7.32939	6.79492	9.58173	5.33131	0	7.42941	6.6346	9.62837	9.76895	12.1072	9.4177	10.0357	8.4764	7.32358	6.70758	8.38951	8.45969
49	Otu67	Bacteria	Actinobacteria	Coriobacteriia	Coriobacteriales	Coriobacteriaceae	NA	NA	5.82598	6.09872	7.63946	4.55286	3.35484	7.87242	6.9869	6.24793	4.08475	6.3139	8.24193	8.5017	4.09473	7.69882	6.78255	7.29692	5.27737	8.27338	4.67638	6.84454	6.99426	9.26503	3.39559	5.94946	7.39148	7.3839	6.62643	7.1718	6.35229	6.85646	9.01512	6.89793	6.50739	7.35571	7.44252	7.62657	6.35058	6.68707	6.56605	5.7999	9.56792
50	Otu452	Bacteria	Firmicutes	Clostridia	Clostridiales	Lachnospiraceae	Roseburia	NA	7.54503	5.41137	7.40855	3.37341	4.28255	6.80879	7.08567	6.24793	4.2452	5.75699	5.96835	2.06513	4.79751	5.88925	7.95842	4.44846	5.36815	6.44263	5.24241	7.65105	6.5558	3.4367	6.20976	6.575	6.58145	4.99494	7.56426	5.05886	6.22273	6.62831	6.27618	6.94728	7.79493	5.68335	7.09016	7.13478	6.05509	7.04015	6.27	4.97247	6.13235
51	Otu524	Bacteria	Bacteroidetes	Bacteroidia	Bacteroidales	[Paraprevotellaceae]	[Prevotella]	NA	4.04263	9.94459	8.52471	4.30207	2.02748	9.0236	0	3.11974	8.05782	0	3.76959	3.60247	7.5597	5.2703	8.23362	3.22239	9.92673	4.66101	10.9893	7.61424	6.40143	0	4.32536	11.8725	4.04952	6.51938	0	7.50095	9.70144	4.77428	9.85678	2.85281	8.88092	9.88977	7.82759	5.43574	6.95914	9.38004	0	10.6869	8.2614
52	Otu296	Bacteria	Firmicutes	Clostridia	Clostridiales	Lachnospiraceae	Blautia	NA	7.19486	5.57753	9.35569	6.75143	5.46195	5.67242	4.40767	6.09398	6.59706	6.68525	6.10707	6.56908	3.84848	7.05071	4.93289	6.03526	5.68307	6.01238	5.1456	5.28446	3.3987	6.31513	5.03325	6.72549	7.34203	4.47479	5.32624	6.4338	7.65105	4.67141	5.29467	8.74277	4.59313	7.96036	5.76062	6.64912	6.16046	7.68005	6.44191	6.4781	6.28776
53	Otu27	Bacteria	Proteobacteria	Gammaproteobacteria	Pasteurellales	Pasteurellaceae	Haemophilus	NA	5.65923	7.08815	5.164	3.37341	4.28255	4.35364	1.69919	3.11974	8.72164	4.16873	2.87167	3.60247	3.17679	2.25078	9.70579	5.01123	8.26821	3.08349	4.36849	7.85412	5.60682	1.78952	7.16849	7.77498	7.06562	4.03949	5.41159	1.7266	7.06967	8.56807	5.19058	3.21704	5.39681	8.67234	10.2663	4.46869	5.36815	9.35328	4.72195	4.01771	5.25679
54	Otu969	Bacteria	Firmicutes	Clostridia	Clostridiales	Ruminococcaceae	Faecalibacterium	prausnitzii	5.65923	6.52214	6.19743	4.30207	6.44549	4.84688	7.06161	5.5593	5.97444	6.38892	4.19987	5.29339	4.65126	5.33891	7.25996	5.26679	6.51854	5.73705	5.96405	6.00655	5.20162	4.36849	5.78053	5.49266	6.19251	6.71764	7.46792	6.4338	5.3073	8.20352	7.36575	6.02935	7.25428	5.3819	6.8617	5.75099	5.94142	5.9113	5.74777	5.34034	6.18604
55	Otu88	Bacteria	Firmicutes	Clostridia	Clostridiales	NA	NA	NA	6.96392	5.92458	7.76923	2.72639	5.245	6.19421	7.53348	6.76411	7.05242	5.6992	5.44804	5.10599	4.79751	5.79471	6.37188	5.48382	6.21039	6.31297	7.00859	6.4442	4.76834	3.97655	5.50603	6.575	3.77924	5.56475	7.08188	6.64828	6.77836	6.28933	6.32616	7.19208	5.84688	6.18399	6.55653	5.28743	5.81802	4.42009	6.62434	4.97247	6.13235
56	Otu97	Bacteria	Firmicutes	Clostridia	Clostridiales	Lachnospiraceae	Coprococcus	NA	7.16405	4.60743	6.08798	5.68823	6.22586	5.74894	6.43285	5.49923	6.18698	6.06215	6.10707	5.97961	6.89436	6.65283	6.11232	6.71653	6.437	6.31297	5.78278	5.37526	4.32863	6.89404	2.87759	5.79461	5.53174	6.05825	7.13303	5.41178	5.17344	6.10427	6.6346	7.73212	7.65474	7.07383	6.29655	5.75099	6.55764	5.70101	5.52111	4.82556	7.39706
57	Otu47	Bacteria	Bacteroidetes	Bacteroidia	Bacteroidales	Prevotellaceae	Prevotella	copri	9.55712	3.13623	5.164	6.87166	10.3334	10.3423	0	7.56576	6.40654	1.643	4.53088	6.41608	9.42485	7.69882	9.83705	6.08037	5.53419	2.7241	1.78952	1.82034	9.68718	2.56413	0	5.99759	3.62239	0	0	7.1485	6.08037	4.77428	5.29467	10.4115	7.07335	0	7.79915	3.98177	8.51664	9.59326	8.2651	7.858	1.87168
58	Otu87	Bacteria	Firmicutes	Clostridia	Clostridiales	Lachnospiraceae	Lachnospira	NA	6.7315	6.88121	6.82783	3.08587	5.35755	9.11316	5.2077	5.43655	6.79156	7.93759	3.38938	3.39974	7.67774	3.3783	5.22356	4.91488	6.86875	5.63221	6.63343	7.86982	5.60682	6.44286	7.93925	8.31089	6.37568	4.70579	7.25351	4.44528	8.82538	5.64282	9.06012	5.00542	5.39681	5.00035	7.34751	5.75099	4.56499	5.95941	7.04286	5.63321	7.00741
59	Otu49	Bacteria	Bacteroidetes	Bacteroidia	Bacteroidales	Bacteroidaceae	Bacteroides	NA	4.50283	10.1498	3.55138	6.56427	4.03427	6.24793	0	4.80339	4.52081	9.22304	6.23361	9.16953	5.26804	6.32098	4.70044	1.62449	6.59571	7.53952	9.18812	10.8447	6.31757	6.17499	4.88613	9.29905	9.04984	5.67788	0	5.81832	5.6474	7.90792	7.38945	6.71059	6.80142	6.89745	5.27404	6.18748	2.59402	8.20397	6.47396	7.07402	5.04067
60	Otu92	Bacteria	Firmicutes	Clostridia	Clostridiales	Ruminococcaceae	NA	NA	8.99079	3.50965	6.08798	3.61306	4.03427	3.22239	7.01223	5.30237	8.51676	6.46023	5.89365	6.27488	5.456	3.82354	6.24793	5.78573	4.71088	5.51916	6.92354	6.40164	4.63612	6.40153	4.07665	7.14426	6.74257	4.70579	6.16801	6.64828	6.86777	4.77428	6.32616	5.77984	7.07335	3.41818	6.02904	5.12212	5.68307	4.67185	4.05528	4.01771	6.78192
61	Otu120	Bacteria	Firmicutes	Clostridia	Clostridiales	NA	NA	NA	4.04263	6.91266	5.96952	5.78939	3.73419	1.91754	7.22221	5.43655	5.55177	7.32405	7.76441	6.87335	4.79751	5.69354	5.7956	6.36194	7.20061	7.75457	4.92998	5.61769	5.00118	7.30605	5.03325	5.62111	6.24726	6.09945	6.79473	5.93183	5.6474	6.18116	5.99642	7.81421	5.20905	7.54725	4.89844	5.28743	7.0164	5.75652	2.29462	6.20845	6.13235
62	Otu38	Bacteria	Bacteroidetes	Bacteroidia	Bacteroidales	Prevotellaceae	Prevotella	NA	0	8.34729	0	1.52239	0	5.59163	0	9.6106	0	9.87238	6.91962	7.33832	8.30995	5.58474	6.37188	1.62449	6.51854	8.34147	6.70313	7.32637	6.72808	1.78952	3.39559	6.29587	5.84742	2.28125	12.4071	6.74464	7.49143	5.27295	5.48271	4.80586	9.63077	7.48619	5.92759	6.00955	5.18049	6.62876	0	7.73989	0
63	Otu64	Bacteria	Firmicutes	Clostridia	Clostridiales	Ruminococcaceae	NA	NA	4.04263	5.32052	0	6.64747	6.44549	5.10154	7.265	6.86276	5.72509	5.86604	6.48329	8.56978	7.26505	5.93429	4.82134	5.98869	3.09705	7.14146	5.4185	2.6001	5.74163	10.0565	5.86153	3.52133	6.1356	4.80875	7.99593	7.21729	2.17273	4.30979	3.5764	5.7243	5.20905	5.51013	5.43057	5.57021	4.71088	3.19586	7.91429	6.08469	0
64	Otu69	Bacteria	Firmicutes	Clostridia	Clostridiales	NA	NA	NA	7.52091	7.42985	4.09473	5.11719	6.39364	3.22239	8.16185	4.70044	4.64109	5.0377	6.91962	7.72241	4.79751	5.84275	7.34309	5.01123	3.76495	4.94984	5.49908	3.7717	8.0805	5.04181	9.48877	3.52133	8.31852	2.28125	7.77217	4.72269	0	7.26249	7.24101	8.02423	7.04555	4.81413	8.34308	5.91161	5.27737	4.88613	4.9211	5.63321	4.29403
65	Otu43	Bacteria	Proteobacteria	Gammaproteobacteria	Enterobacteriales	Enterobacteriaceae	NA	NA	12.7339	0	7.69651	5.97264	2.83872	7.54775	4.68477	3.64829	5.42345	1.643	5.0266	0	3.17679	7.79964	9.90018	5.8392	8.22028	4.55028	1.78952	2.6001	0	7.37173	4.72229	11.3045	8.02931	2.76373	3.43028	3.35584	0	6.35719	4.51462	1.62044	6.73333	8.25391	6.16899	7.62657	3.76495	3.93411	6.11602	0	4.08385
66	Otu63	Bacteria	Firmicutes	Clostridia	Clostridiales	NA	NA	NA	3.74243	8.27655	1.88008	3.8185	4.49432	8.28592	5.29286	2.75899	8.88282	7.66319	7.02837	3.39974	2.66947	5.74501	4.42321	8.79685	6.86875	5.45913	5.78278	2.6001	9.01931	1.78952	6.96358	7.9194	8.84321	3.6534	4.36176	4.28361	6.35229	3.09305	8.73887	0	4.87173	7.03172	5.0019	5.03177	5.68307	7.24812	8.81448	4.01771	8.0018
67	Otu129	Bacteria	Firmicutes	Clostridia	Clostridiales	Lachnospiraceae	NA	NA	7.61505	5.72651	6.95797	5.7397	5.245	4.35364	5.89305	5.30237	6.01953	5.12806	5.64308	5.1712	4.79751	4.43807	6.89702	4.57994	6.25865	5.57679	7.1147	7.02363	6.88197	4.18579	6.58854	6.04416	3.9207	3.85933	5.13873	4.10151	6.22273	5.98064	6.55299	5.77984	5.10513	5.51013	5.92759	5.12212	6.30534	4.98241	5.09606	5.22782	5.75999
68	Otu112	Bacteria	Firmicutes	Clostridia	Clostridiales	Lachnospiraceae	NA	NA	6.59954	6.97356	6.64668	7.18185	7.79791	3.59826	6.57564	6.24793	5.20665	4.72671	4.7157	6.44273	5.26804	5.33891	5.46538	6.77259	6.47834	6.01238	5.90612	6.00655	6.51873	7.03586	5.60345	7.26716	3.24588	3.6534	7.68915	5.56039	5.54269	5.20091	6.37447	5.47795	4.87173	5.3819	7.56583	4.72082	4.21973	4.11491	5.09606	6.26656	5.53022
69	Otu317	Bacteria	Bacteroidetes	Bacteroidia	Bacteroidales	Prevotellaceae	Prevotella	stercorea	2.03421	8.78972	4.79751	5.68823	4.49432	4.84688	5.11719	7.34464	3.45681	10.0903	6.0043	6.27488	6.75807	3.3783	2.96683	1.62449	7.47023	0	8.9146	10.6941	3.693	7.87292	4.72229	5.35164	6.78019	6.01584	0	2.98703	3.00316	1.52769	2.69253	6.65227	3.79218	8.66547	3.30293	7.02197	5.94142	3.72736	3.87498	6.32242	8.19748
70	Otu115	Bacteria	Firmicutes	Clostridia	Clostridiales	NA	NA	NA	4.50283	5.49684	5.164	5.83743	4.49432	6.97728	6.57564	5.67242	4.8552	4.83799	5.89365	6.15104	1.88008	6.56963	4.26167	5.26679	5.61055	7.65105	5.5754	6.11592	7.90487	6.01975	2.06164	5.55832	6.78019	4.80875	7.27644	5.93183	5.02587	4.30979	7.01586	6.56012	4.99315	7.07383	4.38927	5.57021	5.75213	6.36864	5.79928	5.34034	4.47746
71	Otu54	Bacteria	Firmicutes	Clostridia	Clostridiales	NA	NA	NA	6.59954	6.20413	0	5.97264	7.09154	7.69039	2.95263	3.11974	7.55938	6.52818	9.9233	4.81096	1.88008	5.74501	1.71049	7.02422	5.53419	6.50334	10.9841	2.6001	7.09843	1.78952	5.16674	7.14426	7.51933	4.90485	2.55826	6.31328	10.766	1.52769	6.82046	0	4.87173	7.72956	6.55653	2.87627	4.56499	6.33256	9.09255	2.82355	8.06047
72	Otu181	Bacteria	Firmicutes	Clostridia	Clostridiales	Ruminococcaceae	NA	NA	6.8132	4.26167	5.69873	5.33363	5.89389	4.53743	6.54125	4.58958	5.97444	4.47453	5.73153	3.9384	5.26804	4.55805	7.00307	6.16658	4.56499	5.45913	4.67638	6.11592	6.40143	5.24241	6.3285	4.45709	5.88244	4.90485	5.32624	4.59064	6.08037	5.12509	7.07553	6.56012	6.5867	5.51013	6.62294	5.63302	5.88104	5.23782	5.17617	6.6186	6.33605
73	Otu62	Bacteria	Bacteroidetes	Bacteroidia	Bacteroidales	Prevotellaceae	Prevotella	NA	5.25368	4.88613	6.52596	8.10018	6.8817	6.44479	0	7.938	4.95141	7.1624	5.64308	4.72671	6.60755	5.79471	8.12036	5.98869	6.10874	0	7.64398	8.13962	6.7602	3.73173	6.99982	5.84809	6.51607	4.03949	0	7.1718	5.54269	9.48509	5.72554	7.15055	5.10513	7.03172	3.83832	7.85452	6.21039	8.71207	5.09606	6.42805	5.75999
74	Otu1171	Bacteria	Firmicutes	Clostridia	Clostridiales	Ruminococcaceae	NA	NA	6.17408	6.09872	6.34747	5.68823	6.44549	5.10154	6.27435	4.58958	4.75211	4.94129	4.62624	4.89056	5.456	5.33891	3.87148	5.89077	3.76495	5.03456	6.59728	5.69022	6.03208	6.01975	6.27035	6.29587	5.61737	5.56475	6.16801	5.33131	3.91026	4.96032	6.71184	6.16067	5.10513	5.83798	4.04624	5.03177	6.25865	5.23782	5.74777	5.10579	4.08385
75	Otu106	Bacteria	Firmicutes	Clostridia	Clostridiales	Lachnospiraceae	Dorea	NA	4.291	8.58052	2.66947	1.52239	6.33985	2.71272	4.68477	5.72583	5.72509	6.65518	3.15363	3.9384	5.36508	4.86767	7.38292	5.41504	5.94142	5.63221	8.58606	8.44226	4.63612	8.19664	4.53743	5.35164	2.39047	4.59491	8.33868	4.10151	5.3073	6.06422	6.82046	6.71059	5.56293	5.73676	5.27404	7.41052	5.07663	5.95941	4.35975	4.66198	5.3538
76	Otu32	Bacteria	Bacteroidetes	Bacteroidia	Bacteroidales	NA	NA	NA	0	7.8428	0	10.6791	11.937	9.27716	0	8.95196	6.14691	7.11899	7.32695	8.72443	5.90644	11.3705	0	5.54946	8.52653	0	0	0	8.9374	6.48304	4.72229	7.56742	6.32567	10.2966	0	9.51332	5.83644	11.8016	0	6.16067	8.4108	5.31323	8.03695	6.94979	0	4.98241	0	8.4905	5.04067
77	Otu57	Bacteria	Bacteroidetes	Bacteroidia	Bacteroidales	S24-7	NA	NA	6.04473	7.19431	6.34747	8.02956	5.5593	7.48202	6.04807	4.19438	6.68365	0	6.67392	6.72922	8.2349	3.61803	7.12553	2.85798	4.56499	8.75748	6.35898	5.8882	5.97848	7.76299	0	6.86176	7.34203	7.3839	9.25797	8.86886	3.00316	7.56471	7.56624	3.21704	6.18942	8.9963	4.89844	3.53242	5.27737	6.09481	8.55459	6.4781	0
78	Otu23	Bacteria	Bacteroidetes	Bacteroidia	Bacteroidales	Bacteroidaceae	Bacteroides	fragilis	0	8.43652	10.5607	5.57944	2.83872	8.16546	6.73631	2.75899	7.03056	6.98032	4.19987	3.60247	3.55138	10.7267	1.71049	5.61225	5.07663	12.8604	9.92409	4.40961	1.75985	12.2915	4.07665	4.58861	8.46431	12.3813	7.78822	7.6903	5.42979	6.06422	4.51462	1.62044	3.79218	6.10495	0	0	3.76495	1.60446	8.63475	0	3.16651
79	Otu24	Bacteria	Bacteroidetes	Bacteroidia	Bacteroidales	Bacteroidaceae	Bacteroides	NA	4.291	9.75812	7.85526	7.52764	3.35484	3.59826	9.34028	0	6.89196	7.11899	2.87167	2.06513	3.17679	7.64565	4.26167	2.36923	10.2258	8.32475	8.51032	8.70985	5.20162	10.261	3.39559	6.9622	8.05256	6.01584	10.4732	5.75803	4.46288	10.0047	3.5764	3.95632	3.12302	6.25892	5.43057	0	0	2.83237	9.3731	3.33893	6.01858
80	Otu110	Bacteria	Firmicutes	Clostridia	Clostridiales	NA	NA	NA	2.84638	6.09872	2.66947	5.88392	2.02748	3.89616	5.37328	3.85415	6.50494	3.9875	6.65143	3.78019	2.66947	2.73099	6.59178	3.96193	4.01018	6.13255	8.31267	5.61769	1.75985	7.97507	4.53743	5.49266	4.80085	4.80875	7.15795	4.95527	5.02587	7.74016	6.59438	5.33697	4.73914	5.68335	4.89844	5.36349	7.36394	5.80998	4.35975	7.63349	6.42805
81	Otu100	Bacteria	Firmicutes	Clostridia	Clostridiales	Ruminococcaceae	Oscillospira	NA	4.99818	3.80602	4.4885	7.00384	5.5593	6.08037	6.85308	6.05278	6.59706	6.87986	5.73153	8.0166	6.64668	7.07102	4.42321	4.44846	4.84337	9.02927	3.97655	1.82034	5.74163	7.23723	4.07665	5.89966	6.27387	4.03949	0	6.64828	0	2.73329	4.33097	6.31901	4.03775	7.76854	3.83832	4.46869	4.84337	5.52036	6.56605	4.97247	5.25679
82	Otu98	Bacteria	Firmicutes	Clostridia	Clostridiales	Ruminococcaceae	NA	NA	5.36624	4.60743	2.66947	7.04533	8.65849	5.21378	6.39482	6.51388	5.87981	5.63901	6.97502	7.26553	5.05188	7.32889	3.62803	6.12412	4.21973	6.84572	3.0654	4.22663	5.53437	7.53353	7.78167	4.82037	6.644	4.70579	3.96993	6.61468	3.00316	4.96032	4.33097	6.49524	5.30599	5.24114	4.04624	6.48856	6.6328	5.70101	7.81768	5.44471	1.87168
83	Otu358	Bacteria	Firmicutes	Clostridia	Clostridiales	Ruminococcaceae	NA	NA	4.6875	4.44488	6.52596	3.08587	3.73419	6.08037	7.36672	4.89947	7.51283	4.94129	3.59197	3.16379	4.305	6.83013	5.53775	3.51307	5.94142	5.78674	4.18579	5.18757	5.97848	4.80875	2.87759	5.79461	4.47355	6.69093	7.88092	5.41178	4.21287	6.73419	5.99642	6.11821	6.13768	5.78826	5.5029	5.69321	5.81802	4.67185	4.49085	5.44471	4.64017
84	Otu130	Bacteria	Firmicutes	Clostridia	Clostridiales	Ruminococcaceae	Oscillospira	NA	4.6875	4.60743	4.305	5.33363	5.6505	4.35364	5.59069	4.98956	4.75211	5.86604	6.29295	5.60794	4.09473	5.5271	4.82134	6.16658	5.18049	6.9144	1.78952	4.97176	5.20162	6.86393	5.03325	5.42387	4.16777	4.47479	6.51514	5.488	5.3073	5.46971	4.82387	4.44274	4.99315	5.08516	4.6662	4.60026	5.18049	6.13725	6.56605	5.63321	6.42805
85	Otu77	Bacteria	Firmicutes	Clostridia	Clostridiales	Lachnospiraceae	Coprococcus	NA	8.47993	5.00759	5.164	5.39912	6.80438	6.61798	6.67417	5.30237	0	7.36179	5.81487	1.37426	8.48208	3.61803	5.53775	3.75489	0	6.20745	1.78952	6.93686	3.3987	3.4367	3.39559	5.99759	8.24644	4.80875	0	6.91996	3.00316	5.20091	3.87393	5.33697	6.92864	6.74939	5.70038	4.83209	6.30534	3.93411	7.18518	6.14789	0
86	Otu5	Bacteria	Proteobacteria	Gammaproteobacteria	Aeromonadales	Succinivibrionaceae	Ruminobacter	NA	0	2.63106	0	12.9572	5.6505	3.59826	0	12.1143	0	12.2074	7.35506	13.3279	0	12.3936	2.47131	0	0	12.3295	11.4573	0	0	1.78952	5.40156	3.52133	0	2.28125	0	12.8417	0	5.04505	0	12.2238	0	1.55483	7.06649	6.05613	14.1319	7.66563	0	13.4137	0
87	Otu404	Bacteria	Firmicutes	Clostridia	Clostridiales	Ruminococcaceae	NA	NA	2.84638	6.20413	5.36508	6.67417	6.10208	5.50603	6.09626	4.03427	5.61189	4.16873	5.22245	5.9049	5.05188	6.41931	3.62803	5.78573	4.40266	7.53952	3.97655	3.7717	4.88945	6.98079	6.72468	3.76327	4.87226	4.70579	6.0664	4.95527	2.17273	5.64282	4.51462	5.66654	4.73914	6.10495	4.38927	5.03177	4.56499	4.55145	6.03239	4.82556	6.38279
88	Otu136	Bacteria	Firmicutes	Clostridia	Clostridiales	Lachnospiraceae	NA	NA	6.34865	6.78255	6.3942	3.99831	4.28255	1.91754	5.2077	4.70044	4.8552	5.81254	3.92771	4.2107	5.456	4.43807	6.65821	2.85798	3.76495	5.92631	7.35016	6.90674	6.31757	3.4367	6.08037	6.1755	5.6982	3.6534	6.62643	4.72269	6.35229	4.30979	5.64905	3.21704	4.03775	5.44744	5.81845	5.57021	4.40266	4.67185	5.5812	4.47746	6.63524
89	Otu327	Bacteria	Firmicutes	Clostridia	Clostridiales	Lachnospiraceae	NA	NA	5.97544	4.88613	4.79751	3.08587	4.84259	2.71272	5.83743	4.89947	5.28259	5.29339	5.73153	4.96601	5.164	3.09065	6.33173	4.81164	4.96471	4.76385	5.84577	5.0837	6.27375	5.4185	3.77594	4.70914	5.23936	2.76373	5.41159	4.59064	5.17344	5.84542	6.74896	6.35602	5.39681	2.28569	5.97921	5.03177	5.75213	4.88613	4.49085	3.71787	3.83773
90	Otu36	Bacteria	Firmicutes	Clostridia	Clostridiales	Clostridiaceae	NA	NA	0	2.63106	1.88008	5.68823	0	5.95678	6.35577	6.01037	6.68365	6.19351	3.38938	10.3341	6.48336	2.73099	4.82134	4.30378	7.54996	0	0	0	8.79738	0	6.20976	8.21236	6.4936	6.93807	9.98822	0	0	9.70611	7.41277	5.7243	0	7.01019	0	9.97331	3.46931	3.72736	9.49526	2.01418	7.46378
91	Otu869	Bacteria	Firmicutes	Clostridia	Clostridiales	Lachnospiraceae	NA	NA	0	5.49684	3.17679	4.15817	3.73419	3.59826	4.0644	3.11974	6.337	4.47453	3.76959	2.53034	3.55138	5.4044	4.82134	4.44846	4.71088	4.66101	5.24241	7.45683	4.32863	4.18579	5.60345	6.51012	3.77924	6.32464	6.1181	4.44528	5.17344	6.35719	7.50246	4.5742	6.46603	5.93257	6.41375	4.46869	5.88104	6.13725	4.49085	5.10579	5.15277
92	Otu15	Bacteria	Firmicutes	Bacilli	Lactobacillales	Streptococcaceae	Streptococcus	NA	2.03421	5.41137	7.98306	0	13.879	7.38945	1.69919	3.64829	3.9042	6.95585	2.52088	0	10.8202	0	9.82987	1.62449	7.22511	1.52063	5.49908	0	9.17634	1.78952	0	3.76327	1.93691	13.3266	2.55826	7.44468	4.86147	12.4038	1.90004	2.85281	13.2567	6.06375	4.22792	3.24133	4.21973	6.77034	3.13955	4.97247	0
93	Otu335	Bacteria	Firmicutes	Clostridia	Clostridiales	Ruminococcaceae	NA	NA	5.56802	0	4.305	6.62027	2.02748	5.59163	2.45796	6.68542	2.31962	2.88155	4.7157	8.18393	5.90644	5.5271	5.90907	7.68065	5.53419	4.15562	5.78278	0	5.10488	1.78952	6.99982	6.80879	0	4.59491	3.96993	3.35584	5.6474	9.4583	4.12047	6.92282	4.03775	0	4.89844	4.16296	4.40266	5.95941	2.77808	6.20845	4.08385
94	Otu124	Bacteria	Firmicutes	Clostridia	Clostridiales	Ruminococcaceae	NA	NA	7.52091	4.7535	8.44925	6.91708	5.81723	5.10154	4.40767	5.43655	2.80489	0	4.0702	5.29339	5.164	5.12245	2.47131	7.95952	4.84337	7.2867	5.33314	2.6001	6.48068	6.01975	0	4.82037	6.10628	0	0	5.15551	2.17273	7.86195	4.33097	6.31901	4.03775	6.84976	5.35443	6.55495	6.83731	4.88613	6.27	6.86421	3.83773
95	Otu121	Bacteria	Firmicutes	Clostridia	Clostridiales	Ruminococcaceae	NA	NA	4.99818	2.63106	6.3942	3.8185	4.28255	3.59826	5.29286	6.90966	6.18698	4.16873	3.59197	4.89056	2.66947	6.85377	5.03642	5.98869	4.40266	4.43034	3.0654	3.47594	5.29227	4.92998	2.06164	4.45709	5.81154	5.73128	4.52387	6.31328	6.15331	4.00593	5.29467	6.56012	2.61856	4.20491	2.44217	6.41898	6.10874	4.78296	5.39285	8.01881	5.53022
96	Otu94	Bacteria	Firmicutes	Clostridia	Clostridiales	Lachnospiraceae	Blautia	producta	6.85239	8.17648	2.66947	6.28131	4.49432	8.38514	0	9.23122	3.9042	0	6.90067	0	6.14374	3.09065	6.81203	2.36923	3.09705	6.31297	6.44286	7.34895	5.37757	7.74658	0	0	2.39047	4.47479	6.82616	6.13513	5.3073	8.16618	0	0	4.43066	4.91024	7.32773	5.57021	5.18049	5.31381	6.81158	3.33893	6.51452
97	Otu30	Bacteria	Firmicutes	Clostridia	Clostridiales	Lachnospiraceae	NA	NA	0	6.74811	0	8.83307	5.5593	8.37311	6.67417	8.45533	6.567	5.29339	6.40477	4.89056	0	0	1.71049	6.77259	0	11.2395	1.78952	7.41465	4.49055	3.4367	11.7073	0	9.37584	0	0	7.42543	0	1.52769	7.86567	0	11.1861	6.61323	7.53166	1.63885	3.46931	5.9113	0	3.71787	5.3538
98	Otu111	Bacteria	Firmicutes	Clostridia	Clostridiales	Lachnospiraceae	Coprococcus	eutactus	2.84638	4.60743	4.305	6.4453	7.24574	0	3.32031	4.03427	2.31962	3.53801	6.17173	0	1.88008	6.02036	6.15895	4.57994	8.57498	3.08349	2.56413	0	6.88197	4.67638	0	5.68129	6.10628	4.47479	0	6.47183	0	7.81446	6.71184	7.32868	2.61856	4.71115	6.8617	4.83209	5.81802	5.80998	5.79928	4.82556	9.18846
99	Otu109	Bacteria	Firmicutes	Clostridia	Clostridiales	Lachnospiraceae	NA	NA	0	6.88121	0	6.70039	5.46195	3.89616	6.04807	1.54749	3.16736	6.3519	3.38938	7.20454	3.17679	3.61803	2.96683	7.02422	5.07663	7.26932	6.44286	7.34895	6.18188	7.39297	6.63536	1.63061	5.88244	4.03949	8.68565	0	0	7.09374	7.07553	5.09571	1.83621	6.36449	7.42401	7.42834	4.21973	3.48595	6.93185	5.22782	1.87168
100	Otu554	Bacteria	Firmicutes	Clostridia	Clostridiales	Lachnospiraceae	NA	NA	0	6.63954	1.88008	5.63486	2.83872	0	4.24622	5.61697	4.8552	6.3139	5.16008	2.06513	2.66947	6.10159	3.33498	6.32493	4.56499	4.29951	6.17499	10.0963	4.63612	3.0654	0	1.63061	3.44639	2.76373	6.5532	4.44528	0	4.00593	5.07839	6.73889	5.48226	6.10495	5.87405	6.26884	5.36815	5.80998	4.72195	5.22782	4.29403
101	Otu68	Bacteria	Proteobacteria	Deltaproteobacteria	Desulfovibrionales	Desulfovibrionaceae	Desulfovibrio	NA	0	5.65394	5.164	5.88392	6.68002	8.04924	7.36672	6.01037	5.12648	4.32972	5.59674	6.36125	4.09473	4.95769	0	0	3.76495	7.85116	4.67638	4.8504	5.6758	5.84577	4.07665	7.9194	8.61764	3.6534	6.5532	5.75803	0	5.64282	4.33097	2.85281	0	4.34907	3.83832	4.60026	5.94142	7.04015	8.25591	6.42805	5.44471
102	Otu231	Bacteria	Firmicutes	Clostridia	Clostridiales	Lachnospiraceae	NA	NA	5.97544	4.44488	4.79751	4.30207	4.84259	5.41504	5.2077	3.64829	4.38957	5.0377	5.44804	6.2449	3.55138	4.86767	3.62803	6.43324	5.36815	5.39649	3.0654	4.01702	5.6758	4.53063	2.06164	3.9704	5.48695	5.30779	6.21625	3.89305	3.91026	4.00593	4.12047	3.74933	4.59313	5.88605	5.1889	4.72082	5.18049	4.98241	5.45841	3.71787	5.15277
103	Otu86	Bacteria	Firmicutes	Clostridia	Clostridiales	Ruminococcaceae	NA	NA	6.29277	8.4473	9.41921	7.23661	3.73419	3.22239	7.75976	5.43655	8.70793	2.88155	6.43142	5.78503	7.90452	8.43823	4.82134	0	5.07663	7.26932	0	1.82034	4.32863	1.78952	3.77594	4.31237	7.63677	4.59491	0	6.71323	3.91026	0	6.67374	6.49524	0	7.51704	0	2.38635	4.71088	6.13725	8.47763	7.19866	0
104	Otu119	Bacteria	Firmicutes	Bacilli	Lactobacillales	Streptococcaceae	Streptococcus	NA	4.85119	5.49684	7.21386	0	2.02748	4.53743	0	1.54749	6.65536	3.2468	2.52088	0	0	1.52592	10.1687	1.62449	3.09705	3.37097	7.57129	5.69022	4.76834	4.53063	4.07665	5.49266	3.01295	0	6.43587	0	7.49143	6.45334	3.87393	0	3.79218	5.08516	6.4869	2.87627	3.09705	2.34529	5.01123	2.82355	6.47194
105	Otu135	Bacteria	Firmicutes	Clostridia	Clostridiales	Lachnospiraceae	NA	NA	3.36288	5.11961	4.79751	5.68823	4.98956	5.31792	2.45796	4.98956	5.12648	3.78019	4.0702	7.28039	3.17679	3.09065	2.47131	3.51307	4.40266	5.11457	1.78952	3.47594	5.00118	3.0654	2.06164	6.575	4.27706	3.41312	4.36176	5.33131	5.42979	5.34156	5.79817	4.5742	1.83621	4.71115	6.02904	4.72082	6.86875	4.78296	5.5812	4.97247	5.15277
106	Otu687	Bacteria	Firmicutes	Clostridia	Clostridiales	Lachnospiraceae	NA	NA	3.36288	4.05176	4.93029	4.15817	4.28255	5.41504	2.95263	2.75899	5.12648	5.21309	2.05643	2.06513	3.17679	4.16328	3.87148	3.75489	4.84337	4.94984	4.18579	6.21757	4.32863	3.0654	5.03325	5.84809	0	5.67788	6.01279	2.4903	5.42979	5.34156	6.42121	4.69467	5.71188	5.62789	6.45079	4.46869	4.56499	6.05107	4.49085	4.26582	4.64017
107	Otu568	Bacteria	Firmicutes	Erysipelotrichi	Erysipelotrichales	Erysipelotrichaceae	[Eubacterium]	biforme	3.74243	2.63106	0	2.2465	6.03596	0	3.32031	8.31428	4.08475	6.46023	4.0702	3.9384	3.17679	7.09105	5.30875	2.85798	5.36815	6.17049	0	7.28012	5.97848	3.97655	2.87759	5.35164	7.06562	6.81979	0	1.7266	6.63293	6.83282	8.49847	5.7243	6.08402	2.28569	6.37573	4.46869	3.09705	6.94777	5.09606	2.01418	5.3538
108	Otu53	Bacteria	Bacteroidetes	Bacteroidia	Bacteroidales	[Paraprevotellaceae]	[Prevotella]	NA	0	9.1869	0	4.15817	6.95509	3.89616	0	4.98956	1.58304	6.27488	6.95679	0	6.2492	3.61803	10.3404	4.44846	1.81512	0	7.679	10.272	7.14783	11.2918	0	5.62111	6.3	4.03949	0	1.7266	0	6.94732	1.90004	5.33697	0	2.28569	0	4.93538	4.84337	8.02339	8.49335	5.44471	5.15277
109	Otu223	Bacteria	Firmicutes	Clostridia	Clostridiales	Lachnospiraceae	NA	NA	4.04263	5.32052	6.43947	4.43291	5.35755	4.14296	4.55286	4.03427	4.2452	3.9875	4.0702	3.78019	2.66947	3.82354	5.03642	3.75489	4.01018	5.11457	6.52214	5.0837	4.32863	1.78952	4.32536	5.55832	4.5626	3.41312	5.64096	3.89305	6.47118	3.62052	4.82387	5.09571	4.73914	3.1296	5.09843	4.72082	4.96471	4.27555	4.9211	3.33893	3.83773
110	Otu117	Bacteria	Firmicutes	Clostridia	Clostridiales	Ruminococcaceae	NA	NA	7.25458	5.22356	5.05188	5.57944	5.12293	5.41504	6.9869	1.54749	3.69778	8.49958	4.31885	5.40604	4.09473	5.46705	2.47131	2.36923	0	7.51024	0	5.0837	4.1462	2.56413	5.60345	1.63061	6.22014	6.01584	5.03496	6.08692	3.52686	3.09305	3.87393	3.5076	2.61856	4.91024	2.93581	3.53242	4.21973	6.47176	6.07481	4.26582	7.73989
111	Otu250	Bacteria	Bacteroidetes	Bacteroidia	Bacteroidales	Bacteroidaceae	Bacteroides	NA	3.74243	6.56234	4.79751	2.2465	2.02748	0	5.99823	0	5.61189	6.3519	1.36725	3.9384	2.66947	6.96648	4.26167	2.36923	5.81802	8.17418	8.60439	5.75928	3.02855	6.5602	4.53743	7.3804	5.91662	5.37645	7.81979	3.64931	3.00316	6.99069	0	4.44274	1.83621	3.86452	2.44217	1.63885	3.46931	2.34529	7.43358	3.33893	5.25679
112	Otu118	Bacteria	Firmicutes	Clostridia	Clostridiales	Ruminococcaceae	NA	NA	2.84638	0	0	4.15817	4.84259	3.89616	7.24376	7.55104	4.2452	5.81254	6.58175	4.2107	3.17679	5.33891	5.46538	4.30378	7.24919	7.2867	3.4367	4.40961	4.49055	6.73675	5.50603	6.47655	6.37568	6.57886	5.32624	3.89305	5.3073	6.21813	5.64905	2.3644	7.1795	0	0	5.12212	3.46931	7.0176	2.29462	6.20845	0
113	Otu85	Bacteria	Bacteroidetes	Bacteroidia	Bacteroidales	Prevotellaceae	Prevotella	NA	6.99927	0	6.43947	1.52239	5.245	5.21378	0	4.98956	2.80489	3.2468	2.05643	3.60247	6.2492	4.55805	5.13302	3.96193	5.45356	6.44263	4.92998	5.0837	4.1462	2.56413	0	5.94946	0	6.71764	0	0	4.67589	7.41356	4.12047	6.92282	5.48226	3.1296	6.41375	4.16296	5.75213	4.78296	4.05528	5.94931	5.68739
114	Otu169	Bacteria	Firmicutes	Clostridia	Clostridiales	Ruminococcaceae	Oscillospira	NA	6.8132	3.80602	5.96952	4.30207	4.49432	2.71272	4.55286	3.85415	3.16736	4.83799	3.38938	5.9049	3.84848	5.33891	4.82134	4.91488	4.01018	4.76385	3.4367	5.28446	3.02855	5.78278	4.32536	4.82037	3.01295	4.34376	4.92314	4.84366	5.74501	4.00593	4.51462	3.21704	3.12302	4.48013	4.22792	3.77452	2.59402	4.42009	5.25207	4.66198	6.07659
115	Otu350	Bacteria	Firmicutes	Clostridia	Clostridiales	Ruminococcaceae	NA	NA	6.4543	5.11961	0	3.8185	6.03596	4.97982	2.95263	4.19438	4.52081	5.36946	4.31885	5.23359	4.93029	4.30721	2.96683	4.81164	2.59402	3.37097	1.78952	4.40961	3.02855	3.0654	3.77594	5.94946	1.93691	4.03949	2.55826	6.13513	2.17273	2.73329	5.64905	1.62044	0	3.65854	4.38927	5.43574	5.61055	4.55145	5.32418	3.33893	0
116	Otu96	Bacteria	Firmicutes	Bacilli	Turicibacterales	Turicibacteraceae	Turicibacter	NA	3.36288	4.60743	0	2.72639	0	6.24793	0	0	6.337	5.57619	5.49933	0	0	5.58474	3.33498	7.35315	4.84337	4.29951	10.0022	3.10349	8.28199	1.78952	5.50603	6.25685	4.72572	4.34376	2.55826	1.7266	4.21287	1.52769	6.78515	0	5.56293	6.49421	7.36702	2.87627	3.76495	2.34529	8.2651	2.01418	7.37411
117	Otu1118	Bacteria	Firmicutes	Clostridia	Clostridiales	Ruminococcaceae	NA	NA	2.84638	6.09872	2.66947	5.33363	3.35484	1.91754	5.02062	4.19438	4.2452	3.53801	7.22399	6.15104	2.66947	7.16849	4.56847	3.75489	4.84337	6.34649	6.07337	6.21757	6.99426	6.26991	4.53743	4.70914	4.04952	4.59491	5.83882	5.05886	0	3.82606	2.69253	2.3644	4.24754	5.57021	4.38927	3.98177	6.39444	4.42009	3.87498	5.10579	3.16651
118	Otu134	Bacteria	Firmicutes	Clostridia	Clostridiales	Ruminococcaceae	NA	NA	2.84638	3.50965	0	6.70039	6.16529	5.59163	4.40767	5.07435	5.0416	5.51052	5.16008	5.40604	4.79751	5.74501	1.71049	5.01123	3.46931	5.73705	1.78952	0	2.52939	7.53353	4.53743	2.86578	4.64647	3.85933	0	4.95527	2.17273	2.73329	3.5764	4.69467	2.61856	5.08516	4.22792	4.32391	3.46931	2.34529	5.25207	4.97247	5.68739
119	Otu125	Bacteria	Proteobacteria	Deltaproteobacteria	Desulfovibrionales	Desulfovibrionaceae	Bilophila	NA	5.25368	4.44488	4.305	3.37341	4.28255	4.35364	5.65644	1.54749	4.64109	3.2468	3.38938	6.15104	4.4885	4.86767	4.56847	4.30378	3.09705	6.93658	7.37173	5.46068	3.02855	3.4367	3.39559	4.92363	7.26452	4.19963	4.92314	3.89305	3.52686	3.38076	4.82387	2.85281	3.12302	3.1296	2.44217	2.87627	3.76495	3.72736	4.72195	4.01771	1.87168
120	Otu550	Bacteria	Firmicutes	Clostridia	Clostridiales	Ruminococcaceae	NA	NA	0	4.05176	2.66947	5.78939	8.7124	6.08037	3.61306	4.89947	6.37219	3.9875	6.07362	7.18888	5.05188	6.56963	1.71049	5.41504	3.09705	5.11457	1.78952	2.6001	3.93733	7.679	6.84907	2.86578	3.77924	3.12466	3.43028	4.10151	2.17273	3.62052	1.90004	3.74933	2.61856	4.34907	3.30293	2.87627	2.59402	3.48595	6.15608	5.34034	4.47746
121	Otu31	Bacteria	Bacteroidetes	Bacteroidia	Bacteroidales	S24-7	NA	NA	0	0	0	8.95784	0	7.12814	0	8.66123	5.97444	8.8241	8.64062	6.4689	7.90452	8.66226	0	1.62449	8.13236	0	0	6.48555	7.41321	0	6.3285	2.37653	3.77924	7.28022	0	7.48244	5.02587	1.52769	0	5.47795	7.07335	2.76849	0	7.02197	1.81512	5.64327	0	6.32242	0
122	Otu369	Bacteria	Bacteroidetes	Bacteroidia	Bacteroidales	Bacteroidaceae	Bacteroides	NA	2.84638	7.68786	8.35789	3.37341	2.83872	4.35364	6.7664	0	5.12648	6.3139	2.52088	0	2.66947	7.18722	4.26167	4.14296	5.61055	7.61023	6.01975	5.46068	3.93733	7.77921	3.77594	5.73906	6.07635	8.49986	6.0664	6.18177	4.67589	6.02304	3.20112	4.1373	2.61856	4.81413	4.22792	0	3.09705	1.60446	8.03738	2.01418	2.65973
123	Otu819	Bacteria	Bacteroidetes	Bacteroidia	Bacteroidales	Prevotellaceae	Prevotella	copri	5.13158	6.97356	3.84848	5.7397	4.84259	0	0	4.33848	3.9042	0	2.52088	2.88155	5.62227	4.95769	6.11232	6.79982	4.56499	4.66101	5.64789	0	3.02855	5.96405	5.40156	5.55832	3.9207	2.28125	6.47605	2.98703	5.54269	4.56065	5.99642	2.85281	4.99315	5.51013	5.81845	5.20714	5.36815	5.45474	0	4.97247	5.15277
124	Otu66	Bacteria	Firmicutes	Clostridia	Clostridiales	Ruminococcaceae	Ruminococcus	NA	9.10063	7.66958	4.79751	3.99831	4.03427	0	5.94659	7.88029	4.52081	6.46023	7.22399	0	4.305	5.97797	0	4.30378	10.079	0	0	0	4.88945	0	0	3.23047	5.23936	8.06291	7.18244	0	8.78004	0	6.59438	4.80586	8.21252	0	4.89844	0	4.56499	4.27555	8.97987	2.01418	7.50661
125	Otu1108	Bacteria	Firmicutes	Clostridia	Clostridiales	Lachnospiraceae	Lachnospira	NA	6.99927	0	0	2.72639	5.73627	5.95678	4.80562	3.40808	0	1.643	5.81487	4.32972	7.49685	4.6688	5.73532	4.44846	4.84337	6.24348	4.36849	1.82034	2.52939	3.97655	6.01105	2.37653	5.65835	6.28947	6.76261	4.72269	6.47118	4.56065	6.51039	8.19737	0	0	2.44217	5.28743	7.83099	3.48595	3.13955	2.01418	3.54081
126	Otu353	Bacteria	Firmicutes	Clostridia	Clostridiales	Lachnospiraceae	Lachnobacterium	NA	0	6.81619	2.66947	6.75143	2.02748	3.59826	3.32031	4.46948	2.31962	0	2.52088	3.60247	2.66947	5.2703	7.99744	4.81164	0	2.7241	3.4367	3.10349	1.75985	1.78952	4.07665	7.20702	2.39047	0	4.52387	4.95527	0	1.52769	8.64352	3.5076	4.59313	4.81413	5.97921	3.24133	10.5432	6.13725	5.09606	3.71787	5.82911
127	Otu95	Bacteria	Proteobacteria	Betaproteobacteria	Burkholderiales	Alcaligenaceae	Sutterella	NA	6.23464	6.78255	5.36508	5.11719	2.02748	1.91754	0	2.27684	2.80489	7.48658	5.54885	1.37426	3.55138	6.14055	3.62803	1.62449	7.44959	7.06297	8.3348	7.65105	5.29227	3.0654	2.06164	5.19532	0	0	6.30815	5.15551	2.17273	4.00593	0	0	5.20905	7.30357	4.78699	6.18748	0	3.19586	2.29462	4.01771	8.27384
128	Otu101	Bacteria	Firmicutes	Clostridia	Clostridiales	NA	NA	NA	5.36624	5.7956	0	5.68823	8.91909	4.70044	7.61843	4.98956	4.38957	2.3913	7.53787	9.66446	1.88008	3.09065	0	2.85798	3.09705	5.03456	0	4.71789	7.19559	9.10687	5.60345	5.99759	3.62239	4.59491	1.7845	2.98703	0	5.6962	4.12047	5.98278	3.12302	1.55483	3.30293	1.63885	6.437	5.31381	3.13955	3.71787	5.61095
129	Otu39	Bacteria	Firmicutes	Bacilli	Lactobacillales	Enterococcaceae	Enterococcus	NA	11.7523	5.86153	7.60013	8.99008	11.2587	4.14296	2.95263	1.54749	2.80489	7.07423	1.36725	0	9.44719	6.28665	5.7956	0	5.53419	0	2.56413	0	0	3.4367	2.87759	4.82037	0	6.28947	0	3.35584	0	8.58232	3.20112	3.21704	3.79218	8.85853	3.30293	4.72082	10.6329	1.60446	4.05528	7.56567	0
130	Otu75	Bacteria	Bacteroidetes	Bacteroidia	Bacteroidales	NA	NA	NA	0	9.77532	0	0	9.75244	7.63098	0	6.63048	4.52081	8.776	6.82228	3.16379	6.95797	4.00339	0	2.85798	6.437	5.39649	6.63343	0	0	5.84577	0	5.42387	5.12707	0	0	4.44528	0	0	5.29467	6.42731	0	3.65854	5.09843	6.6792	3.76495	3.19586	0	4.01771	0
131	Otu165	Bacteria	Firmicutes	Clostridia	Clostridiales	Lachnospiraceae	Lachnospira	NA	2.84638	4.26167	3.84848	0	0	7.43648	2.95263	4.19438	4.52081	4.94129	3.59197	0	3.17679	1.52592	1.71049	2.36923	5.18049	2.24437	3.0654	0	6.7602	1.78952	0	2.37653	5.77474	3.41312	5.49217	6.39473	4.21287	6.73419	6.05688	4.80586	1.83621	2.28569	0	3.53242	4.40266	2.34529	4.82496	4.47746	4.08385
132	Otu372	Bacteria	Firmicutes	Clostridia	Clostridiales	Ruminococcaceae	NA	NA	3.36288	6.48078	0	5.46176	0	2.71272	4.0644	3.64829	3.69778	3.53801	6.60535	5.86604	1.88008	6.5979	4.07973	3.75489	4.84337	5.68558	5.5754	5.54132	6.36011	5.71691	2.06164	4.31237	2.73503	4.70579	6.1181	4.59064	0	4.16584	1.90004	4.69467	5.39681	5.83798	2.93581	3.77452	5.81802	3.72736	4.21553	4.82556	3.54081
133	Otu113	Bacteria	Firmicutes	Erysipelotrichi	Erysipelotrichales	Erysipelotrichaceae	Bulleidia	NA	5.97544	3.13623	4.09473	3.99831	4.98956	1.91754	4.0644	5.43655	2.31962	6.01557	6.73938	4.32972	4.09473	5.33891	3.87148	4.81164	7.4074	3.08349	0	2.6001	3.93733	8.75966	5.16674	5.35164	3.44639	5.50467	0	5.87619	6.68306	2.25292	3.20112	6.02935	6.08402	2.76849	0	5.69321	0	6.29556	3.87498	4.26582	0
134	Otu93	Bacteria	Bacteroidetes	Bacteroidia	Bacteroidales	NA	NA	NA	4.50283	3.80602	6.34747	5.5218	6.54392	4.70044	0	5.37102	7.19681	3.78019	6.71789	7.85731	2.66947	5.2703	2.96683	4.44846	5.27737	7.43432	4.53063	2.6001	7.91916	8.67547	4.32536	3.9704	0	3.85933	0	2.98703	0	0	0	2.85281	1.83621	0	3.30293	3.77452	5.18049	3.72736	5.89709	4.26582	0
135	Otu988	Bacteria	Firmicutes	Clostridia	Clostridiales	Lachnospiraceae	NA	NA	2.84638	4.05176	3.17679	0	0	3.22239	1.69919	3.11974	4.2452	3.9875	2.05643	2.53034	2.66947	4.16328	4.56847	3.75489	2.59402	3.08349	3.73173	6.00655	3.693	3.4367	5.28892	5.19532	2.73503	4.70579	5.23553	0	3.00316	4.87029	6.17069	3.95632	4.73914	4.71115	5.92759	4.46869	5.99937	5.70101	4.05528	3.33893	1.87168
136	Otu716	Bacteria	Firmicutes	Clostridia	Clostridiales	Lachnospiraceae	NA	NA	3.74243	3.50965	5.164	2.72639	3.73419	5.89077	3.32031	3.40808	5.28259	2.88155	5.28224	4.54182	3.17679	2.73099	0	4.70044	4.40266	4.55028	4.53063	4.71789	3.3987	4.80875	2.06164	4.45709	4.64647	3.6534	4.36176	0	4.86147	4.16584	3.87393	5.47795	4.24754	2.76849	4.6662	4.60026	3.09705	3.72736	5.32418	3.71787	5.61095
137	Otu166	Bacteria	Firmicutes	Clostridia	Clostridiales	Lachnospiraceae	Dorea	NA	3.74243	6.15238	4.305	3.99831	2.02748	3.22239	3.61306	4.70044	0	4.47453	5.81487	6.15104	1.88008	3.09065	0	3.75489	7.89346	6.01238	0	4.8504	0	5.33314	2.06164	6.33386	1.27168	4.19963	4.52387	4.10151	3.52686	6.68222	5.07839	1.62044	3.49605	5.83798	6.02904	4.72082	4.96471	2.34529	2.29462	4.47746	3.83773
138	Otu90	Bacteria	Bacteroidetes	Bacteroidia	Bacteroidales	Porphyromonadaceae	Parabacteroides	distasonis	0	5.32052	6.29917	3.61306	0	3.22239	5.77959	2.27684	0	4.72671	0	3.60247	3.17679	4.30721	0	4.14296	3.46931	6.6448	7.16497	5.61769	0	4.67638	0	2.86578	5.23936	1.55115	5.77583	2.4903	2.17273	5.74768	3.5764	1.62044	0	5.44744	5.09843	1.63885	2.59402	0	3.13955	0	6.18604
139	Otu9	Bacteria	Tenericutes	Mollicutes	NA	NA	NA	NA	0	0	7.60013	0	12.1812	0	0	6.35349	0	9.80891	0	0	12.9674	8.85027	0	1.62449	0	0	0	0	0	0	0	0	0	10.8476	7.89581	11.388	0	5.27295	0	0	13.1392	7.07383	8.29296	0	0	11.364	0	4.47746	0
140	Otu1027	Bacteria	Firmicutes	Clostridia	Clostridiales	Lachnospiraceae	Blautia	NA	2.03421	4.44488	3.55138	2.2465	2.83872	4.14296	4.0644	2.75899	4.64109	5.12806	2.05643	2.88155	0	2.73099	4.56847	3.96193	4.84337	4.76385	5.49908	4.22663	2.52939	4.18579	2.87759	4.15149	1.27168	4.03949	3.43028	2.4903	4.46288	4.56065	3.87393	4.29809	4.24754	4.04473	3.59532	3.98177	3.09705	4.27555	3.66888	2.01418	4.29403
141	Otu79	Bacteria	Firmicutes	Clostridia	Clostridiales	NA	NA	NA	0	0	0	8.85073	9.86621	8.24687	0	6.71213	5.12648	6.46023	8.24943	4.63722	5.26804	7.94977	0	3.22239	1.81512	6.27865	3.0654	0	3.93733	3.4367	4.72229	5.84809	3.62239	0	0	7.36608	0	1.52769	0	5.77984	5.78095	4.71115	2.44217	4.83209	6.25865	4.11491	4.05528	4.82556	0
142	Otu758	Bacteria	Firmicutes	Clostridia	Clostridiales	Lachnospiraceae	NA	NA	3.74243	3.80602	3.17679	3.61306	2.83872	1.91754	2.95263	2.75899	3.16736	3.53801	3.38938	2.53034	3.84848	3.09065	5.67242	3.22239	2.59402	2.7241	5.78278	4.71789	4.76834	1.78952	5.40156	3.76327	2.73503	2.28125	3.43028	2.4903	4.46288	4.00593	3.87393	4.1373	1.83621	4.48013	4.53437	3.77452	4.01018	3.19586	2.29462	0	4.64017
143	Otu83	Bacteria	Elusimicrobia	Elusimicrobia	Elusimicrobiales	Elusimicrobiaceae	NA	NA	0	4.26167	0	8.71588	0	1.91754	6.14288	8.07805	0	3.53801	7.96015	5.9049	6.34747	0	4.26167	0	0	1.52063	2.56413	0	10.7295	3.0654	2.87759	2.37653	5.2924	2.76373	0	5.41178	0	0	4.67752	8.51627	0	0	7.63183	5.86003	3.76495	5.52036	5.39285	6.08469	1.87168
144	Otu145	Bacteria	Actinobacteria	Coriobacteriia	Coriobacteriales	Coriobacteriaceae	Slackia	NA	4.291	2.63106	4.79751	3.08587	3.35484	3.22239	0	4.46948	3.45681	4.16873	3.76959	4.32972	2.66947	4.77166	4.26167	4.70044	5.53419	5.39649	1.78952	3.10349	3.693	5.64789	2.06164	5.35164	4.37865	4.70579	2.55826	3.89305	3.00316	3.09305	5.48271	4.5742	3.49605	2.76849	4.78699	4.16296	3.46931	4.67185	3.66888	4.66198	3.83773
145	Otu319	Bacteria	Firmicutes	Clostridia	Clostridiales	NA	NA	NA	4.99818	3.80602	0	6.01503	4.28255	4.14296	2.45796	3.40808	3.9042	2.88155	0	3.39974	3.84848	2.25078	2.47131	4.30378	4.01018	4.15562	3.0654	7.28012	5.10488	0	0	1.63061	1.27168	1.55115	5.77583	4.10151	3.52686	1.52769	1.90004	4.69467	4.59313	2.76849	3.59532	4.46869	6.16046	5.45474	2.29462	5.34034	0
146	Otu81	Bacteria	Cyanobacteria	4C0d-2	YS2	NA	NA	NA	6.04473	0	0	0	4.49432	0	0	3.64829	4.64109	5.75699	4.7157	0	5.36508	1.52592	0	0	0	8.62031	6.26991	6.00655	0	3.0654	4.32536	0	0	3.12466	0	5.05886	0	1.52769	5.29467	2.3644	7.74394	9.06055	7.20302	6.9249	5.07663	2.34529	0	4.47746	7.46378
147	Otu183	Bacteria	Firmicutes	Clostridia	Clostridiales	NA	NA	NA	4.50283	3.50965	4.09473	4.6636	3.73419	6.19421	5.5218	5.07435	2.80489	2.88155	4.53088	4.63722	4.79751	4.16328	7.58428	5.10154	1.81512	3.99578	1.78952	2.6001	1.75985	5.33314	2.06164	2.86578	5.84742	3.85933	1.7845	3.89305	0	2.73329	4.12047	4.80586	3.79218	1.55483	3.30293	2.38635	1.81512	1.60446	3.13955	4.26582	0
148	Otu199	Bacteria	Firmicutes	Clostridia	Clostridiales	Ruminococcaceae	NA	NA	3.74243	5.49684	5.77134	3.37341	2.83872	2.71272	5.71933	1.54749	5.6696	1.643	2.87167	4.81096	1.88008	5.2703	4.42321	5.41504	4.21973	3.08349	0	1.82034	3.693	5.64789	2.06164	2.37653	5.53174	4.99494	7.34313	4.72269	3.52686	5.12509	2.69253	4.1373	1.83621	3.65854	3.30293	3.24133	2.59402	3.48595	3.66888	2.01418	3.54081
149	Otu51	Bacteria	Firmicutes	Clostridia	Clostridiales	Ruminococcaceae	NA	NA	2.03421	0	3.55138	5.97264	0	0	5.65644	0	6.567	6.79965	2.52088	5.97961	6.82783	0	0	0	0	6.37926	0	7.47748	0	7.37173	2.87759	0	9.44773	5.78278	0	0	6.99227	0	1.90004	0	0	7.53223	4.53437	6.97425	5.07663	4.98241	0	2.82355	2.65973
150	Otu503	Bacteria	Firmicutes	Clostridia	Clostridiales	Lachnospiraceae	Coprococcus	NA	4.50283	4.26167	4.93029	3.8185	2.83872	5.59163	4.0644	4.19438	3.9042	2.3913	1.36725	2.88155	4.305	3.09065	4.26167	4.14296	3.09705	3.08349	2.56413	3.47594	3.93733	3.0654	2.87759	1.63061	3.9207	2.28125	2.55826	1.7266	4.86147	3.09305	3.20112	4.44274	3.12302	0	3.30293	4.16296	1.81512	4.27555	3.13955	2.82355	5.44471
151	Otu99	Bacteria	Firmicutes	Clostridia	Clostridiales	Ruminococcaceae	NA	NA	2.84638	0	0	3.61306	7.96711	4.14296	8.83662	5.61697	6.53631	3.9875	7.1295	8.4435	6.29917	5.19827	0	4.57994	0	0	0	0	3.93733	9.15741	10.3472	3.76327	5.18431	6.01584	0	8.29961	0	3.82606	1.90004	6.35602	0	4.91024	4.22792	2.38635	5.53419	3.48595	6.65262	5.10579	0
152	Otu268	Bacteria	Firmicutes	Clostridia	Clostridiales	Lachnospiraceae	Coprococcus	NA	0	3.50965	3.55138	4.6636	3.35484	0	4.40767	2.75899	4.75211	3.78019	4.7157	3.39974	4.09473	2.73099	3.87148	4.30378	3.09705	3.816	3.0654	4.8504	1.75985	3.4367	3.39559	3.23047	3.24588	2.76373	4.52387	3.35584	0	4.00593	4.51462	5.00542	3.49605	1.55483	4.38927	4.83209	5.81802	2.34529	3.42836	2.01418	1.87168
153	Otu1134	Bacteria	Firmicutes	Clostridia	Clostridiales	Clostridiaceae	NA	NA	2.84638	4.05176	1.88008	0	2.02748	4.84688	3.32031	0	6.37219	4.94129	3.15363	0	0	4.30721	0	4.14296	4.56499	3.08349	3.73173	1.82034	3.02855	2.56413	5.16674	5.49266	5.81154	3.6534	1.7845	1.7266	3.00316	2.25292	5.64905	0	1.83621	4.48013	4.38927	3.53242	1.81512	5.15761	5.52111	2.01418	4.29403
154	Otu89	Bacteria	Bacteroidetes	Bacteroidia	Bacteroidales	Bacteroidaceae	Bacteroides	uniformis	2.84638	6.39432	6.14374	3.08587	0	0	8.4297	0	4.2452	6.52818	0	0	0	5.84275	2.96683	2.85798	0	3.99578	8.44061	5.28446	1.75985	7.28347	2.06164	5.55832	2.39047	2.28125	8.95096	0	3.91026	7.33159	3.87393	1.62044	0	4.04473	4.53437	0	0	0	6.15608	3.33893	5.15277
155	Otu42	Bacteria	Lentisphaerae	[Lentisphaeria]	Victivallales	Victivallaceae	NA	NA	2.03421	0	4.4885	10.8542	0	5.89077	0	6.35349	9.31679	5.44171	8.19603	8.8788	1.88008	6.17849	0	4.30378	2.59402	0	5.71691	0	7.93332	0	5.6947	6.21675	8.67368	0	0	5.488	4.67589	0	2.69253	5.98278	0	0	0	5.63302	0	2.83237	6.03239	5.87654	0
156	Otu494	Bacteria	Firmicutes	Clostridia	Clostridiales	Lachnospiraceae	Dorea	NA	3.36288	4.26167	4.65126	2.2465	2.83872	3.89616	5.02062	4.46948	3.16736	2.3913	3.15363	3.39974	1.88008	3.61803	3.33498	3.22239	3.09705	4.66101	3.0654	4.40961	2.52939	3.0654	2.87759	4.82037	3.24588	3.41312	3.96993	2.4903	4.46288	3.62052	4.12047	4.69467	2.61856	2.28569	2.93581	3.77452	3.09705	4.27555	3.42836	2.82355	2.65973
157	Otu163	Bacteria	Firmicutes	Clostridia	Clostridiales	NA	NA	NA	0	1.84696	3.17679	6.4453	7.55989	0	6.31563	5.2303	4.52081	3.78019	3.76959	0	4.65126	4.00339	5.22356	3.96193	4.56499	5.88127	3.4367	1.82034	5.97848	0	2.06164	3.23047	5.12707	3.41312	1.7845	4.10151	0	4.56065	2.69253	3.74933	3.49605	4.71115	1.68585	6.00955	4.96471	2.34529	4.82496	4.26582	6.97728
158	Otu834	Bacteria	Firmicutes	Clostridia	Clostridiales	Lachnospiraceae	NA	NA	3.36288	3.50965	1.88008	3.99831	3.35484	2.71272	1.69919	4.33848	3.45681	5.29339	4.0702	3.78019	0	2.25078	5.85345	2.36923	3.76495	5.96999	3.4367	4.71789	3.3987	1.78952	4.53743	1.63061	3.24588	2.28125	6.16801	2.4903	0	2.25292	6.37447	5.33697	5.10513	4.60026	5.09843	4.60026	4.96471	4.11491	0	2.82355	4.47746
159	Otu195	Bacteria	Firmicutes	Clostridia	Clostridiales	Veillonellaceae	Veillonella	dispar	0	3.13623	6.68477	2.72639	3.73419	3.22239	1.69919	1.54749	3.16736	1.643	1.36725	0	1.88008	0	4.42321	0	4.21973	2.24437	3.73173	2.6001	4.32863	3.4367	3.77594	4.58861	3.01295	2.76373	3.05918	2.98703	4.46288	5.64282	3.5764	2.3644	4.59313	2.76849	5.09843	3.53242	1.81512	4.42009	1.56224	0	3.54081
160	Otu161	Bacteria	Firmicutes	Clostridia	Clostridiales	Ruminococcaceae	NA	NA	0	0	0	4.15817	5.6505	6.29972	0	5.67242	2.31962	5.29339	0	0	3.55138	5.12245	0	6.77259	7.27288	0	0	3.10349	0	0	0	7.96853	4.04952	6.09945	0	2.4903	0	0	3.5764	5.83331	6.54759	3.1296	5.43057	3.98177	4.56499	6.17849	0	5.34034	2.65973
161	Otu259	Bacteria	Firmicutes	Clostridia	Clostridiales	Lachnospiraceae	NA	NA	4.6875	3.50965	4.305	4.43291	3.35484	2.71272	4.40767	1.54749	4.08475	3.2468	0	3.78019	2.66947	1.52592	5.67242	0	3.09705	3.816	4.53063	4.8504	3.02855	2.56413	3.39559	5.35164	4.27706	2.76373	5.56848	2.4903	3.00316	1.52769	4.67752	2.3644	3.12302	3.41818	4.53437	4.16296	2.59402	4.27555	3.13955	2.82355	1.87168
162	Otu194	Bacteria	Bacteroidetes	Bacteroidia	Bacteroidales	Prevotellaceae	Prevotella	copri	2.03421	4.7535	3.17679	4.15817	6.33985	3.22239	0	5.2303	5.55177	3.2468	3.38938	3.60247	7.10569	5.12245	4.70044	3.75489	4.01018	0	0	3.47594	4.32863	1.78952	0	2.37653	4.04952	6.48869	3.96993	2.98703	0	6.51405	5.07839	4.5742	3.12302	0	3.59532	4.60026	0	5.38599	3.13955	4.66198	0
163	Otu172	Bacteria	Firmicutes	Clostridia	Clostridiales	NA	NA	NA	0	3.50965	0	4.55286	4.03427	1.91754	0	2.27684	3.9042	6.65518	3.59197	4.08096	2.66947	4.6688	4.70044	6.03526	1.81512	2.7241	3.73173	3.10349	4.49055	4.36849	4.32536	0	1.93691	3.41312	3.43028	2.4903	0	1.52769	0	0	0	0	2.93581	3.77452	7.0164	3.48595	3.42836	4.82556	0
164	Otu191	Bacteria	Firmicutes	Clostridia	Clostridiales	Lachnospiraceae	NA	NA	2.03421	3.50965	0	3.37341	2.83872	5.89077	0	5.67242	1.58304	2.3913	2.87167	3.9384	3.17679	1.52592	1.71049	2.85798	3.76495	4.94984	6.07337	6.16764	5.20162	0	2.06164	4.92363	3.77924	1.55115	0	3.64931	0	6.80879	6.27618	9.11079	3.49605	0	6.16899	3.77452	4.84337	2.34529	0	0	0
165	Otu144	Bacteria	Firmicutes	Clostridia	Clostridiales	Ruminococcaceae	Ruminococcus	NA	6.23464	0	5.36508	0	0	0	3.32031	0	7.13669	2.88155	6.97502	2.06513	3.17679	4.77166	5.60666	3.75489	0	0	0	7.02363	2.52939	2.56413	2.06164	4.15149	5.84742	3.12466	1.7845	5.75803	4.46288	5.58739	1.90004	4.69467	4.73914	5.51013	3.59532	4.83209	3.09705	2.83237	5.74777	0	0
166	Otu210	Bacteria	Firmicutes	Clostridia	Clostridiales	NA	NA	NA	0	3.50965	1.88008	5.03717	4.28255	5.74894	6.09626	6.4198	5.20665	4.60612	5.39487	3.9384	6.3942	3.3783	5.46538	4.44846	3.09705	4.43034	4.53063	0	3.3987	0	3.39559	2.37653	5.57519	2.76373	0	2.4903	0	0	0	4.90908	3.12302	5.83798	1.68585	3.77452	2.59402	0	3.13955	4.01771	6.07659
167	Otu281	Bacteria	Firmicutes	Clostridia	Clostridiales	NA	NA	NA	0	5.65394	0	4.15817	3.73419	6.61798	3.32031	1.54749	4.08475	0	2.05643	0	4.09473	0	4.42321	1.62449	3.76495	1.52063	1.78952	1.82034	4.1462	0	5.40156	2.37653	4.64647	2.28125	4.66959	0	0	4.56065	4.82387	6.28102	4.03775	1.55483	4.53437	2.38635	5.18049	2.83237	3.13955	4.66198	4.29403
168	Otu859	Bacteria	Firmicutes	Clostridia	Clostridiales	NA	NA	NA	3.36288	3.13623	3.55138	3.8185	0	3.22239	4.24622	4.03427	3.9042	3.9875	3.38938	5.51052	4.65126	3.82354	2.96683	4.57994	4.96471	4.94984	1.78952	2.6001	2.52939	6.40153	2.06164	2.86578	4.5626	3.12466	5.03496	3.64931	0	4.96032	1.90004	3.74933	2.61856	2.28569	3.30293	3.24133	3.09705	2.83237	4.05528	3.71787	3.54081
169	Otu175	Bacteria	Firmicutes	Clostridia	Clostridiales	Clostridiaceae	Clostridium	NA	5.25368	3.80602	6.2492	3.37341	0	4.84688	1.69919	2.75899	2.31962	4.72671	2.05643	2.53034	3.84848	5.33891	4.07973	3.51307	4.96471	1.52063	2.56413	0	3.02855	2.56413	3.77594	5.42387	5.48695	4.19963	3.72519	2.4903	3.00316	6.06422	0	0	3.49605	0	4.78699	4.16296	0	6.05107	4.82496	4.97247	1.87168
170	Otu563	Bacteria	Firmicutes	Clostridia	Clostridiales	Lachnospiraceae	NA	NA	4.85119	0	4.09473	3.99831	4.03427	3.89616	0	4.03427	4.8552	1.643	3.92771	2.06513	3.17679	3.61803	1.71049	2.85798	3.46931	3.816	4.18579	3.10349	3.3987	1.78952	2.87759	4.15149	4.37865	4.59491	3.96993	0	4.67589	5.46971	3.87393	1.62044	4.03775	4.48013	1.68585	5.50454	4.56499	5.23782	3.13955	2.01418	5.53022
171	Otu158	Bacteria	Firmicutes	Clostridia	Clostridiales	Ruminococcaceae	Ruminococcus	NA	6.29277	5.00759	4.09473	5.68823	4.84259	7.85522	4.55286	5.15443	5.0416	2.3913	5.22245	3.39974	4.305	4.16328	0	4.81164	0	3.37097	4.18579	0	1.75985	1.78952	2.87759	0	0	0	1.7845	3.35584	2.17273	5.20091	2.69253	4.44274	0	1.55483	4.04624	4.72082	4.01018	4.55145	3.13955	6.52647	0
172	Otu192	Bacteria	Firmicutes	Clostridia	Clostridiales	Ruminococcaceae	Oscillospira	NA	2.84638	2.63106	0	5.03717	2.02748	4.35364	4.80562	4.03427	4.95141	3.2468	4.31885	4.32972	4.305	4.16328	0	4.81164	3.76495	3.61058	3.0654	1.82034	2.52939	5.24241	3.39559	3.23047	4.27706	0	0	3.64931	0	3.09305	3.20112	3.5076	3.12302	4.34907	2.44217	4.16296	3.09705	3.19586	3.66888	4.01771	1.87168
173	Otu217	Bacteria	Firmicutes	Clostridia	Clostridiales	[Mogibacteriaceae]	NA	NA	4.99818	1.84696	3.55138	4.15817	4.67894	0	4.24622	3.85415	2.80489	2.3913	4.95493	5.45922	3.55138	2.73099	4.07973	3.51307	3.46931	3.61058	1.78952	2.6001	3.3987	2.56413	2.87759	5.11032	3.62239	1.55115	1.7845	1.7266	2.17273	1.52769	2.69253	1.62044	1.83621	3.41818	3.59532	2.38635	3.09705	4.78296	2.77808	4.01771	1.87168
174	Otu184	Bacteria	Firmicutes	Clostridia	Clostridiales	NA	NA	NA	3.74243	1.84696	0	4.43291	2.83872	4.35364	5.02062	3.11974	4.64109	2.3913	2.87167	6.68525	2.66947	2.25078	1.71049	4.30378	3.09705	4.76385	3.0654	2.6001	3.02855	4.67638	2.06164	1.63061	3.9207	3.12466	0	2.4903	2.17273	0	5.86733	4.29809	0	0	0	4.72082	2.59402	3.93411	3.87498	5.22782	1.87168
175	Otu105	Bacteria	Firmicutes	Clostridia	Clostridiales	Ruminococcaceae	Ruminococcus	NA	0	1.84696	5.456	4.30207	3.35484	4.35364	6.35577	6.31915	4.75211	0	1.36725	1.37426	1.88008	5.64016	3.62803	0	1.81512	5.63221	4.67638	4.71789	4.32863	0	5.03325	1.63061	4.04952	0	0	6.18177	0	6.25417	0	4.44274	0	8.14947	2.44217	1.63885	2.59402	0	1.56224	0	0
176	Otu137	Bacteria	Firmicutes	Clostridia	Clostridiales	Ruminococcaceae	NA	NA	5.82598	0	4.65126	0	0	6.08037	8.58128	3.85415	5.0416	1.643	5.54885	5.10599	0	1.52592	2.47131	4.30378	0	6.74876	3.73173	3.47594	4.63612	6.48304	5.03325	0	2.39047	0	6.91653	4.44528	5.54269	0	3.20112	0	5.56293	2.28569	1.68585	3.53242	0	5.95941	5.25207	0	6.07659
177	Otu211	Bacteria	Firmicutes	Clostridia	Clostridiales	Ruminococcaceae	NA	NA	5.65923	1.84696	0	5.03717	5.35755	1.91754	3.8563	4.58958	3.45681	5.0377	3.76959	5.65429	3.84848	3.3783	1.71049	4.57994	0	4.76385	0	0	1.75985	5.04181	6.08037	0	3.01295	2.28125	0	6.08692	0	0	0	3.74933	0	1.55483	1.68585	2.38635	4.01018	3.48595	8.56206	2.82355	0
178	Otu140	Bacteria	Firmicutes	Clostridia	Clostridiales	Lachnospiraceae	NA	NA	0	0	1.88008	5.83743	2.02748	2.71272	4.0644	1.54749	0	3.9875	3.15363	5.94274	2.66947	3.3783	4.82134	6.24793	5.94142	8.53564	1.78952	0	5.86491	2.56413	4.07665	2.86578	4.72572	0	0	2.98703	0	2.73329	7.01586	6.28102	0	4.34907	4.78699	1.63885	0	0	3.13955	3.33893	0
179	Otu219	Bacteria	Firmicutes	Clostridia	Clostridiales	Ruminococcaceae	Oscillospira	NA	5.13158	3.50965	3.55138	3.61306	2.02748	0	4.40767	2.27684	3.9042	2.88155	3.38938	4.63722	1.88008	0	2.47131	1.62449	2.59402	3.08349	4.36849	3.47594	1.75985	3.0654	4.07665	3.76327	4.16777	1.55115	3.05918	2.4903	0	1.52769	3.5764	0	3.79218	0	3.83832	3.24133	4.01018	4.11491	3.13955	3.33893	4.08385
180	Otu779	Bacteria	Firmicutes	Clostridia	Clostridiales	Lachnospiraceae	NA	NA	2.84638	3.13623	2.66947	3.37341	2.83872	3.59826	2.45796	1.54749	0	1.643	3.59197	0	3.84848	2.25078	4.26167	4.57994	3.46931	1.52063	1.78952	4.01702	3.02855	1.78952	3.77594	0	3.24588	3.12466	3.72519	1.7266	0	4.30979	5.64905	4.1373	4.87173	3.1296	5.35443	3.53242	3.76495	0	2.29462	3.33893	3.16651
181	Otu261	Bacteria	Firmicutes	Clostridia	Clostridiales	Clostridiaceae	NA	NA	2.03421	2.63106	1.88008	4.30207	2.02748	1.91754	3.32031	3.11974	2.80489	4.32972	4.0702	4.08096	1.88008	2.73099	1.71049	2.85798	4.21973	2.24437	4.18579	3.7717	3.693	3.73173	4.32536	3.9704	3.62239	4.03949	3.96993	4.84366	0	2.73329	2.69253	2.3644	3.79218	0	3.59532	1.63885	0	2.83237	3.13955	4.01771	4.64017
182	Otu938	Bacteria	Firmicutes	Clostridia	Clostridiales	Lachnospiraceae	Blautia	NA	0	3.80602	0	3.08587	0	0	2.45796	2.75899	4.75211	3.9875	1.36725	0	1.88008	3.61803	3.62803	3.22239	1.81512	3.37097	3.0654	4.22663	3.02855	2.56413	3.39559	4.58861	1.27168	3.85933	4.17911	1.7266	3.00316	4.00593	4.82387	3.21704	3.49605	3.65854	4.04624	3.77452	4.21973	4.88613	2.77808	2.01418	1.87168
183	Otu104	Bacteria	Firmicutes	Clostridia	Clostridiales	NA	NA	NA	0	1.84696	0	8.08035	0	0	0	4.33848	6.37219	2.3913	5.59674	7.28039	0	5.74501	2.96683	1.62449	0	0	0	0	5.86491	0	9.32704	0	7.46262	0	0	7.12483	0	0	0	6.71059	0	4.81413	0	4.60026	0	4.27555	9.54514	0	0
184	Otu133	Bacteria	Firmicutes	Clostridia	Clostridiales	Clostridiaceae	Clostridium	NA	0	5.41137	1.88008	3.08587	0	6.0199	0	0	1.58304	2.3913	1.36725	6.54468	2.66947	0	1.71049	0	2.59402	0	5.49908	1.82034	3.93733	1.78952	3.39559	3.23047	2.39047	3.12466	0	0	2.17273	8.31862	2.69253	0	6.98828	6.10495	1.68585	2.38635	0	5.45474	7.51286	6.26656	2.65973
185	Otu745	Bacteria	Firmicutes	Clostridia	Clostridiales	Lachnospiraceae	NA	NA	4.99818	2.63106	1.88008	1.52239	4.84259	5.89077	2.45796	1.54749	0	0	4.19987	4.96601	3.17679	2.25078	1.71049	6.16658	4.40266	4.29951	0	3.7717	0	3.73173	0	0	4.16777	3.12466	1.7845	0	3.00316	2.25292	4.33097	1.62044	2.61856	2.76849	4.04624	4.60026	3.46931	2.34529	5.01123	4.47746	3.54081
186	Otu20	Bacteria	Firmicutes	Bacilli	Lactobacillales	Streptococcaceae	Lactococcus	garvieae	2.03421	1.84696	0	0	9.12392	3.59826	0	0	0	0	0	0	6.08798	11.9284	5.38919	0	5.18049	0	0	0	0	0	0	8.35775	0	5.44198	0	1.7266	0	0	0	0	5.71188	10.1822	0	6.38288	13.2379	0	1.56224	10.6975	0
187	Otu527	Bacteria	Actinobacteria	Actinobacteria	Bifidobacteriales	Bifidobacteriaceae	Bifidobacterium	adolescentis	8.2202	5.98499	5.05188	0	3.35484	3.22239	2.45796	1.54749	0	1.643	1.36725	0	9.25167	5.5271	2.47131	0	0	0	5.04181	3.7717	3.693	1.78952	0	9.71351	0	1.55115	0	2.4903	3.91026	0	0	1.62044	0	1.55483	0	2.38635	1.81512	7.10575	7.38384	0	3.16651
188	Otu177	Bacteria	Bacteroidetes	Bacteroidia	Bacteroidales	Bacteroidaceae	Bacteroides	NA	3.36288	4.88613	3.55138	3.08587	5.245	1.91754	6.57564	0	5.42345	0	0	3.60247	1.88008	4.55805	0	4.81164	4.21973	5.92631	4.53063	3.10349	1.75985	4.18579	2.06164	1.63061	6.78019	3.12466	4.92314	1.7266	2.17273	3.09305	3.5764	2.85281	2.61856	5.57021	3.59532	1.63885	1.81512	0	4.9211	2.01418	6.18604
189	Otu950	Bacteria	Proteobacteria	Betaproteobacteria	Burkholderiales	Alcaligenaceae	Sutterella	NA	0	0	8.24769	0	4.49432	0	7.15556	0	0	0	0	0	5.164	3.3783	0	0	0	3.61058	6.73675	4.01702	3.02855	0	7.65105	5.2756	3.62239	0	3.72519	1.7266	6.47118	1.52769	1.90004	0	0	4.04473	4.38927	0	0	0	5.09606	0	4.78637
190	Otu216	Bacteria	Firmicutes	Clostridia	Clostridiales	Ruminococcaceae	NA	NA	4.99818	3.13623	0	2.2465	0	0	3.32031	3.11974	0	1.643	3.92771	1.37426	1.88008	3.61803	2.47131	5.10154	3.76495	4.94984	3.4367	4.22663	0	2.56413	2.87759	3.23047	3.44639	0	3.05918	4.10151	3.52686	2.25292	0	3.5076	4.43066	2.76849	3.59532	4.16296	3.09705	3.93411	2.29462	3.71787	1.87168
191	Otu114	Bacteria	Firmicutes	Clostridia	Clostridiales	Ruminococcaceae	NA	NA	2.03421	0	2.66947	3.61306	0	0	3.8563	4.70044	2.31962	1.643	4.79993	3.9384	0	6.48133	3.62803	2.85798	0	4.76385	1.78952	0	0	5.49908	6.01105	3.23047	5.98265	2.28125	0	4.44528	0	0	1.90004	3.21704	4.03775	7.01019	0	5.63302	3.46931	3.19586	5.69436	2.01418	0
192	Otu76	Bacteria	Proteobacteria	Betaproteobacteria	Burkholderiales	Alcaligenaceae	Sutterella	NA	0	10.8836	7.07733	0	0	0	4.40767	0	0	0	0	0	4.09473	1.52592	0	1.62449	0	6.9144	0	6.77953	6.72808	4.36849	0	1.63061	7.72622	5.37645	11.2548	0	6.99227	4.00593	8.94487	5.66654	5.56293	0	7.99994	0	4.01018	0	0	0	4.64017
193	Otu193	Bacteria	Actinobacteria	Coriobacteriia	Coriobacteriales	Coriobacteriaceae	NA	NA	4.50283	2.63106	3.84848	1.52239	0	5.41504	2.45796	1.54749	1.58304	0	3.15363	1.37426	1.88008	2.25078	0	1.62449	4.21973	0	0	3.47594	0	5.04181	2.06164	3.9704	3.24588	4.80875	0	4.28361	4.21287	3.82606	0	4.1373	5.48226	0	2.93581	4.72082	3.09705	4.55145	4.05528	0	0
194	Otu153	Bacteria	Bacteroidetes	Bacteroidia	Bacteroidales	[Odoribacteraceae]	Odoribacter	NA	0	4.88613	3.55138	2.2465	2.02748	1.91754	4.91712	0	5.0416	5.6992	2.05643	2.88155	1.88008	3.09065	1.71049	0	0	7.16044	5.84577	5.82518	0	1.78952	0	3.9704	5.48695	1.55115	7.83532	0	0	4.56065	0	1.62044	2.61856	5.57021	1.68585	1.63885	1.81512	0	2.29462	0	4.78637
195	Otu102	Bacteria	Firmicutes	Clostridia	Clostridiales	Lachnospiraceae	NA	NA	6.04473	0	0	8.87395	2.83872	8.39708	0	10.2231	0	0	0	3.16379	3.17679	3.61803	3.62803	0	3.09705	2.24437	0	0	4.32863	0	9.49512	5.89966	9.07276	1.55115	0	7.28294	0	0	0	7.65996	0	7.86764	1.68585	3.53242	6.6328	2.34529	1.56224	4.47746	0
196	Otu84	Bacteria	Bacteroidetes	Bacteroidia	Bacteroidales	Porphyromonadaceae	Parabacteroides	NA	0	0	0	4.43291	0	4.70044	0	6.57336	1.58304	7.22516	6.10707	4.08096	7.16079	0	0	0	0	0	0	0	6.79162	6.76961	6.76734	6.51012	8.91683	5.62242	0	0	0	1.52769	0	8.1134	4.87173	0	6.07722	5.20714	0	4.55145	7.08497	5.54203	3.16651
197	Otu638	Bacteria	Firmicutes	Clostridia	Clostridiales	Veillonellaceae	Dialister	NA	4.50283	2.63106	1.88008	3.08587	4.03427	0	1.69919	0	3.45681	1.643	1.36725	0	0	2.25078	4.26167	3.96193	0	2.24437	0	4.40961	3.693	1.78952	0	4.15149	0	3.41312	0	2.98703	3.52686	2.25292	4.95674	0	3.12302	0	4.89844	2.38635	4.71088	4.27555	2.29462	2.01418	0
198	Otu198	Bacteria	Actinobacteria	Coriobacteriia	Coriobacteriales	Coriobacteriaceae	NA	NA	0	0	5.05188	1.52239	2.02748	3.89616	5.29286	2.75899	3.16736	3.78019	4.62624	6.54468	2.66947	4.77166	2.47131	3.96193	5.18049	3.61058	4.18579	0	3.3987	4.53063	0	2.86578	2.39047	3.41312	0	4.95527	3.52686	0	1.90004	3.74933	0	0	2.44217	1.63885	3.76495	4.42009	4.9211	2.01418	0
199	Otu529	Bacteria	Bacteroidetes	Bacteroidia	Bacteroidales	Prevotellaceae	Prevotella	NA	3.36288	0	5.77134	0	2.02748	4.35364	0	5.15443	0	0	2.52088	0	5.164	0	0	1.62449	1.81512	5.45913	1.78952	0	0	3.0654	0	4.45709	0	4.03949	0	1.7266	0	0	2.69253	2.3644	0	3.65854	1.68585	3.24133	2.59402	4.11491	0	3.71787	1.87168
200	Otu178	Bacteria	Actinobacteria	Coriobacteriia	Coriobacteriales	Coriobacteriaceae	NA	NA	5.82598	3.50965	6.02996	2.2465	4.67894	5.95678	0	3.11974	4.8552	3.78019	2.87167	2.53034	0	3.61803	4.42321	2.85798	0	3.08349	0	0	3.693	4.18579	2.06164	1.63061	5.00528	3.41312	0	3.64931	4.21287	3.82606	0	3.21704	0	2.76849	0	2.87627	4.21973	5.07267	2.77808	0	1.87168
201	Otu74	Bacteria	Firmicutes	Bacilli	Lactobacillales	Lactobacillaceae	Lactobacillus	ruminis	7.33977	0	3.55138	0	6.33985	2.71272	3.8563	7.02066	1.58304	4.32972	1.36725	0	4.305	1.52592	7.5497	6.56605	3.09705	0	3.97655	3.47594	0	2.56413	8.67012	0	4.04952	5.78278	0	0	6.47118	6.02304	0	3.21704	5.71188	0	0	3.24133	0	1.60446	4.61102	2.01418	0
202	Otu142	Bacteria	Firmicutes	Clostridia	Clostridiales	Christensenellaceae	NA	NA	0	0	4.305	3.08587	6.39364	6.69735	7.15556	3.85415	7.38084	1.643	3.92771	3.78019	0	6.65283	0	5.18653	1.81512	0	3.4367	4.22663	5.20162	3.97655	2.87759	0	7.08077	0	0	6.22695	0	1.52769	0	2.85281	0	0	3.59532	1.63885	1.81512	3.93411	6.93185	0	0
203	Otu155	Bacteria	Firmicutes	Clostridia	Clostridiales	Clostridiaceae	NA	NA	5.97544	0	0	4.6636	2.02748	5.89077	0	3.40808	1.58304	6.27488	5.39487	3.78019	4.305	6.17849	0	0	7.09824	4.76385	3.0654	2.6001	0	7.53353	3.77594	4.70914	4.5626	4.34376	0	3.64931	0	1.52769	0	2.85281	0	3.41818	2.93581	3.77452	0	8.14278	0	3.71787	0
204	Otu228	Bacteria	Firmicutes	Clostridia	Clostridiales	NA	NA	NA	3.74243	3.80602	0	0	3.35484	7.23841	0	5.2303	0	1.643	0	1.37426	0	0	2.47131	4.14296	3.09705	2.24437	5.24241	0	0	0	0	3.52133	2.39047	0	3.43028	3.89305	0	1.52769	0	3.95632	4.24754	0	3.83832	7.11292	0	2.83237	4.21553	6.01858	2.65973
205	Otu82	Bacteria	Bacteroidetes	Bacteroidia	Bacteroidales	[Paraprevotellaceae]	CF231	NA	0	0	0	5.88392	0	9.04652	0	7.55104	6.73861	8.52475	5.39487	3.9384	0	7.41086	0	0	8.81174	0	0	0	0	0	0	5.73906	7.451	0	0	6.08692	0	1.52769	0	0	0	5.88605	0	8.85799	5.27737	8.51691	0	5.54203	0
206	Otu255	Bacteria	Actinobacteria	Actinobacteria	Actinomycetales	Actinomycetaceae	Actinomyces	NA	4.85119	2.63106	3.17679	2.2465	2.02748	1.91754	0	2.75899	5.12648	1.643	2.05643	3.16379	0	4.16328	5.30875	1.62449	3.46931	2.7241	4.36849	1.82034	2.52939	0	0	0	2.73503	2.76373	1.7845	1.7266	5.02587	4.30979	3.87393	0	1.83621	1.55483	3.30293	2.38635	0	0	1.56224	0	3.16651
207	Otu434	Bacteria	Firmicutes	Clostridia	Clostridiales	Ruminococcaceae	NA	NA	0	0	0	0	4.03427	5.67242	0	2.75899	2.31962	5.21309	2.87167	3.9384	4.09473	0	0	4.14296	0	2.7241	8.24418	0	6.31757	0	4.32536	6.54293	6.22014	1.55115	0	0	0	4.30979	5.86733	4.90908	4.03775	2.28569	2.44217	5.28743	2.59402	2.34529	0	5.44471	1.87168
208	Otu336	Bacteria	Actinobacteria	Actinobacteria	Actinomycetales	Micrococcaceae	Rothia	mucilaginosa	4.291	4.44488	6.64668	0	0	0	1.69919	0	5.20665	1.643	1.36725	0	0	1.52592	3.33498	4.57994	3.46931	0	1.78952	4.01702	1.75985	0	2.87759	3.9704	3.44639	0	3.72519	0	5.54269	2.73329	4.33097	3.5076	1.83621	3.41818	1.68585	3.53242	3.46931	0	3.66888	2.01418	4.47746
209	Otu696	Bacteria	Bacteroidetes	Bacteroidia	Bacteroidales	Prevotellaceae	Prevotella	NA	0	4.44488	0	0	0	4.84688	0	4.58958	0	2.88155	3.15363	3.39974	5.164	1.52592	0	0	5.07663	0	0	4.40961	0	0	2.06164	0	0	7.31561	0	5.24608	0	4.30979	6.17069	0	5.90992	1.55483	1.68585	4.60026	0	6.25758	0	0	4.78637
210	Otu496	Bacteria	Firmicutes	Clostridia	Clostridiales	NA	NA	NA	0	2.63106	0	4.43291	2.83872	2.71272	0	4.80339	2.31962	2.88155	3.76959	3.16379	3.55138	5.46705	0	1.62449	4.01018	0	0	1.82034	0	0	3.77594	3.23047	5.34355	0	0	6.47183	0	0	1.90004	2.85281	0	2.28569	5.27404	2.38635	0	0	1.56224	0	2.65973
211	Otu122	Bacteria	Bacteroidetes	Bacteroidia	Bacteroidales	Bacteroidaceae	Bacteroides	NA	0	8.63808	1.88008	0	2.02748	0	5.59069	0	5.97444	7.2853	0	1.37426	0	6.89991	0	3.75489	0	2.24437	8.12227	6.87597	0	6.76961	0	0	3.24588	3.41312	6.94544	0	0	7.64835	0	1.62044	0	3.65854	0	0	0	0	6.83645	0	3.83773
212	Otu247	Bacteria	Firmicutes	Clostridia	Clostridiales	Ruminococcaceae	NA	NA	3.36288	3.13623	2.66947	3.61306	2.83872	0	3.32031	1.54749	0	3.78019	0	3.9384	1.88008	0	3.33498	0	4.01018	4.94984	0	2.6001	4.1462	0	4.72229	1.63061	3.24588	4.59491	3.43028	1.7266	0	3.38076	3.5764	0	3.79218	2.28569	1.68585	3.53242	3.09705	2.34529	1.56224	0	1.87168
213	Otu141	Bacteria	Firmicutes	Clostridia	Clostridiales	Ruminococcaceae	NA	NA	0	1.84696	0	4.76645	2.02748	1.91754	0	4.58958	3.9042	3.53801	2.87167	4.08096	0	8.29016	0	4.30378	0	4.43034	0	0	5.60682	1.78952	6.01105	3.76327	4.47355	2.28125	0	4.28361	0	2.25292	0	0	0	3.86452	1.68585	6.61841	0	2.34529	1.56224	4.01771	0
214	Otu151	Bacteria	Tenericutes	Mollicutes	RF39	NA	NA	NA	0	0	0	2.72639	9.26047	0	0	6.01037	9.66778	3.9875	2.52088	6.21429	5.164	4.16328	0	0	1.81512	0	0	0	2.52939	5.33314	4.72229	5.2756	1.27168	0	2.55826	6.4338	0	4.96032	0	0	0	5.51013	0	5.63302	0	3.48595	5.39285	4.47746	0
215	Otu278	Bacteria	Firmicutes	Clostridia	Clostridiales	Lachnospiraceae	Anaerostipes	NA	3.36288	3.13623	0	2.72639	0	0	0	1.54749	3.16736	4.16873	3.59197	1.37426	1.88008	4.30721	0	0	3.76495	2.7241	3.0654	0	0	3.73173	2.06164	2.37653	0	0	3.96993	1.7266	0	3.09305	1.90004	3.5076	4.43066	5.31323	3.83832	1.63885	3.46931	1.60446	2.29462	3.33893	4.29403
216	Otu103	Bacteria	Firmicutes	Clostridia	Clostridiales	Ruminococcaceae	NA	NA	0	7.63229	0	4.30207	0	6.94512	0	6.4198	0	0	1.36725	8.86901	0	6.02036	8.40785	0	7.6438	0	2.56413	4.8504	6.27375	0	8.61278	0	2.39047	0	0	1.7266	0	6.68222	0	7.2124	0	0	0	6.79359	1.81512	0	0	8.47826	0
217	Otu235	Bacteria	Firmicutes	Clostridia	Clostridiales	Ruminococcaceae	NA	NA	4.04263	1.84696	0	4.43291	2.83872	2.71272	2.45796	3.40808	2.80489	2.3913	2.05643	2.06513	4.79751	4.00339	0	2.85798	2.59402	3.61058	3.0654	0	4.49055	0	0	0	4.16777	2.76373	0	2.98703	0	2.25292	2.69253	4.1373	1.83621	2.28569	3.59532	2.87627	3.46931	1.60446	3.42836	3.33893	0
218	Otu234	Bacteria	Tenericutes	Mollicutes	RF39	NA	NA	NA	0	0	0	1.52239	4.98956	1.91754	4.0644	2.75899	0	3.53801	2.52088	5.74275	2.66947	3.3783	0	0	0	4.15562	1.78952	3.10349	2.52939	5.1456	3.77594	0	4.16777	0	1.7845	0	0	1.52769	0	0	0	5.93257	1.68585	0	1.81512	0	6.56605	3.71787	0
219	Otu267	Bacteria	Bacteroidetes	Bacteroidia	Bacteroidales	[Odoribacteraceae]	Butyricimonas	NA	2.84638	2.63106	3.17679	3.61306	0	0	5.44945	1.54749	0	0	2.05643	4.63722	3.84848	0	3.33498	1.62449	1.81512	6.47331	7.58981	5.8882	3.3987	2.56413	0	2.37653	6.10628	0	0	0	3.91026	3.62052	0	0	0	2.76849	3.59532	0	3.09705	0	4.49085	3.33893	0
220	Otu205	Bacteria	Firmicutes	Clostridia	Clostridiales	Ruminococcaceae	NA	NA	0	0	0	2.2465	0	1.91754	2.95263	0	2.31962	2.3913	2.87167	2.06513	2.66947	4.95769	0	3.75489	0	0	0	0	2.52939	0	0	0	3.62239	6.25341	0	6.39473	5.6474	0	1.90004	4.69467	6.28763	3.86452	6.91569	3.53242	3.09705	0	3.13955	2.82355	3.16651
221	Otu180	Bacteria	Firmicutes	Clostridia	Clostridiales	Ruminococcaceae	NA	NA	2.84638	1.84696	1.88008	6.24615	6.68002	6.13841	0	4.33848	2.31962	0	4.53088	5.35081	6.72189	4.95769	0	4.30378	0	5.2624	3.73173	0	4.76834	3.0654	0	0	5.77474	4.70579	0	5.56039	0	3.82606	0	3.21704	2.61856	6.43081	1.68585	3.24133	2.59402	3.72736	3.13955	2.01418	0
222	Otu253	Bacteria	Firmicutes	Clostridia	Clostridiales	NA	NA	NA	0	0	3.17679	3.61306	3.73419	1.91754	4.24622	3.40808	3.16736	3.78019	2.87167	4.96601	3.55138	2.25078	0	3.51307	0	4.15562	2.56413	0	1.75985	3.4367	2.87759	3.52133	4.27706	3.12466	1.7845	2.4903	0	2.73329	2.69253	3.21704	1.83621	2.76849	2.44217	1.63885	1.81512	3.19586	3.42836	2.01418	1.87168
223	Otu202	Bacteria	Firmicutes	Clostridia	Clostridiales	Christensenellaceae	NA	NA	0	1.84696	0	2.2465	4.49432	4.84688	5.59069	3.64829	3.9042	1.643	2.05643	2.88155	3.84848	5.74501	1.71049	1.62449	3.09705	2.7241	3.73173	0	2.52939	3.0654	4.32536	1.63061	5.12707	0	0	5.69511	0	0	0	3.74933	0	0	3.30293	0	4.71088	1.60446	5.63889	2.82355	0
224	Otu189	Bacteria	Firmicutes	Clostridia	Clostridiales	Ruminococcaceae	Ruminococcus	NA	2.03421	4.26167	1.88008	3.08587	0	0	0	3.64829	5.28259	2.3913	6.53336	2.06513	5.77134	4.55805	0	0	3.46931	3.08349	0	3.10349	1.75985	0	3.39559	0	4.94031	5.15983	0	3.35584	3.00316	5.27295	0	1.62044	6.69805	0	0	0	4.71088	2.83237	4.72195	5.22782	1.87168
225	Otu162	Bacteria	Firmicutes	Clostridia	Clostridiales	Lachnospiraceae	NA	NA	6.7315	3.50965	0	5.33363	3.73419	0	0	4.58958	0	7.4166	1.36725	1.37426	4.305	0	0	1.62449	0	0	0	0	0	0	0	2.37653	1.27168	0	0	4.72269	5.74501	0	1.90004	2.3644	4.03775	8.05801	3.83832	0	3.46931	3.48595	4.05528	6.14789	0
226	Otu160	Bacteria	Tenericutes	Mollicutes	Anaeroplasmatales	Anaeroplasmataceae	NA	NA	0	4.44488	5.54153	3.08587	0	1.91754	2.45796	3.85415	2.31962	0	4.62624	2.88155	1.88008	2.25078	1.71049	2.36923	1.81512	6.37926	2.56413	3.10349	2.52939	0	5.60345	0	3.24588	0	1.7845	3.64931	0	5.27295	3.87393	2.3644	0	0	0	3.77452	5.18049	0	0	3.71787	1.87168
227	Otu520	Bacteria	Firmicutes	Clostridia	Clostridiales	Ruminococcaceae	NA	NA	2.84638	3.13623	3.55138	1.52239	4.49432	1.91754	3.61306	3.11974	1.58304	2.88155	0	3.39974	1.88008	4.30721	4.07973	1.62449	1.81512	5.19038	3.0654	0	1.75985	1.78952	2.06164	2.37653	4.72572	2.28125	3.72519	1.7266	2.17273	4.16584	1.90004	1.62044	4.43066	3.86452	1.68585	4.72082	1.81512	0	1.56224	3.71787	4.64017
228	Otu128	Bacteria	Bacteroidetes	Bacteroidia	Bacteroidales	Porphyromonadaceae	Parabacteroides	NA	0	4.26167	0	0	0	0	4.0644	0	7.39801	0	0	0	0	6.78166	4.42321	4.30378	0	6.44263	0	4.22663	2.52939	0	3.39559	4.45709	4.37865	4.03949	6.21625	4.28361	2.17273	4.67141	0	0	0	5.16526	3.59532	0	0	0	4.61102	0	7.64723
229	Otu226	Bacteria	Firmicutes	Clostridia	Clostridiales	Ruminococcaceae	NA	NA	3.36288	2.63106	1.88008	0	5.35755	0	3.61306	3.11974	4.95141	3.2468	1.36725	2.88155	1.88008	5.46705	2.47131	7.62083	3.46931	3.61058	3.97655	1.82034	3.3987	0	0	1.63061	1.27168	2.76373	3.43028	2.4903	0	2.73329	3.20112	3.21704	7.34832	1.55483	2.44217	2.38635	0	0	3.66888	0	5.15277
230	Otu157	Bacteria	Firmicutes	Clostridia	Clostridiales	NA	NA	NA	2.84638	1.84696	3.17679	7.16312	6.49555	4.97982	5.02062	3.40808	4.75211	0	3.15363	3.60247	5.90644	2.25078	5.53775	1.62449	0	5.68558	0	3.47594	3.93733	0	0	3.23047	5.34355	0	0	3.64931	0	0	2.69253	3.21704	0	1.55483	1.68585	0	6.10874	3.72736	1.56224	3.71787	0
231	Otu273	Bacteria	Firmicutes	Clostridia	Clostridiales	Ruminococcaceae	Oscillospira	NA	0	0	3.17679	4.30207	2.02748	0	2.45796	3.11974	4.38957	3.53801	2.87167	3.9384	3.84848	2.73099	1.71049	2.85798	2.59402	5.19038	1.78952	0	4.1462	3.97655	2.87759	0	3.44639	1.55115	3.43028	3.89305	2.17273	2.25292	0	2.3644	3.12302	0	2.93581	0	2.59402	2.34529	2.77808	0	3.16651
232	Otu196	Bacteria	Firmicutes	Clostridia	Clostridiales	Ruminococcaceae	NA	NA	0	0	1.88008	4.86245	4.03427	2.71272	1.69919	5.8751	1.58304	2.88155	3.59197	4.43966	2.66947	3.3783	3.33498	5.8392	1.81512	1.52063	4.67638	0	3.02855	1.78952	2.06164	0	4.47355	1.55115	4.92314	5.24608	0	0	0	3.21704	1.83621	2.76849	0	2.38635	2.59402	3.48595	3.42836	4.01771	0
233	Otu303	Bacteria	Firmicutes	Clostridia	Clostridiales	[Mogibacteriaceae]	NA	NA	2.84638	2.63106	4.09473	3.61306	2.02748	3.89616	4.0644	1.54749	3.69778	3.2468	2.05643	3.39974	3.17679	2.73099	1.71049	3.51307	1.81512	2.24437	2.56413	2.6001	1.75985	4.36849	2.87759	2.86578	3.77924	2.28125	0	1.7266	2.17273	2.73329	0	2.3644	1.83621	0	0	2.38635	3.09705	4.42009	3.13955	3.33893	2.65973
234	Otu203	Bacteria	Actinobacteria	Coriobacteriia	Coriobacteriales	Coriobacteriaceae	NA	NA	3.74243	1.84696	4.4885	1.52239	0	2.71272	1.69919	4.03427	3.69778	1.643	6.48329	0	3.17679	3.3783	1.71049	3.22239	1.81512	3.816	3.97655	2.6001	2.52939	7.77921	2.06164	2.37653	4.47355	2.76373	1.7845	5.33131	2.17273	1.52769	0	5.47795	1.83621	1.55483	2.93581	3.98177	3.09705	3.93411	2.29462	0	4.91912
235	Otu176	Bacteria	Firmicutes	Clostridia	Clostridiales	Lachnospiraceae	NA	NA	5.65923	5.41137	0	0	4.84259	0	0	0	5.87981	6.3519	4.7157	3.9384	0	2.73099	0	1.62449	0	0	0	0	0	0	0	0	0	2.28125	0	4.44528	2.17273	0	0	3.5076	0	0	1.68585	4.83209	1.81512	8.05694	0	0	7.03693
236	Otu1220	Bacteria	Firmicutes	Clostridia	Clostridiales	Ruminococcaceae	NA	NA	0	3.80602	3.84848	2.72639	2.02748	1.91754	4.0644	2.75899	4.2452	1.643	2.87167	3.39974	0	4.43807	2.47131	2.36923	1.81512	5.03456	0	3.10349	0	4.53063	2.87759	1.63061	2.39047	1.55115	3.72519	1.7266	0	2.73329	0	2.3644	2.61856	0	2.44217	1.63885	3.09705	0	2.77808	0	3.83773
237	Otu283	Bacteria	Firmicutes	Clostridia	Clostridiales	Ruminococcaceae	NA	NA	2.03421	0	0	2.2465	2.02748	1.91754	3.32031	2.75899	1.58304	0	5.59674	2.88155	0	2.73099	1.71049	1.62449	0	4.66101	0	0	2.52939	5.24241	2.06164	3.23047	3.44639	3.6534	0	0	3.52686	2.73329	0	5.26094	4.03775	0	2.44217	1.63885	2.59402	0	0	3.33893	0
238	Otu179	Bacteria	Cyanobacteria	4C0d-2	YS2	NA	NA	NA	0	6.09872	0	1.52239	0	0	0	6.68542	4.64109	6.68525	0	0	0	3.82354	6.29044	1.62449	5.68307	8.18348	6.22323	0	6.31757	0	2.06164	1.63061	0	3.85933	0	3.35584	0	1.52769	1.90004	1.62044	7.67302	5.78826	0	6.10126	2.59402	3.93411	0	2.82355	0
239	Otu284	Bacteria	Firmicutes	Clostridia	Clostridiales	NA	NA	NA	2.03421	1.84696	3.55138	4.43291	4.03427	0	3.61306	2.75899	2.80489	1.643	2.05643	0	0	0	3.33498	4.57994	0	2.7241	1.78952	2.6001	0	3.0654	0	1.63061	1.93691	0	3.43028	2.4903	0	1.52769	0	2.85281	3.49605	2.76849	3.30293	1.63885	2.59402	1.60446	3.42836	3.33893	2.65973
240	Otu913	Bacteria	Firmicutes	Bacilli	Lactobacillales	Streptococcaceae	Streptococcus	NA	2.84638	1.84696	4.65126	0	0	1.91754	0	2.75899	3.9042	0	0	0	0	1.52592	5.03642	1.62449	3.46931	0	6.5602	1.82034	1.75985	1.78952	0	2.37653	2.39047	0	3.96993	1.7266	5.42979	3.09305	2.69253	2.3644	2.61856	3.86452	2.44217	0	0	3.19586	0	2.01418	4.29403
241	Otu276	Bacteria	Firmicutes	Clostridia	Clostridiales	Lachnospiraceae	NA	NA	0	3.13623	4.305	3.08587	2.83872	0	2.95263	1.54749	2.31962	2.88155	1.36725	2.53034	0	3.3783	4.07973	4.14296	1.81512	2.7241	0	4.22663	3.3987	0	0	0	4.04952	0	3.05918	2.4903	2.17273	3.09305	1.90004	4.44274	4.03775	3.65854	3.30293	0	3.09705	2.34529	4.05528	0	4.08385
242	Otu201	Bacteria	Tenericutes	Mollicutes	RF39	NA	NA	NA	4.04263	0	3.17679	0	0	1.91754	3.8563	2.27684	0	3.2468	2.05643	3.16379	3.84848	3.09065	3.87148	2.85798	3.09705	2.7241	0	4.01702	0	0	2.87759	1.63061	6.42401	1.55115	0	0	0	3.82606	0	1.62044	0	0	0	0	5.75213	5.07267	8.11056	0	0
243	Otu943	Bacteria	Firmicutes	Clostridia	Clostridiales	Ruminococcaceae	Ruminococcus	NA	0	4.60743	0	0	2.02748	0	5.5218	2.75899	0	0	0	1.37426	0	2.25078	0	0	0	2.24437	0	5.0837	3.02855	0	3.77594	1.63061	1.93691	4.59491	3.43028	0	0	3.82606	4.33097	0	7.49944	7.40603	6.8617	1.63885	3.76495	3.93411	4.49085	0	0
244	Otu239	Bacteria	Firmicutes	Clostridia	Clostridiales	Lachnospiraceae	Coprococcus	NA	0	1.84696	0	2.2465	7.58323	6.34971	0	2.27684	2.80489	0	5.54885	7.56146	0	3.82354	0	0	5.61055	0	0	0	3.02855	5.1456	4.32536	0	3.44639	4.80875	0	1.7266	4.46288	0	0	0	0	0	3.83832	5.80654	0	3.19586	0	2.01418	3.54081
245	Otu152	Bacteria	Firmicutes	Erysipelotrichi	Erysipelotrichales	Erysipelotrichaceae	p-75-a5	NA	0	1.84696	2.66947	3.61306	0	0	0	2.27684	0	3.53801	2.52088	5.40604	1.88008	2.25078	0	0	5.45356	0	1.78952	0	0	3.97655	3.39559	0	4.37865	3.6534	0	2.4903	0	6.45334	3.5764	4.29809	5.90992	4.04473	0	4.32391	0	1.60446	0	4.26582	0
246	Otu186	Bacteria	Firmicutes	Clostridia	Clostridiales	Ruminococcaceae	NA	NA	2.03421	2.63106	0	4.15817	0	0	0	3.40808	2.31962	0	5.54885	1.37426	0	1.52592	0	4.14296	4.71088	3.08349	0	0	3.3987	4.80875	6.27035	2.86578	1.27168	0	0	2.4903	0	3.09305	3.87393	4.69467	0	7.60584	1.68585	4.32391	0	2.34529	2.29462	4.01771	0
247	Otu272	Bacteria	Firmicutes	Clostridia	Clostridiales	Lachnospiraceae	Blautia	NA	0	1.84696	3.84848	3.08587	5.12293	5.59163	1.69919	2.27684	1.58304	3.2468	3.92771	0	0	5.04242	1.71049	1.62449	0	1.52063	1.78952	0	6.22854	4.53063	3.77594	2.86578	3.24588	1.55115	0	2.98703	2.17273	4.77428	1.90004	3.21704	1.83621	5.24114	3.59532	1.63885	3.46931	3.48595	1.56224	2.01418	3.83773
248	Otu282	Bacteria	Firmicutes	Clostridia	Clostridiales	Ruminococcaceae	Oscillospira	NA	0	2.63106	2.66947	2.2465	2.02748	0	3.32031	2.27684	3.16736	1.643	2.87167	2.88155	1.88008	2.25078	2.47131	3.51307	1.81512	2.7241	3.0654	2.6001	2.52939	0	2.87759	2.37653	2.73503	0	3.96993	2.4903	0	4.44066	1.90004	2.85281	3.12302	0	1.68585	3.53242	2.59402	0	2.77808	2.82355	2.65973
249	Otu275	Bacteria	Firmicutes	Clostridia	Clostridiales	NA	NA	NA	2.84638	3.80602	1.88008	3.37341	2.02748	1.91754	3.32031	2.75899	3.9042	0	4.42875	2.53034	1.88008	2.73099	2.47131	2.85798	2.59402	4.15562	1.78952	0	1.75985	5.04181	2.06164	1.63061	3.01295	3.41312	1.7845	1.7266	0	1.52769	1.90004	1.62044	2.61856	0	0	2.87627	3.46931	1.60446	4.49085	2.82355	2.65973
250	Otu213	Bacteria	Firmicutes	Clostridia	Clostridiales	Ruminococcaceae	NA	NA	0	0	0	5.57944	4.67894	0	0	3.85415	4.8552	2.3913	1.36725	6.72922	4.305	5.19827	0	4.91488	0	0	0	3.10349	2.52939	0	3.77594	3.76327	0	0	0	5.05886	0	0	1.90004	2.85281	0	0	0	3.24133	7.12453	2.34529	0	0	0
251	Otu277	Bacteria	Firmicutes	Clostridia	Clostridiales	Lachnospiraceae	Coprococcus	NA	0	0	0	4.86245	2.02748	4.70044	0	0	0	1.643	3.76959	2.53034	3.84848	2.73099	0	0	0	2.7241	0	0	0	4.53063	2.06164	2.37653	3.01295	0	0	5.05886	2.17273	3.38076	1.90004	4.5742	0	4.91024	1.68585	1.63885	3.76495	0	0	2.82355	0
252	Otu200	Bacteria	Firmicutes	Clostridia	Clostridiales	Ruminococcaceae	Ruminococcus	NA	0	0	0	3.08587	2.02748	0	5.83743	3.85415	0	2.88155	4.31885	4.63722	4.4885	3.3783	0	3.22239	5.36815	6.20745	0	1.82034	3.3987	2.56413	0	4.31237	4.27706	0	0	0	0	3.09305	0	0	1.83621	0	5.76062	1.63885	3.46931	2.34529	0	2.82355	0
253	Otu560	Bacteria	Firmicutes	Clostridia	Clostridiales	Ruminococcaceae	NA	NA	0	0	2.66947	0	0	0	2.45796	2.27684	0	1.643	1.36725	2.06513	0	2.73099	1.71049	1.62449	1.81512	2.7241	4.53063	0	0	1.78952	0	2.37653	1.93691	4.99494	4.80193	2.98703	0	1.52769	6.46649	2.85281	4.03775	2.76849	4.22792	4.16296	3.09705	5.45474	1.56224	0	0
254	Otu242	Bacteria	Actinobacteria	Coriobacteriia	Coriobacteriales	Coriobacteriaceae	NA	NA	4.04263	1.84696	0	1.52239	4.67894	0	0	4.19438	2.31962	1.643	0	1.37426	3.17679	3.82354	1.71049	1.62449	0	4.29951	0	3.7717	0	3.97655	2.87759	6.54293	4.27706	4.03949	0	5.33131	6.15331	3.82606	0	2.85281	1.83621	0	0	0	0	4.27555	1.56224	0	0
255	Otu280	Bacteria	Firmicutes	Clostridia	Clostridiales	Ruminococcaceae	NA	NA	0	2.63106	0	1.52239	2.02748	1.91754	0	2.75899	2.31962	2.3913	2.87167	2.88155	3.55138	3.09065	3.87148	3.75489	3.46931	2.7241	0	1.82034	0	1.78952	2.06164	1.63061	0	1.55115	4.36176	2.98703	0	3.38076	4.67752	1.62044	4.87173	4.34907	0	3.24133	0	2.34529	0	4.26582	0
256	Otu898	Bacteria	Firmicutes	Clostridia	Clostridiales	Lachnospiraceae	NA	NA	0	5.00759	2.66947	3.61306	0	0	2.95263	2.27684	0	0	2.05643	1.37426	0	3.09065	2.47131	2.36923	3.46931	0	0	3.47594	0	0	2.87759	2.86578	3.44639	0	2.55826	0	0	4.00593	4.67752	2.85281	3.79218	3.86452	0	1.63885	0	3.93411	2.77808	0	0
257	Otu170	Archaea	Euryarchaeota	Methanobacteria	Methanobacteriales	Methanobacteriaceae	Methanobrevibacter	NA	0	0	0	3.37341	0	4.14296	0	2.27684	2.80489	1.643	3.92771	4.81096	0	3.3783	0	2.85798	1.81512	1.52063	0	0	0	0	3.77594	1.63061	3.9207	0	0	4.84366	0	0	0	3.95632	0	4.60026	3.30293	2.38635	1.81512	1.60446	2.77808	2.01418	0
258	Otu232	Bacteria	Firmicutes	Clostridia	Clostridiales	Christensenellaceae	NA	NA	0	3.13623	0	4.43291	4.49432	4.14296	3.61306	2.27684	1.58304	1.643	3.15363	0	2.66947	5.12245	0	3.22239	3.09705	0	3.0654	0	0	2.56413	2.06164	0	6.07635	0	0	3.35584	0	0	1.90004	0	0	4.60026	0	3.98177	0	0	3.13955	4.26582	0
259	Otu748	Bacteria	Firmicutes	Clostridia	Clostridiales	Lachnospiraceae	Blautia	NA	0	5.86153	0	0	2.02748	0	2.45796	1.54749	0	0	1.36725	0	0	1.52592	2.47131	0	3.46931	4.15562	0	3.7717	2.52939	0	3.39559	1.63061	1.27168	3.85933	0	0	2.17273	6.06422	1.90004	3.21704	3.12302	2.28569	5.57177	0	1.81512	4.11491	0	2.01418	2.65973
260	Otu108	Bacteria	Bacteroidetes	Bacteroidia	Bacteroidales	NA	NA	NA	0	0	0	0	0	0	0	6.24793	3.69778	6.19351	6.40477	4.89056	0	9.28351	0	0	7.07148	0	0	0	0	2.56413	4.07665	3.52133	0	0	1.7845	3.35584	0	0	0	6.02935	0	9.78591	0	7.31798	0	5.80998	0	0	0
261	Otu1151	Bacteria	Firmicutes	Clostridia	Clostridiales	Ruminococcaceae	NA	NA	0	3.13623	0	3.08587	2.02748	0	1.69919	3.85415	1.58304	1.643	3.92771	0	0	1.52592	1.71049	0	0	1.52063	1.78952	0	4.49055	4.53063	3.77594	3.23047	1.93691	0	1.7845	0	2.17273	0	1.90004	2.85281	3.12302	6.06375	1.68585	2.38635	3.09705	0	2.29462	3.33893	0
262	Otu750	Bacteria	Firmicutes	Clostridia	Clostridiales	Lachnospiraceae	NA	NA	0	0	3.17679	1.52239	2.02748	3.22239	2.45796	1.54749	2.31962	1.643	2.87167	3.60247	1.88008	2.73099	2.47131	1.62449	2.59402	3.08349	1.78952	1.82034	3.02855	2.56413	0	0	2.39047	2.28125	0	1.7266	2.17273	0	3.87393	2.85281	2.61856	3.41818	0	1.63885	2.59402	0	1.56224	2.01418	0
263	Otu238	Bacteria	Firmicutes	Clostridia	Clostridiales	Ruminococcaceae	NA	NA	4.291	0	3.55138	4.55286	2.02748	3.59826	0	2.27684	1.58304	0	2.05643	3.78019	3.17679	3.09065	0	5.01123	1.81512	0	0	0	3.02855	1.78952	0	1.63061	2.39047	0	0	4.10151	0	0	3.87393	3.21704	1.83621	2.76849	0	2.87627	2.59402	0	1.56224	0	0
264	Otu131	Bacteria	Bacteroidetes	Bacteroidia	Bacteroidales	Prevotellaceae	Prevotella	NA	0	0	0	2.72639	0	5.95678	0	8.45533	0	0	6.37762	3.16379	0	0	0	0	6.21039	0	0	0	0	5.84577	0	5.42387	0	0	0	0	0	0	0	0	0	3.41818	0	5.86003	0	0	0	9.43248	0
265	Otu258	Bacteria	Firmicutes	Clostridia	Clostridiales	Lachnospiraceae	NA	NA	0	0	0	1.52239	2.83872	5.50603	1.69919	2.75899	2.31962	0	0	4.43966	3.55138	2.25078	0	2.85798	3.46931	2.24437	0	2.6001	0	0	5.03325	0	2.73503	2.76373	0	0	3.00316	3.82606	0	1.62044	0	2.76849	1.68585	0	0	2.34529	5.63889	0	0
266	Otu138	Bacteria	Cyanobacteria	4C0d-2	YS2	NA	NA	NA	0	6.4382	0	4.15817	0	0	0	0	0	3.78019	1.36725	0	3.55138	4.00339	6.44896	1.62449	0	0	0	0	4.63612	0	4.32536	7.43386	0	3.12466	7.61911	0	0	1.52769	5.07839	2.85281	4.43066	0	5.5029	0	5.53419	0	0	3.71787	0
267	Otu174	Bacteria	Cyanobacteria	4C0d-2	YS2	NA	NA	NA	0	0	0	5.03717	0	5.31792	0	5.07435	0	3.53801	3.92771	4.89056	4.4885	0	6.81203	3.22239	5.53419	4.43034	5.84577	0	0	5.24241	0	1.63061	0	0	0	0	0	5.46971	7.86567	5.40918	0	4.20491	4.53437	5.96141	0	4.55145	0	3.71787	0
268	Otu148	Bacteria	Proteobacteria	Alphaproteobacteria	NA	NA	NA	NA	0	0	0	5.193	0	0	0	0	7.13669	5.0377	8.17253	2.06513	0	4.16328	0	0	4.56499	0	0	0	0	0	0	0	7.36697	0	0	0	0	0	0	2.3644	0	0	7.04243	4.93538	3.46931	6.36864	0	3.71787	0
269	Otu347	Bacteria	Firmicutes	Clostridia	Clostridiales	NA	NA	NA	0	4.05176	0	3.37341	3.35484	3.59826	0	0	1.58304	5.21309	2.52088	0	5.164	0	0	0	0	1.52063	2.56413	1.82034	0	0	0	1.63061	4.5626	3.6534	0	0	5.02587	2.25292	0	6.02935	0	0	4.53437	4.16296	0	1.60446	3.87498	2.82355	0
270	Otu182	Bacteria	Firmicutes	Clostridia	Clostridiales	Ruminococcaceae	NA	NA	0	0	0	5.5218	5.46195	5.31792	3.8563	0	2.31962	1.643	0	6.05065	0	2.73099	0	0	0	0	0	0	2.52939	0	2.06164	0	0	0	0	5.81832	0	0	0	0	0	4.34907	0	2.87627	4.84337	2.34529	0	2.82355	0
271	Otu245	Bacteria	Bacteroidetes	Bacteroidia	Bacteroidales	Prevotellaceae	Prevotella	stercorea	0	0	0	0	4.49432	1.91754	0	4.03427	0	3.78019	2.87167	0	4.09473	2.25078	0	0	3.46931	3.816	0	0	4.1462	3.4367	2.06164	3.23047	0	2.28125	0	1.7266	0	0	0	4.5742	0	1.55483	0	3.53242	0	3.48595	0	4.66198	0
272	Otu204	Bacteria	Firmicutes	Clostridia	Clostridiales	Lachnospiraceae	NA	NA	0	0	0	0	0	4.97982	0	0	0	3.2468	3.76959	0	3.17679	3.61803	0	4.81164	6.83731	0	3.0654	0	0	0	3.77594	4.15149	0	3.41312	0	0	0	0	0	0	4.73914	3.41818	1.68585	3.98177	0	0	0	4.26582	0
273	Otu236	Bacteria	Firmicutes	Clostridia	Clostridiales	Ruminococcaceae	Ruminococcus	flavefaciens	0	0	3.84848	1.52239	0	4.14296	0	5.37102	0	4.32972	3.38938	2.88155	3.17679	1.52592	0	2.36923	3.09705	1.52063	0	0	3.3987	0	2.06164	0	0	0	0	1.7266	0	0	0	3.95632	0	1.55483	3.83832	2.38635	1.81512	0	3.42836	0	0
274	Otu694	Bacteria	Firmicutes	Clostridia	Clostridiales	Lachnospiraceae	NA	NA	0	2.63106	4.09473	1.52239	2.83872	1.91754	1.69919	2.27684	3.16736	0	0	2.06513	0	0	2.47131	0	1.81512	2.24437	0	3.47594	0	0	0	2.86578	1.27168	0	3.05918	1.7266	2.17273	2.25292	3.20112	2.85281	3.12302	1.55483	1.68585	1.63885	3.09705	2.83237	0	0	0
275	Otu836	Bacteria	Actinobacteria	Coriobacteriia	Coriobacteriales	Coriobacteriaceae	Collinsella	aerofaciens	5.13158	0	2.66947	0	2.02748	3.22239	0	2.75899	3.16736	3.2468	1.36725	2.88155	1.88008	4.00339	1.71049	1.62449	4.56499	3.61058	0	3.10349	1.75985	3.97655	0	3.9704	1.93691	1.55115	0	3.35584	4.21287	2.25292	1.90004	1.62044	0	1.55483	1.68585	2.87627	2.59402	4.27555	3.87498	2.01418	0
276	Otu127	Bacteria	Firmicutes	Clostridia	Clostridiales	Lachnospiraceae	[Ruminococcus]	gnavus	0	0	7.69651	4.95245	0	4.97982	0	0	0	0	0	0	0	0	1.71049	0	1.81512	6.89187	9.09396	3.10349	0	4.18579	2.87759	2.37653	0	0	7.29902	3.64931	0	1.52769	0	0	0	3.1296	0	3.24133	0	0	6.62434	0	0
277	Otu187	Bacteria	Firmicutes	Clostridia	Clostridiales	NA	NA	NA	0	0	0	0	0	0	0	3.85415	0	3.9875	5.49933	5.8261	4.79751	4.16328	0	1.62449	0	1.52063	0	0	4.32863	7.62615	8.09812	0	4.27706	0	0	0	0	2.73329	0	0	0	0	0	0	1.81512	0	4.21553	2.82355	0
278	Otu17	Bacteria	Spirochaetes	Spirochaetes	Spirochaetales	Spirochaetaceae	Treponema	NA	0	0	0	0	0	0	0	9.98102	0	0	0	0	0	0	0	0	0	0	0	0	0	0	0	10.0177	0	0	0	10.4181	0	1.52769	0	10.5517	0	0	0	12.7416	0	0	0	12.8761	0
279	Otu156	Bacteria	Tenericutes	Mollicutes	RF39	NA	NA	NA	0	4.44488	0	0	0	4.84688	0	6.63048	1.58304	3.78019	0	5.51052	0	0	0	7.00094	4.21973	7.19765	6.52214	0	0	0	0	0	0	0	0	4.28361	0	0	0	3.5076	0	0	0	3.77452	0	3.72736	0	0	0
280	Otu564	Bacteria	Firmicutes	Clostridia	Clostridiales	Ruminococcaceae	NA	NA	0	2.63106	0	4.15817	2.02748	0	6.93485	0	2.31962	2.88155	1.36725	2.06513	0	2.25078	0	1.62449	5.07663	1.52063	3.0654	0	4.49055	2.56413	5.03325	0	0	0	0	1.7266	0	0	4.33097	0	0	1.55483	3.83832	3.24133	3.76495	0	0	0	0
281	Otu244	Bacteria	Firmicutes	Clostridia	Clostridiales	NA	NA	NA	0	0	0	2.2465	4.28255	1.91754	1.69919	2.27684	2.31962	0	3.38938	5.35081	0	3.09065	0	5.54946	2.59402	1.52063	0	0	0	5.90612	0	0	4.72572	2.28125	0	5.05886	0	0	3.20112	1.62044	1.83621	1.55483	0	3.24133	5.36815	2.34529	3.66888	0	0
282	Otu725	Bacteria	Firmicutes	Bacilli	Lactobacillales	NA	NA	NA	2.03421	0	2.66947	0	0	0	0	2.27684	3.16736	0	0	0	0	0	3.87148	0	0	0	5.04181	1.82034	1.75985	2.56413	2.06164	1.63061	1.93691	0	2.55826	1.7266	3.91026	3.82606	2.69253	0	0	3.41818	0	1.63885	3.46931	0	2.29462	2.82355	4.47746
283	Otu751	Bacteria	Bacteroidetes	Bacteroidia	Bacteroidales	[Odoribacteraceae]	Butyricimonas	NA	0	3.13623	2.66947	0	0	2.71272	1.69919	3.64829	0	3.9875	1.36725	2.06513	0	4.77166	3.62803	0	0	4.85984	4.53063	5.37526	0	3.0654	0	2.86578	0	0	0	1.7266	0	0	3.20112	2.3644	0	2.28569	0	2.38635	1.81512	1.60446	3.87498	3.33893	0
284	Otu384	Bacteria	Firmicutes	Clostridia	Clostridiales	Lachnospiraceae	NA	NA	0	3.13623	0	0	2.02748	5.74894	0	1.54749	0	4.72671	0	2.53034	3.55138	0	2.96683	0	0	0	0	0	0	0	0	2.37653	2.39047	1.55115	0	2.98703	2.17273	0	0	1.62044	0	0	0	0	3.09705	0	4.35975	0	3.54081
285	Otu206	Bacteria	Firmicutes	Clostridia	Clostridiales	Veillonellaceae	NA	NA	0	0	0	3.61306	0	0	0	1.54749	4.52081	5.44171	3.59197	0	4.65126	0	0	0	0	0	0	0	0	0	0	2.37653	3.44639	0	0	3.64931	0	0	0	0	0	0	4.04624	5.50454	0	2.34529	4.35975	3.33893	2.65973
286	Otu307	Bacteria	Firmicutes	Clostridia	Clostridiales	Ruminococcaceae	Ruminococcus	NA	3.36288	0	0	0	0	3.22239	2.45796	2.27684	0	2.3913	0	2.53034	2.66947	2.73099	0	3.51307	3.09705	2.7241	0	2.6001	0	1.78952	2.87759	3.52133	0	1.55115	0	0	0	0	1.90004	0	0	2.76849	1.68585	1.63885	0	2.34529	1.56224	3.71787	0
287	Otu91	Bacteria	Verrucomicrobia	Verrucomicrobiae	Verrucomicrobiales	Verrucomicrobiaceae	Akkermansia	muciniphila	0	4.60743	0	0	0	0	7.74472	0	0	2.3913	0	1.37426	0	3.61803	0	2.36923	3.76495	9.3434	6.01975	1.82034	0	0	0	0	0	0	0	3.89305	0	3.09305	0	4.44274	0	2.28569	4.22792	0	0	0	3.13955	0	0
288	Otu334	Bacteria	Firmicutes	Clostridia	Clostridiales	NA	NA	NA	0	0	0	4.30207	2.02748	4.97982	1.69919	0	0	1.643	2.52088	3.60247	2.66947	4.43807	0	3.96193	0	2.24437	0	0	0	3.4367	2.06164	3.52133	3.01295	0	0	2.4903	0	0	3.20112	2.3644	0	0	0	0	3.46931	0	2.77808	0	0
289	Otu321	Bacteria	Firmicutes	Clostridia	Clostridiales	NA	NA	NA	2.03421	1.84696	0	3.37341	2.02748	1.91754	4.24622	3.11974	3.16736	1.643	2.52088	2.88155	0	2.73099	1.71049	1.62449	1.81512	2.7241	0	0	2.52939	2.56413	2.06164	1.63061	3.01295	2.76373	0	0	0	1.52769	0	0	0	1.55483	0	2.38635	1.81512	2.83237	2.77808	0	3.16651
290	Otu260	Bacteria	Firmicutes	Clostridia	Clostridiales	NA	NA	NA	0	0	0	0	3.35484	0	0	2.75899	0	0	0	0	0	0	0	0	1.81512	3.37097	0	0	3.02855	0	0	0	0	0	0	2.4903	0	2.73329	0	1.62044	0	4.04473	0	3.77452	0	1.60446	2.77808	3.33893	0
291	Otu251	Bacteria	Firmicutes	Erysipelotrichi	Erysipelotrichales	Erysipelotrichaceae	NA	NA	0	4.88613	0	1.52239	2.83872	3.22239	0	0	0	0	0	0	0	0	2.96683	0	4.40266	0	5.49908	0	0	0	2.87759	0	0	3.12466	5.41159	1.7266	0	5.20091	4.51462	0	3.79218	1.55483	0	0	4.96471	0	1.56224	0	3.83773
292	Otu657	Bacteria	Firmicutes	Clostridia	Clostridiales	Lachnospiraceae	NA	NA	2.03421	1.84696	0	1.52239	2.02748	0	2.95263	3.11974	0	0	2.05643	2.53034	1.88008	3.3783	2.47131	2.36923	2.59402	1.52063	0	1.82034	0	3.97655	0	1.63061	1.93691	3.12466	3.05918	1.7266	2.17273	0	1.90004	2.3644	1.83621	2.28569	0	2.38635	3.09705	2.83237	0	2.82355	0
293	Otu364	Bacteria	Firmicutes	Clostridia	Clostridiales	Ruminococcaceae	NA	NA	3.36288	0	0	0	0	2.71272	2.95263	3.85415	2.31962	3.2468	4.31885	0	1.88008	1.52592	0	3.22239	3.76495	0	1.78952	0	0	3.0654	0	0	3.01295	1.55115	0	3.35584	0	0	4.51462	3.21704	1.83621	1.55483	0	1.63885	1.81512	1.60446	0	0	0
294	Otu16	Bacteria	Spirochaetes	Spirochaetes	Spirochaetales	Spirochaetaceae	Treponema	NA	0	0	0	0	0	0	0	5.92161	0	10.6204	12.7759	10.7857	0	0	0	0	1.81512	0	0	0	13.2449	0	6.49007	0	0	0	0	0	2.17273	2.25292	0	0	0	0	8.87298	0	0	0	0	0	0
295	Otu230	Bacteria	Firmicutes	Clostridia	Clostridiales	NA	NA	NA	3.36288	0	0	5.57944	0	2.71272	4.80562	0	1.58304	0	0	1.37426	4.09473	0	0	1.62449	5.99937	5.92631	1.78952	0	3.93733	0	0	0	0	0	0	0	0	4.00593	0	0	4.03775	0	5.0019	3.77452	5.81802	1.60446	5.39285	2.82355	0
296	Otu147	Bacteria	Firmicutes	Clostridia	Clostridiales	Ruminococcaceae	NA	NA	0	2.63106	0	6.09626	0	0	0	0	0	0	2.05643	3.9384	0	6.5979	0	0	3.09705	2.7241	0	0	0	0	7.29053	0	0	0	0	4.95527	0	0	0	0	0	0	0	0	0	0	7.31473	0	0
297	Otu371	Bacteria	Firmicutes	Clostridia	Clostridiales	NA	NA	NA	0	2.63106	0	4.15817	0	0	3.32031	2.75899	2.31962	3.2468	2.05643	0	1.88008	1.52592	2.47131	2.36923	3.09705	2.24437	0	2.6001	1.75985	0	0	0	0	1.55115	1.7845	0	2.17273	4.16584	0	3.74933	1.83621	0	0	1.63885	2.59402	2.34529	0	2.01418	0
298	Otu368	Bacteria	Firmicutes	Clostridia	Clostridiales	NA	NA	NA	2.84638	3.13623	1.88008	0	0	1.91754	1.69919	1.54749	2.31962	2.3913	0	1.37426	0	0	0	2.85798	0	1.52063	0	1.82034	1.75985	0	0	0	0	0	0	1.7266	0	0	1.90004	2.85281	1.83621	0	2.93581	0	1.81512	1.60446	0	2.82355	1.87168
299	Otu1113	Bacteria	Firmicutes	Clostridia	Clostridiales	NA	NA	NA	0	0	0	3.08587	2.02748	0	0	3.11974	3.69778	0	0	3.16379	0	0	0	4.57994	3.76495	2.7241	1.78952	0	3.693	0	2.06164	0	0	0	0	0	0	0	0	0	0	0	2.93581	2.38635	3.09705	1.60446	4.49085	4.97247	0
300	Otu1046	Bacteria	Firmicutes	Clostridia	Clostridiales	Clostridiaceae	Clostridium	NA	2.03421	1.84696	3.55138	1.52239	2.83872	1.91754	0	1.54749	3.45681	0	1.36725	0	0	0	0	3.75489	0	0	0	0	1.75985	1.78952	0	3.23047	0	0	0	2.98703	3.00316	3.38076	1.90004	0	0	0	2.44217	1.63885	2.59402	1.60446	1.56224	2.01418	0
301	Otu883	Bacteria	Firmicutes	Clostridia	Clostridiales	Lachnospiraceae	[Ruminococcus]	gnavus	0	2.63106	0	2.2465	2.83872	3.89616	0	1.54749	0	0	1.36725	0	0	1.52592	6.89702	2.36923	1.81512	1.52063	0	0	0	1.78952	2.06164	3.76327	1.27168	1.55115	3.05918	0	2.17273	2.73329	2.69253	2.85281	0	3.41818	1.68585	0	0	4.11491	0	0	1.87168
302	Otu208	Bacteria	Firmicutes	Clostridia	Clostridiales	NA	NA	NA	0	0	0	1.52239	0	0	0	0	4.38957	1.643	2.87167	5.65429	0	0	0	3.51307	0	0	0	0	0	1.78952	4.53743	1.63061	0	0	0	0	0	0	0	0	0	3.41818	0	1.63885	3.46931	3.48595	1.56224	0	0
303	Otu132	Bacteria	Cyanobacteria	Chloroplast	Streptophyta	NA	NA	NA	2.84638	0	1.88008	1.52239	0	0	0	1.54749	0	0	2.52088	1.37426	0	0	0	1.62449	1.81512	1.52063	0	0	3.02855	0	2.06164	8.59524	3.01295	0	0	0	2.17273	0	4.33097	1.62044	0	0	4.38927	0	0	0	9.46368	0	0
304	Otu168	Bacteria	Firmicutes	Clostridia	Clostridiales	Ruminococcaceae	Ruminococcus	NA	2.84638	0	0	1.52239	2.02748	0	0	2.75899	0	9.35986	3.92771	2.53034	3.55138	0	6.72172	4.44846	5.75213	0	0	0	0	6.26991	0	3.76327	0	0	0	2.4903	0	1.52769	0	1.62044	4.99315	0	2.44217	4.93538	4.21973	3.72736	0	0	5.53022
305	Otu885	Bacteria	Bacteroidetes	Bacteroidia	Bacteroidales	Prevotellaceae	Prevotella	NA	4.04263	0	0	0	0	3.59826	0	5.15443	5.48904	0	3.38938	3.78019	0	4.00339	0	0	4.21973	2.7241	5.24241	0	0	3.73173	0	4.58861	0	0	0	0	0	0	0	2.85281	0	1.55483	4.22792	4.16296	0	0	2.77808	3.33893	0
306	Otu289	Bacteria	Tenericutes	Mollicutes	RF39	NA	NA	NA	3.36288	0	3.17679	2.2465	0	3.22239	0	2.27684	4.2452	0	2.05643	3.16379	2.66947	1.52592	0	3.22239	0	0	2.56413	0	1.75985	3.97655	6.72468	0	3.44639	0	0	0	0	0	0	2.85281	1.83621	0	1.68585	0	0	3.48595	2.29462	0	0
307	Otu285	Bacteria	Firmicutes	Clostridia	Clostridiales	Ruminococcaceae	NA	NA	2.03421	0	0	2.2465	0	1.91754	3.32031	1.54749	1.58304	2.3913	3.59197	3.9384	1.88008	3.3783	0	2.36923	1.81512	2.7241	0	0	2.52939	1.78952	2.06164	0	0	0	0	4.28361	0	0	1.90004	1.62044	0	0	0	1.63885	0	0	3.66888	3.71787	0
308	Otu167	Bacteria	Bacteroidetes	Bacteroidia	Bacteroidales	[Paraprevotellaceae]	NA	NA	0	0	0	5.68823	0	0	0	7.36161	0	5.0377	0	0	0	0	0	0	0	0	0	0	0	0	4.53743	0	0	0	0	0	0	0	0	4.44274	0	0	4.22792	0	0	5.75652	0	0	3.16651
309	Otu294	Bacteria	Firmicutes	Clostridia	Clostridiales	Ruminococcaceae	Ruminococcus	NA	0	1.84696	0	3.37341	2.02748	0	3.8563	0	3.16736	0	1.36725	0	0	1.52592	0	0	0	5.331	0	0	0	2.56413	3.39559	0	0	1.55115	0	2.98703	0	2.73329	0	0	0	4.48013	1.68585	0	2.59402	1.60446	2.77808	0	0
310	Otu640	Bacteria	Firmicutes	Clostridia	Clostridiales	Ruminococcaceae	NA	NA	2.03421	0	0	3.8185	3.73419	3.59826	1.69919	0	2.80489	0	4.19987	6.05065	0	0	0	0	0	0	0	0	2.52939	3.73173	0	0	4.72572	0	0	3.35584	2.17273	0	0	1.62044	0	1.55483	0	0	1.81512	3.19586	0	2.82355	0
311	Otu897	Bacteria	Firmicutes	Clostridia	Clostridiales	NA	NA	NA	0	5.49684	0	0	2.02748	1.91754	0	0	0	0	2.87167	2.53034	0	1.52592	2.96683	0	1.81512	0	1.78952	0	0	0	6.20976	0	1.93691	0	2.55826	4.10151	0	3.09305	3.20112	2.3644	0	1.55483	2.93581	0	0	0	0	2.01418	1.87168
312	Otu577	Bacteria	Firmicutes	Clostridia	Clostridiales	Ruminococcaceae	NA	NA	0	0	0	3.37341	5.46195	0	1.69919	3.11974	0	0	3.38938	2.06513	0	0	0	0	4.21973	0	0	0	5.29227	0	0	2.37653	0	0	0	0	0	0	0	0	0	1.55483	1.68585	0	0	1.60446	5.25207	2.01418	0
313	Otu70	Bacteria	Fusobacteria	Fusobacteriia	Fusobacteriales	Fusobacteriaceae	Fusobacterium	NA	0	3.13623	5.69873	0	0	1.91754	0	0	0	0	0	0	0	0	0	0	2.59402	6.20745	7.06262	0	0	8.95087	0	0	3.62239	3.6534	6.16801	2.4903	3.00316	0	3.87393	0	0	10.2481	0	0	0	0	0	0	2.65973
314	Otu800	Bacteria	Firmicutes	Clostridia	Clostridiales	Ruminococcaceae	NA	NA	4.6875	0	1.88008	1.52239	0	0	0	2.75899	1.58304	0	0	3.16379	0	2.73099	0	3.51307	2.59402	2.7241	0	0	0	4.36849	0	0	0	2.28125	0	1.7266	2.17273	0	0	4.29809	3.79218	3.1296	0	0	0	0	0	0	0
315	Otu286	Bacteria	Firmicutes	Erysipelotrichi	Erysipelotrichales	Erysipelotrichaceae	NA	NA	0	0	1.88008	1.52239	0	0	3.8563	4.03427	2.31962	3.9875	0	0	3.17679	2.25078	0	2.36923	1.81512	4.15562	3.0654	0	2.52939	0	0	0	2.73503	0	0	0	3.00316	0	0	0	1.83621	1.55483	2.44217	0	1.81512	0	2.29462	2.82355	0
316	Otu1216	Bacteria	Firmicutes	Clostridia	Clostridiales	Clostridiaceae	NA	NA	0	0	0	0	0	0	1.69919	2.27684	0	0	0	2.88155	0	0	1.71049	0	0	0	0	0	0	0	0	2.86578	0	2.28125	5.23553	0	0	4.96032	0	0	0	1.55483	0	4.72082	0	1.60446	4.05528	0	0
317	Otu313	Bacteria	Firmicutes	Clostridia	Clostridiales	Ruminococcaceae	NA	NA	2.84638	0	0	3.37341	0	2.71272	0	1.54749	2.80489	3.2468	2.52088	4.54182	3.84848	0	0	3.22239	0	4.66101	0	0	0	1.78952	0	3.23047	0	0	0	2.4903	0	0	1.90004	1.62044	3.12302	3.41818	1.68585	0	1.81512	1.60446	3.66888	0	0
318	Otu123	Bacteria	Proteobacteria	Epsilonproteobacteria	Campylobacterales	Campylobacteraceae	Campylobacter	NA	0	0	0	0	7.6288	0	6.31563	0	0	0	0	0	0	0	6.29044	7.44225	1.81512	0	0	2.6001	0	0	0	0	0	0	0	0	0	0	0	0	3.79218	0	3.59532	1.63885	0	0	0	2.01418	0
319	Otu279	Bacteria	Firmicutes	Clostridia	Clostridiales	Ruminococcaceae	NA	NA	0	3.80602	0	0	0	3.59826	1.69919	1.54749	0	0	0	0	0	2.25078	0	2.85798	0	0	0	4.57197	0	0	0	1.63061	1.27168	0	2.55826	2.98703	0	5.52975	0	0	0	3.86452	0	0	0	0	4.35975	2.01418	1.87168
320	Otu171	Bacteria	Bacteroidetes	Bacteroidia	Bacteroidales	NA	NA	NA	0	0	0	0	0	4.84688	0	2.75899	2.31962	3.9875	0	0	6.34747	0	5.03642	0	4.40266	0	0	0	0	0	0	0	0	0	0	1.7266	0	5.93696	0	1.62044	0	0	0	0	0	6.09481	0	0	0
321	Otu629	Bacteria	Bacteroidetes	Bacteroidia	Bacteroidales	Porphyromonadaceae	Parabacteroides	NA	0	2.63106	0	2.72639	0	0	2.95263	0	2.31962	0	0	0	0	0	0	3.22239	0	6.41129	3.0654	0	1.75985	2.56413	2.06164	2.37653	3.44639	3.12466	3.43028	2.4903	0	2.25292	0	0	0	1.55483	2.44217	0	0	0	2.29462	0	4.64017
322	Otu763	Bacteria	Bacteroidetes	Bacteroidia	Bacteroidales	Bacteroidaceae	Bacteroides	NA	0	3.13623	1.88008	3.37341	0	0	4.0644	0	1.58304	6.3519	0	0	0	1.52592	0	0	0	0	5.96405	1.82034	0	4.36849	0	3.52133	1.93691	3.12466	4.52387	0	0	5.46971	0	1.62044	0	0	0	0	0	0	1.56224	0	1.87168
323	Otu333	Bacteria	Firmicutes	Clostridia	Clostridiales	Lachnospiraceae	NA	NA	0	0	0	2.2465	2.83872	0	0	0	1.58304	0	0	2.88155	0	2.25078	4.26167	0	3.09705	0	0	2.6001	4.63612	0	0	0	1.27168	0	0	2.4903	0	3.62052	0	3.74933	0	3.41818	3.59532	0	0	1.60446	1.56224	0	1.87168
324	Otu1162	Bacteria	Firmicutes	Clostridia	Clostridiales	NA	NA	NA	2.03421	1.84696	0	2.72639	2.83872	1.91754	1.69919	1.54749	3.16736	3.78019	0	1.37426	0	2.73099	0	1.62449	0	2.24437	1.78952	0	1.75985	1.78952	2.06164	0	1.27168	1.55115	3.05918	0	0	2.25292	0	2.85281	0	0	2.44217	0	4.01018	3.93411	1.56224	2.01418	1.87168
325	Otu558	Bacteria	Cyanobacteria	4C0d-2	YS2	NA	NA	NA	0	0	0	4.43291	0	0	0	0	0	0	0	0	0	0	4.82134	6.87856	1.81512	0	0	7.59548	0	1.78952	0	4.45709	1.27168	0	0	0	0	0	6.71184	0	7.04555	0	6.71717	0	0	0	2.29462	4.82556	1.87168
326	Otu379	Bacteria	Proteobacteria	Betaproteobacteria	Burkholderiales	Oxalobacteraceae	Oxalobacter	formigenes	0	1.84696	3.17679	0	0	1.91754	3.61306	0	1.58304	0	3.15363	3.16379	1.88008	1.52592	0	1.62449	0	2.24437	1.78952	2.6001	0	0	2.06164	0	2.39047	0	1.7845	3.64931	0	0	1.90004	0	1.83621	1.55483	0	0	1.81512	0	3.66888	0	0
327	Otu290	Bacteria	Firmicutes	Clostridia	Clostridiales	Ruminococcaceae	NA	NA	0	1.84696	0	3.37341	0	0	4.0644	4.03427	3.9042	0	2.05643	5.1712	0	0	0	3.22239	2.59402	2.24437	1.78952	0	4.1462	1.78952	2.06164	0	1.27168	3.6534	0	2.4903	0	0	0	1.62044	0	0	1.68585	0	2.59402	1.60446	0	0	0
328	Otu377	Bacteria	Firmicutes	Clostridia	Clostridiales	Clostridiaceae	NA	NA	0	3.13623	0	2.72639	0	0	0	4.46948	0	0	0	2.88155	1.88008	0	0	1.62449	0	1.52063	0	0	0	0	2.06164	2.37653	0	1.55115	0	0	0	0	0	0	0	0	3.30293	1.63885	0	1.60446	2.77808	2.01418	0
329	Otu665	Bacteria	Firmicutes	Clostridia	Clostridiales	NA	NA	NA	5.13158	0	0	1.52239	2.83872	0	0	0	1.58304	0	2.87167	0	4.305	2.73099	0	1.62449	0	0	0	0	3.693	1.78952	2.06164	0	1.27168	0	0	2.4903	4.67589	1.52769	5.48271	0	0	2.76849	5.1889	1.63885	4.96471	3.19586	0	0	2.65973
330	Otu269	Bacteria	Tenericutes	Mollicutes	RF39	NA	NA	NA	2.03421	4.60743	0	0	0	0	0	5.67242	0	0	0	1.37426	0	1.52592	3.62803	0	4.71088	0	1.78952	0	0	0	0	0	0	2.76373	0	0	0	1.52769	0	2.3644	0	3.1296	1.68585	0	0	3.19586	0	2.82355	0
331	Otu710	Bacteria	Bacteroidetes	Bacteroidia	Bacteroidales	Prevotellaceae	Prevotella	copri	2.03421	0	0	0	0	0	0	3.64829	0	2.88155	0	1.37426	1.88008	0	1.71049	0	3.46931	2.7241	0	0	0	0	0	0	0	0	0	0	0	0	1.90004	2.3644	0	2.28569	0	3.24133	0	3.72736	1.56224	3.71787	1.87168
332	Otu382	Bacteria	Proteobacteria	Gammaproteobacteria	Pasteurellales	Pasteurellaceae	Aggregatibacter	NA	2.03421	1.84696	0	0	0	0	0	1.54749	2.80489	0	2.87167	1.37426	0	0	0	3.75489	2.59402	0	0	4.40961	0	0	0	5.11032	0	0	0	0	0	0	0	0	4.43066	1.55483	2.93581	1.63885	2.59402	4.98241	1.56224	0	1.87168
333	Otu342	Bacteria	Firmicutes	Clostridia	Clostridiales	Ruminococcaceae	NA	NA	0	0	0	1.52239	0	1.91754	5.83743	3.11974	0	1.643	2.05643	1.37426	3.84848	3.3783	2.47131	3.51307	3.09705	5.2624	0	0	1.75985	0	2.06164	0	0	2.28125	0	0	0	0	1.90004	3.21704	1.83621	0	0	1.63885	0	0	1.56224	0	0
334	Otu233	Bacteria	Tenericutes	Mollicutes	RF39	NA	NA	NA	5.56802	0	0	0	0	0	0	5.77732	3.69778	0	0	3.16379	3.55138	1.52592	2.96683	4.81164	3.09705	2.24437	0	0	0	0	0	2.86578	1.27168	0	0	0	0	0	0	2.3644	0	0	0	0	3.09705	2.34529	3.66888	2.01418	0
335	Otu243	Bacteria	Firmicutes	Clostridia	Clostridiales	Lachnospiraceae	Butyrivibrio	NA	0	0	0	3.08587	0	0	0	0	0	3.9875	3.92771	2.88155	2.66947	4.00339	0	0	0	0	0	0	4.1462	3.73173	0	2.37653	0	0	0	0	5.83644	0	0	0	0	0	0	0	2.59402	5.9113	0	2.01418	0
336	Otu293	Bacteria	Tenericutes	Mollicutes	RF39	NA	NA	NA	0	2.63106	0	6.62027	2.02748	0	0	4.33848	0	1.643	0	4.32972	3.84848	2.73099	1.71049	0	0	2.24437	0	0	0	0	2.87759	0	0	1.55115	6.91653	0	0	0	0	0	0	1.55483	1.68585	0	4.01018	4.11491	3.13955	0	0
337	Otu300	Bacteria	Firmicutes	Clostridia	Clostridiales	Ruminococcaceae	NA	NA	2.03421	2.63106	0	3.08587	2.02748	3.89616	0	3.11974	4.75211	0	2.52088	2.06513	0	4.6688	0	3.51307	0	5.57679	0	1.82034	0	0	0	0	3.01295	2.28125	0	4.10151	0	0	0	0	1.83621	0	1.68585	0	2.59402	1.60446	3.66888	0	1.87168
338	Otu212	Bacteria	Firmicutes	Clostridia	Clostridiales	NA	NA	NA	0	0	0	0	2.02748	0	0	3.64829	0	0	0	0	0	5.84275	4.07973	0	0	0	0	0	3.693	0	0	0	0	1.55115	0	3.89305	0	0	0	3.21704	0	0	0	0	1.81512	4.11491	0	4.47746	0
339	Otu390	Bacteria	Proteobacteria	Betaproteobacteria	Neisseriales	Neisseriaceae	Neisseria	subflava	3.36288	0	0	0	2.02748	0	0	0	0	0	0	0	0	0	1.71049	0	0	1.52063	0	1.82034	0	0	2.06164	3.23047	1.93691	0	0	0	0	1.52769	0	0	1.83621	1.55483	2.44217	1.63885	0	1.60446	0	0	1.87168
340	Otu246	Bacteria	Firmicutes	Clostridia	Clostridiales	NA	NA	NA	0	0	0	1.52239	3.35484	0	0	2.27684	0	0	0	2.88155	4.305	0	0	0	0	0	0	0	2.52939	1.78952	7.1363	0	4.87226	0	0	2.98703	0	0	0	0	0	0	0	0	5.36815	1.60446	6.90858	0	0
341	Otu588	Bacteria	Firmicutes	Clostridia	Clostridiales	Ruminococcaceae	NA	NA	0	0	1.88008	1.52239	2.02748	1.91754	2.45796	0	0	3.78019	0	1.37426	0	3.3783	0	0	0	5.63221	4.92998	0	3.02855	3.0654	0	0	0	0	0	0	0	0	0	2.3644	0	0	0	0	0	0	3.13955	0	3.16651
342	Otu361	Bacteria	Firmicutes	Clostridia	Clostridiales	Ruminococcaceae	NA	NA	0	2.63106	1.88008	2.2465	0	0	0	1.54749	2.31962	2.88155	2.52088	1.37426	4.4885	3.09065	2.47131	1.62449	0	0	2.56413	1.82034	2.52939	0	0	0	2.39047	0	0	0	0	0	0	0	0	2.76849	0	4.32391	0	1.60446	1.56224	0	0
343	Otu589	Bacteria	Bacteroidetes	Bacteroidia	Bacteroidales	Bacteroidaceae	Bacteroides	NA	0	5.11961	2.66947	0	0	0	0	0	0	0	0	0	0	1.52592	0	0	0	1.52063	0	3.10349	0	3.4367	0	0	0	0	0	0	0	2.73329	0	0	2.61856	0	0	0	0	0	1.56224	0	4.78637
344	Otu1182	Bacteria	Firmicutes	Clostridia	Clostridiales	Veillonellaceae	Veillonella	parvula	0	1.84696	3.84848	0	0	0	0	0	1.58304	1.643	0	0	1.88008	0	1.71049	0	2.59402	0	0	2.6001	0	1.78952	0	2.37653	0	0	3.05918	0	0	3.62052	2.69253	1.62044	0	1.55483	1.68585	1.63885	1.81512	2.34529	0	0	1.87168
345	Otu318	Bacteria	Proteobacteria	Betaproteobacteria	Burkholderiales	Burkholderiaceae	Lautropia	NA	4.99818	1.84696	2.66947	1.52239	0	0	0	0	3.16736	0	0	1.37426	0	0	4.07973	0	0	1.52063	0	0	0	0	0	0	0	0	2.55826	0	0	0	0	0	3.12302	0	3.59532	0	1.81512	0	1.56224	2.01418	1.87168
346	Otu747	Bacteria	Firmicutes	Clostridia	Clostridiales	Ruminococcaceae	NA	NA	0	0	0	0	0	1.91754	2.95263	3.85415	0	2.88155	1.36725	0	0	1.52592	1.71049	0	3.46931	3.61058	0	1.82034	0	0	0	1.63061	1.93691	4.03949	0	1.7266	0	1.52769	2.69253	0	4.03775	1.55483	0	3.24133	1.81512	1.60446	0	3.33893	0
347	Otu737	Bacteria	Firmicutes	Clostridia	Clostridiales	Ruminococcaceae	Ruminococcus	NA	0	0	0	0	0	5.41504	0	0	0	0	1.36725	1.37426	0	0	0	0	0	0	0	0	0	0	0	0	0	0	0	5.9854	0	0	0	4.90908	0	0	0	3.98177	0	0	7.75384	2.01418	0
348	Otu256	Bacteria	Bacteroidetes	Bacteroidia	Bacteroidales	Bacteroidaceae	Bacteroides	NA	0	3.13623	0	0	0	0	2.95263	0	1.58304	4.16873	0	0	0	0	0	0	0	6.34649	3.97655	0	0	0	0	1.63061	1.27168	0	1.7845	0	0	2.73329	0	0	0	0	0	0	0	0	4.49085	0	1.87168
349	Otu320	Bacteria	Firmicutes	Clostridia	Clostridiales	Clostridiaceae	NA	NA	0	0	0	0	0	0	0	2.27684	0	1.643	5.28224	0	1.88008	3.3783	0	5.18653	4.84337	3.37097	0	0	0	0	0	2.86578	0	4.47479	0	0	0	0	2.69253	0	2.61856	0	0	1.63885	0	1.60446	2.29462	0	0
350	Otu309	Bacteria	Firmicutes	Bacilli	Lactobacillales	Leuconostocaceae	NA	NA	2.03421	0	6.34747	0	0	1.91754	0	1.54749	0	0	0	0	0	0	0	3.75489	0	0	0	0	3.3987	0	0	0	0	0	0	2.4903	0	0	1.90004	1.62044	0	0	0	3.98177	0	0	2.77808	0	0
351	Otu876	Bacteria	Firmicutes	Clostridia	Clostridiales	Ruminococcaceae	NA	NA	0	4.44488	0	2.72639	0	0	0	1.54749	0	0	0	0	0	0	2.47131	0	0	1.52063	0	1.82034	2.52939	0	2.06164	2.86578	1.27168	2.28125	2.55826	2.4903	0	0	1.90004	1.62044	1.83621	2.76849	0	0	1.81512	1.60446	0	2.82355	0
352	Otu164	Bacteria	Bacteroidetes	Bacteroidia	Bacteroidales	NA	NA	NA	0	0	0	9.76162	0	3.22239	0	0	0	0	6.48329	4.32972	0	7.51831	0	0	0	8.69378	0	0	0	5.49908	0	7.36214	0	0	0	0	0	1.52769	0	7.94142	0	0	0	0	0	4.98241	0	0	0
353	Otu1007	Bacteria	Firmicutes	Clostridia	Clostridiales	Clostridiaceae	Clostridium	NA	0	0	0	1.52239	2.83872	0	0	0	1.58304	0	1.36725	1.37426	0	0	1.71049	2.85798	1.81512	1.52063	0	0	6.82237	0	0	0	1.93691	0	0	2.98703	0	3.38076	0	6.76665	0	0	0	1.63885	1.81512	0	3.66888	0	0
354	Otu257	Bacteria	Proteobacteria	Alphaproteobacteria	RF32	NA	NA	NA	0	0	0	0	0	0	0	6.54392	0	7.2853	4.79993	1.37426	0	0	1.71049	1.62449	2.59402	0	0	0	2.52939	2.56413	0	1.63061	0	5.88056	0	0	0	3.09305	0	6.49524	3.49605	0	0	0	0	0	0	3.33893	0
355	Otu207	Bacteria	Lentisphaerae	[Lentisphaeria]	Victivallales	Victivallaceae	NA	NA	0	0	0	5.63486	0	1.91754	5.02062	1.54749	3.16736	0	3.38938	6.21429	3.17679	0	0	2.85798	0	5.88127	1.78952	0	2.52939	0	2.06164	1.63061	1.27168	0	0	1.7266	0	0	0	2.85281	0	0	0	0	3.09705	0	3.13955	0	0
356	Otu352	Bacteria	Tenericutes	Mollicutes	RF39	NA	NA	NA	3.36288	0	0	0	2.02748	0	2.45796	3.11974	0	0	2.05643	2.06513	0	4.00339	0	0	3.09705	0	2.56413	0	1.75985	2.56413	0	0	2.39047	0	0	0	0	1.52769	0	3.95632	2.61856	0	1.68585	0	2.59402	1.60446	0	0	0
357	Otu385	Bacteria	Firmicutes	Clostridia	Clostridiales	Ruminococcaceae	NA	NA	0	0	0	3.99831	5.81723	0	0	0	0	1.643	4.62624	2.53034	4.4885	0	0	0	0	1.52063	0	0	0	6.70313	2.87759	0	0	0	0	6.03705	0	0	0	2.85281	0	0	0	0	0	0	2.77808	0	0
358	Otu1205	Bacteria	Firmicutes	Clostridia	Clostridiales	NA	NA	NA	0	2.63106	0	2.2465	0	1.91754	0	2.75899	0	1.643	0	2.06513	0	0	2.47131	2.36923	1.81512	1.52063	1.78952	0	1.75985	0	0	0	0	0	0	0	0	1.52769	0	1.62044	0	1.55483	1.68585	1.63885	1.81512	0	2.29462	0	1.87168
359	Otu339	Bacteria	Firmicutes	Clostridia	Clostridiales	NA	NA	NA	2.03421	0	0	4.76645	3.73419	0	3.32031	2.27684	3.16736	0	2.05643	1.37426	3.84848	3.09065	2.47131	2.85798	3.09705	2.24437	0	0	1.75985	0	0	0	1.27168	0	0	0	0	0	0	0	0	1.55483	1.68585	0	0	1.60446	0	2.82355	0
360	Otu416	Bacteria	Firmicutes	Clostridia	Clostridiales	Ruminococcaceae	NA	NA	0	1.84696	0	2.72639	0	0	0	2.27684	0	0	3.38938	3.16379	2.66947	0	1.71049	3.96193	0	0	0	0	0	3.0654	0	3.23047	0	3.41312	0	0	0	0	1.90004	0	1.83621	0	1.68585	4.93538	0	1.60446	4.35975	0	1.87168
361	Otu772	Bacteria	Bacteroidetes	Bacteroidia	Bacteroidales	Porphyromonadaceae	Parabacteroides	NA	0	0	0	3.61306	0	2.71272	0	0	0	1.643	0	4.2107	4.79751	2.25078	0	0	0	0	0	0	1.75985	0	0	2.37653	0	0	0	1.7266	0	0	1.90004	0	0	0	0	0	0	0	0	0	0
362	Otu224	Bacteria	Firmicutes	Clostridia	Clostridiales	Ruminococcaceae	NA	NA	0	2.63106	0	6.93926	0	0	0	1.54749	0	0	3.92771	0	0	0	0	0	0	5.78674	0	0	0	1.78952	2.06164	0	4.04952	0	0	0	0	0	0	0	0	4.81413	0	0	0	0	0	0	0
363	Otu418	Bacteria	Firmicutes	Clostridia	Clostridiales	NA	NA	NA	0	0	2.66947	2.2465	0	1.91754	2.45796	0	2.80489	1.643	2.05643	2.06513	0	1.52592	1.71049	2.85798	0	2.24437	0	0	1.75985	1.78952	0	0	1.27168	0	0	2.4903	0	1.52769	1.90004	1.62044	0	0	0	1.63885	3.46931	0	0	2.01418	2.65973
364	Otu190	Bacteria	Proteobacteria	Epsilonproteobacteria	Campylobacterales	Campylobacteraceae	Campylobacter	NA	0	0	0	0	0	0	0	1.54749	0	6.79965	7.02837	0	5.62227	0	0	0	4.96471	0	3.97655	0	0	5.04181	0	0	0	6.25341	0	2.4903	0	7.55029	0	0	0	0	2.44217	0	0	0	0	2.01418	0
365	Otu263	Bacteria	Firmicutes	Clostridia	Clostridiales	NA	NA	NA	0	0	0	3.37341	0	0	0	0	6.47288	0	3.76959	3.60247	4.4885	0	0	0	0	0	0	0	0	0	3.39559	0	0	0	0	1.7266	3.52686	0	0	6.6222	0	0	0	0	4.21973	4.11491	0	0	0
366	Otu423	Bacteria	Firmicutes	Clostridia	Clostridiales	Ruminococcaceae	NA	NA	2.03421	1.84696	0	1.52239	2.02748	0	0	3.11974	2.31962	3.53801	1.36725	1.37426	3.84848	1.52592	3.33498	1.62449	2.59402	1.52063	2.56413	0	0	0	0	0	0	2.28125	0	0	0	0	1.90004	0	0	0	0	0	0	0	1.56224	2.82355	0
367	Otu396	Bacteria	Firmicutes	Clostridia	Clostridiales	Lachnospiraceae	Coprococcus	NA	0	1.84696	3.17679	2.2465	0	0	1.69919	2.75899	0	0	2.05643	2.06513	2.66947	1.52592	0	1.62449	0	3.08349	0	0	0	0	0	0	1.93691	0	0	3.35584	0	0	0	0	0	0	0	0	2.59402	0	1.56224	0	0
368	Otu159	Bacteria	Firmicutes	Bacilli	Lactobacillales	Streptococcaceae	Streptococcus	NA	0	0	0	0	5.5593	0	0	0	0	0	0	0	4.4885	0	0	0	0	0	0	0	0	0	0	0	0	2.28125	0	0	0	0	5.72554	0	10.5027	0	0	0	0	2.34529	0	6.86421	0
369	Otu428	Bacteria	Firmicutes	Clostridia	Clostridiales	Peptococcaceae	NA	NA	2.03421	0	0	0	2.02748	0	1.69919	0	0	0	2.05643	0	0	0	0	0	1.81512	0	1.78952	0	0	1.78952	0	0	2.39047	0	0	0	0	0	0	0	0	1.55483	2.44217	2.38635	2.59402	0	2.29462	0	0
370	Otu1124	Bacteria	Firmicutes	Clostridia	Clostridiales	Lachnospiraceae	Dorea	NA	0	0	0	2.2465	0	2.71272	1.69919	1.54749	1.58304	1.643	2.52088	1.37426	1.88008	2.25078	1.71049	0	0	1.52063	1.78952	0	0	1.78952	0	2.37653	0	2.76373	0	0	0	0	0	1.62044	2.61856	2.76849	0	0	2.59402	1.60446	2.29462	0	1.87168
371	Otu338	Bacteria	Actinobacteria	Coriobacteriia	Coriobacteriales	Coriobacteriaceae	NA	NA	5.13158	0	0	1.52239	0	3.22239	0	0	2.31962	0	0	1.37426	0	0	1.71049	3.22239	2.59402	0	0	0	0	1.78952	0	2.37653	0	4.34376	0	0	0	0	0	0	0	0	0	1.63885	2.59402	4.11491	1.56224	0	0
372	Otu662	Bacteria	Actinobacteria	Actinobacteria	Actinomycetales	Actinomycetaceae	Actinomyces	NA	3.74243	0	2.66947	0	0	3.22239	2.45796	0	2.80489	1.643	0	2.53034	0	0	0	0	2.59402	0	0	0	0	1.78952	0	1.63061	0	0	1.7845	0	2.17273	0	2.69253	1.62044	0	0	1.68585	0	1.81512	0	0	0	3.54081
373	Otu297	Bacteria	Firmicutes	Clostridia	Clostridiales	Lachnospiraceae	NA	NA	0	1.84696	1.88008	1.52239	0	0	0	0	2.31962	0	0	1.37426	0	1.52592	0	0	3.76495	2.7241	5.64789	0	0	1.78952	0	1.63061	3.24588	0	0	1.7266	0	0	0	1.62044	0	0	0	1.63885	0	0	0	2.01418	1.87168
374	Otu906	Bacteria	Firmicutes	Clostridia	Clostridiales	Ruminococcaceae	NA	NA	0	0	1.88008	2.2465	0	1.91754	0	1.54749	1.58304	1.643	1.36725	2.53034	1.88008	0	1.71049	0	1.81512	2.7241	2.56413	0	0	3.97655	2.06164	1.63061	2.39047	2.76373	2.55826	1.7266	0	0	0	0	0	0	0	2.38635	1.81512	2.83237	2.77808	2.01418	0
375	Otu1120	Bacteria	Firmicutes	Clostridia	Clostridiales	Ruminococcaceae	NA	NA	2.03421	0	0	0	0	0	4.40767	0	0	2.88155	0	1.37426	0	2.73099	1.71049	0	1.81512	3.08349	0	0	0	1.78952	2.06164	0	1.27168	0	0	1.7266	0	0	1.90004	0	0	1.55483	1.68585	0	0	1.60446	0	0	0
376	Otu344	Bacteria	Firmicutes	Clostridia	Clostridiales	Lachnospiraceae	NA	NA	0	0	0	0	0	4.70044	0	4.58958	4.75211	3.2468	3.38938	0	0	0	0	0	0	0	5.64789	6.90674	0	0	0	3.76327	0	0	0	0	0	2.25292	0	1.62044	2.61856	0	0	3.98177	0	0	0	2.82355	0
377	Otu188	Bacteria	Firmicutes	Clostridia	Clostridiales	Ruminococcaceae	NA	NA	0	0	0	0	0	0	7.40548	0	4.8552	0	0	0	0	0	0	0	0	0	0	0	0	0	0	0	9.01081	0	0	7.95485	0	0	0	3.95632	0	0	2.44217	0	1.81512	0	6.65262	0	0
378	Otu796	Bacteria	Firmicutes	Clostridia	Clostridiales	Ruminococcaceae	NA	NA	0	0	0	0	0	0	0	0	0	0	3.76959	0	4.305	2.73099	0	0	0	0	0	0	0	4.36849	0	0	0	0	0	0	0	0	1.90004	1.62044	0	0	0	1.63885	0	2.83237	0	0	0
379	Otu356	Bacteria	Firmicutes	Clostridia	Clostridiales	Christensenellaceae	NA	NA	0	0	0	2.2465	0	4.84688	0	2.75899	0	0	2.87167	0	0	1.52592	0	0	0	1.52063	2.56413	0	0	4.92998	2.87759	0	0	0	0	1.7266	0	0	0	3.74933	0	0	0	0	0	3.19586	3.13955	0	0
380	Otu292	Bacteria	Lentisphaerae	[Lentisphaeria]	Victivallales	Victivallaceae	NA	NA	0	0	0	4.43291	3.35484	0	2.95263	0	1.58304	0	1.36725	0	2.66947	3.09065	0	2.36923	0	3.37097	0	0	0	0	0	0	5.06746	0	0	1.7266	0	0	0	0	0	0	0	0	1.81512	1.60446	4.9211	0	0
381	Otu71	Bacteria	Firmicutes	Erysipelotrichi	Erysipelotrichales	Erysipelotrichaceae	NA	NA	2.84638	0	0	0	0	3.22239	0	1.54749	0	0	3.92771	0	0	3.61803	0	4.44846	0	0	0	0	0	0	0	0	3.9207	3.12466	0	0	0	4.44066	0	0	0	0	0	0	0	0	0	0	0
382	Otu323	Bacteria	Proteobacteria	Deltaproteobacteria	Desulfovibrionales	Desulfovibrionaceae	NA	NA	0	0	0	0	0	0	0	2.27684	2.31962	2.3913	0	1.37426	3.17679	0	0	1.62449	0	0	0	1.82034	3.3987	0	0	0	0	0	0	1.7266	2.17273	0	0	0	0	2.28569	2.93581	0	4.56499	4.42009	2.77808	0	0
383	Otu419	Bacteria	Tenericutes	Mollicutes	RF39	NA	NA	NA	0	0	0	3.08587	0	3.59826	0	1.54749	0	0	0	2.88155	1.88008	2.73099	0	0	0	0	4.53063	0	0	0	3.39559	0	2.39047	0	0	3.64931	0	0	0	0	2.61856	3.86452	5.0019	2.38635	4.40266	0	0	0	0
384	Otu311	Bacteria	Firmicutes	Clostridia	Clostridiales	Ruminococcaceae	NA	NA	0	1.84696	0	4.76645	0	2.71272	0	3.11974	1.58304	3.78019	4.42875	3.78019	0	3.61803	0	0	0	0	5.24241	0	0	0	0	3.9704	5.48695	0	0	0	0	0	1.90004	4.44274	0	0	0	0	0	1.60446	2.77808	0	0
385	Otu150	Bacteria	Bacteroidetes	Bacteroidia	Bacteroidales	Bacteroidaceae	Bacteroides	NA	0	0	1.88008	0	0	0	4.0644	0	0	0	0	0	0	5.12245	0	0	4.84337	0	9.35979	0	0	6.6687	0	0	3.77924	0	4.17911	0	0	0	0	0	0	0	3.83832	0	0	0	2.77808	0	7.62796
386	Otu249	Bacteria	Firmicutes	Clostridia	Clostridiales	Ruminococcaceae	Oscillospira	NA	0	1.84696	2.66947	0	0	0	3.32031	0	1.58304	0	0	0	0	2.73099	0	0	0	4.15562	7.16497	0	0	0	0	0	0	0	2.55826	0	4.21287	1.52769	0	0	0	0	3.30293	1.63885	0	0	0	0	0
387	Otu149	Bacteria	Firmicutes	Clostridia	Clostridiales	Ruminococcaceae	Ruminococcus	NA	0	0	0	0	0	0	0	0	0	0	3.92771	0	0	0	0	0	0	0	0	0	8.84309	4.67638	0	0	0	0	0	2.4903	0	0	0	0	0	0	0	2.38635	0	0	0	2.01418	0
388	Otu302	Bacteria	Firmicutes	Clostridia	Clostridiales	Christensenellaceae	NA	NA	2.03421	1.84696	0	1.52239	2.02748	0	0	1.54749	0	0	3.38938	0	1.88008	0	0	0	0	3.08349	0	0	4.49055	0	0	0	0	0	0	0	0	0	0	1.62044	1.83621	0	0	0	1.81512	0	4.9211	0	0
389	Otu252	Bacteria	Firmicutes	Clostridia	Clostridiales	Lachnospiraceae	Dorea	NA	0	1.84696	0	0	0	3.89616	1.69919	0	0	0	1.36725	0	0	0	0	0	0	1.52063	0	2.6001	1.75985	0	0	0	3.62239	6.28947	0	0	5.02587	0	0	0	0	0	0	0	0	0	0	0	0
390	Otu475	Bacteria	Firmicutes	Bacilli	Lactobacillales	Streptococcaceae	Streptococcus	anginosus	0	0	0	0	0	1.91754	0	0	3.16736	0	0	1.37426	0	1.52592	0	0	3.46931	1.52063	3.0654	0	2.52939	5.04181	0	3.23047	1.27168	3.12466	1.7845	0	0	3.38076	3.20112	0	0	1.55483	0	0	0	0	0	2.01418	1.87168
391	Otu240	Bacteria	Firmicutes	Erysipelotrichi	Erysipelotrichales	Erysipelotrichaceae	NA	NA	0	2.63106	2.66947	1.52239	2.02748	6.69735	1.69919	0	0	0	4.19987	0	0	1.52592	0	0	1.81512	1.52063	0	0	0	5.64789	0	2.37653	0	0	2.55826	2.98703	2.17273	0	1.90004	0	0	0	0	0	0	0	1.56224	0	0
392	Otu359	Bacteria	Firmicutes	Clostridia	Clostridiales	Ruminococcaceae	NA	NA	0	2.63106	0	0	0	0	0	1.54749	0	0	2.05643	3.39974	0	2.25078	1.71049	0	1.81512	3.61058	0	0	1.75985	2.56413	2.87759	0	0	0	0	0	0	0	1.90004	0	0	3.1296	0	0	0	0	0	2.01418	0
393	Otu215	Bacteria	Firmicutes	Clostridia	Clostridiales	Ruminococcaceae	NA	NA	0	0	8.9648	0	3.35484	0	1.69919	2.75899	0	0	2.05643	0	0	0	0	0	0	1.52063	0	0	0	0	0	0	0	0	0	0	5.42979	0	0	0	0	0	0	0	4.40266	3.72736	2.29462	0	0
394	Otu291	Bacteria	Firmicutes	Clostridia	Clostridiales	Ruminococcaceae	NA	NA	0	0	0	3.08587	3.35484	0	0	6.78941	0	1.643	4.62624	3.60247	0	0	0	0	0	3.08349	0	0	0	1.78952	0	0	0	0	0	2.4903	0	0	0	7.45347	0	0	5.43057	2.87627	0	0	0	0	1.87168
395	Otu976	Bacteria	Proteobacteria	Gammaproteobacteria	Enterobacteriales	Enterobacteriaceae	NA	NA	8.86232	0	2.66947	0	0	1.91754	0	0	0	0	0	0	0	3.3783	0	0	3.09705	0	0	0	0	0	0	6.54293	0	0	0	0	0	1.52769	0	0	2.61856	2.28569	0	0	0	0	0	0	0
396	Otu1167	Bacteria	Proteobacteria	Epsilonproteobacteria	Campylobacterales	Campylobacteraceae	Campylobacter	NA	0	3.80602	0	0	3.73419	0	1.69919	0	0	1.643	0	0	3.55138	0	4.93289	1.62449	5.61055	1.52063	0	0	0	0	0	0	0	0	0	0	0	0	4.51462	5.00542	0	7.56212	0	1.63885	0	0	0	2.01418	0
397	Otu363	Bacteria	Actinobacteria	Actinobacteria	Actinomycetales	Actinomycetaceae	Actinomyces	NA	2.84638	0	2.66947	0	0	3.22239	0	0	1.58304	0	0	0	0	0	4.56847	3.75489	1.81512	0	3.4367	0	0	0	0	1.63061	3.01295	0	2.55826	0	3.00316	1.52769	1.90004	1.62044	1.83621	1.55483	0	0	0	0	1.56224	0	0
398	Otu442	Bacteria	Firmicutes	Clostridia	Clostridiales	NA	NA	NA	0	0	0	3.61306	0	0	0	3.11974	1.58304	1.643	2.05643	0	0	2.25078	0	0	0	2.24437	0	0	0	0	0	0	4.80085	0	0	0	0	0	0	0	0	1.55483	2.44217	1.63885	0	0	0	0	0
399	Otu431	Bacteria	Firmicutes	Clostridia	Clostridiales	Lachnospiraceae	NA	NA	2.03421	0	0	0	2.02748	2.71272	0	1.54749	0	0	0	1.37426	0	0	0	0	0	0	1.78952	0	0	3.0654	3.39559	0	1.93691	0	0	2.4903	0	0	0	0	1.83621	0	0	0	0	0	1.56224	0	3.54081
400	Otu460	Bacteria	Firmicutes	Clostridia	Clostridiales	Clostridiaceae	NA	NA	0	0	0	1.52239	0	0	0	0	0	0	0	0	0	0	1.71049	1.62449	0	0	0	0	4.49055	0	0	3.76327	0	0	0	1.7266	0	1.52769	0	4.80586	1.83621	0	0	0	0	0	0	0	0
401	Otu295	Bacteria	Bacteroidetes	Bacteroidia	Bacteroidales	Rikenellaceae	NA	NA	0	0	0	0	0	0	2.95263	0	0	0	0	0	0	0	0	0	0	4.29951	6.31513	0	0	1.78952	0	3.23047	0	0	0	0	0	0	0	0	0	3.1296	0	0	0	0	0	0	5.44471
402	Otu316	Bacteria	Firmicutes	Clostridia	Clostridiales	Lachnospiraceae	[Ruminococcus]	NA	0	2.63106	0	0	0	0	0	0	2.31962	0	0	0	0	1.52592	1.71049	0	0	0	7.74658	0	0	2.56413	0	0	0	0	7.5455	1.7266	0	3.82606	0	0	0	0	0	0	0	0	0	0	0
403	Otu248	Bacteria	Bacteroidetes	Bacteroidia	Bacteroidales	Rikenellaceae	NA	NA	0	4.26167	2.66947	0	0	0	0	0	2.31962	0	0	0	0	0	0	0	0	0	0	0	0	0	0	4.45709	3.62239	0	0	0	0	2.73329	1.90004	0	0	5.16526	0	0	0	0	5.09606	0	0
404	Otu362	Bacteria	Firmicutes	Clostridia	Clostridiales	NA	NA	NA	0	2.63106	0	0	0	0	1.69919	0	0	0	2.05643	4.2107	0	0	0	0	0	0	0	0	0	3.0654	0	0	0	0	0	3.35584	0	1.52769	0	0	0	0	0	3.24133	0	0	0	0	0
405	Otu464	Bacteria	Tenericutes	Mollicutes	RF39	NA	NA	NA	2.84638	0	0	0	0	0	0	0	0	0	0	2.06513	0	0	0	3.22239	0	2.24437	1.78952	0	3.93733	0	0	0	1.93691	0	0	0	0	2.25292	0	0	1.83621	0	0	2.38635	3.46931	0	0	0	0
406	Otu762	Bacteria	Firmicutes	Clostridia	Clostridiales	NA	NA	NA	0	0	0	0	0	0	0	2.75899	0	1.643	0	3.60247	0	0	1.71049	2.36923	0	0	0	0	0	1.78952	3.77594	0	0	0	0	0	0	1.52769	0	0	0	5.24114	0	0	4.71088	0	0	0	0
407	Otu328	Bacteria	Firmicutes	Clostridia	Clostridiales	Ruminococcaceae	NA	NA	0	0	0	3.08587	2.83872	0	0	0	0	0	2.05643	3.16379	0	0	0	0	0	0	0	0	0	1.78952	0	0	0	0	0	2.4903	0	0	0	0	0	0	0	0	0	1.60446	2.77808	2.82355	0
408	Otu315	Bacteria	Firmicutes	Clostridia	Clostridiales	Ruminococcaceae	NA	NA	0	1.84696	0	0	2.02748	2.71272	0	2.27684	0	0	4.95493	2.06513	0	3.3783	0	2.85798	1.81512	0	0	0	3.02855	1.78952	0	3.23047	0	0	0	0	0	3.38076	0	0	0	3.86452	0	2.87627	0	0	0	0	0
409	Otu447	Bacteria	Firmicutes	Clostridia	Clostridiales	NA	NA	NA	2.84638	2.63106	0	1.52239	2.02748	0	0	2.27684	0	1.643	2.87167	0	2.66947	0	1.71049	3.22239	0	0	0	0	2.52939	2.56413	0	1.63061	1.27168	2.28125	0	0	0	0	0	3.74933	2.61856	0	0	0	4.21973	1.60446	0	0	0
410	Otu545	Bacteria	Firmicutes	Clostridia	Clostridiales	Christensenellaceae	NA	NA	0	0	2.66947	1.52239	0	1.91754	1.69919	0	2.31962	0	0	1.37426	1.88008	2.25078	1.71049	0	1.81512	2.7241	0	1.82034	2.52939	0	0	0	1.93691	0	0	0	0	1.52769	0	0	0	0	0	2.87627	0	1.60446	2.29462	0	0
411	Otu340	Bacteria	Tenericutes	Mollicutes	RF39	NA	NA	NA	3.36288	0	0	0	0	1.91754	0	0	0	2.88155	0	4.43966	0	3.3783	0	0	0	2.7241	0	0	0	0	2.06164	0	0	1.55115	0	1.7266	0	0	0	1.62044	0	0	0	0	0	0	0	2.01418	0
412	Otu1100	Bacteria	Firmicutes	Clostridia	Clostridiales	NA	NA	NA	0	0	0	0	2.83872	0	0	0	0	1.643	4.0702	0	3.55138	0	0	2.85798	1.81512	0	0	0	0	0	0	0	0	0	0	2.4903	0	0	0	0	5.20905	0	0	4.72082	2.59402	1.60446	0	0	0
413	Otu337	Bacteria	Tenericutes	Mollicutes	RF39	NA	NA	NA	0	0	0	2.72639	2.02748	0	0	3.11974	0	1.643	0	1.37426	0	1.52592	0	2.85798	0	0	1.78952	0	0	0	0	0	0	0	0	0	0	0	0	3.21704	0	0	0	0	1.81512	0	0	0	0
414	Otu388	Bacteria	Firmicutes	Clostridia	Clostridiales	Ruminococcaceae	NA	NA	0	0	0	0	0	0	0	5.07435	2.31962	3.53801	1.36725	0	1.88008	0	0	0	0	0	0	0	0	3.4367	0	3.23047	0	3.85933	0	3.89305	0	0	0	2.3644	0	1.55483	0	0	0	0	0	0	0
415	Otu1035	Bacteria	Firmicutes	Clostridia	Clostridiales	Ruminococcaceae	NA	NA	0	0	0	1.52239	0	0	0	1.54749	0	1.643	3.38938	0	0	0	0	2.36923	0	0	1.78952	0	0	0	0	1.63061	2.39047	0	0	0	0	0	0	3.74933	0	0	1.68585	4.46869	0	0	2.29462	2.01418	0
416	Otu1117	Bacteria	Cyanobacteria	4C0d-2	YS2	NA	NA	NA	0	0	0	1.52239	0	0	2.95263	0	0	2.88155	0	0	0	3.82354	0	0	4.01018	0	3.0654	0	0	0	0	0	0	0	0	2.98703	0	0	0	0	0	0	4.04624	0	4.96471	0	0	0	0
417	Otu403	Bacteria	Firmicutes	Clostridia	Clostridiales	Ruminococcaceae	NA	NA	2.84638	0	0	1.52239	0	0	2.45796	3.85415	0	3.53801	0	1.37426	1.88008	0	0	0	0	0	0	0	1.75985	0	0	0	1.93691	0	0	2.4903	0	0	0	1.62044	0	0	0	4.83209	3.09705	0	0	0	0
418	Otu491	Bacteria	Firmicutes	Clostridia	Clostridiales	[Mogibacteriaceae]	NA	NA	0	0	0	0	0	0	0	1.54749	1.58304	1.643	0	1.37426	0	1.52592	0	2.36923	0	1.52063	3.0654	0	0	0	3.39559	1.63061	2.39047	0	0	2.98703	0	0	0	1.62044	0	0	1.68585	1.63885	1.81512	0	0	0	0
419	Otu776	Bacteria	Firmicutes	Clostridia	Clostridiales	NA	NA	NA	0	0	0	0	0	0	0	0	0	0	0	0	0	0	0	0	0	2.7241	1.78952	1.82034	2.52939	0	0	2.86578	0	0	0	1.7266	0	0	0	0	1.83621	0	0	2.38635	0	0	0	2.82355	3.16651
420	Otu896	Bacteria	Firmicutes	Clostridia	Clostridiales	Ruminococcaceae	NA	NA	0	1.84696	0	1.52239	0	0	0	0	0	0	0	3.16379	1.88008	2.73099	0	2.36923	1.81512	0	0	0	0	1.78952	0	0	1.93691	0	0	0	0	0	0	0	0	0	0	0	0	0	0	0	0
421	Otu395	Bacteria	Firmicutes	Erysipelotrichi	Erysipelotrichales	Erysipelotrichaceae	NA	NA	0	1.84696	0	1.52239	4.49432	0	0	0	1.58304	0	2.05643	0	3.55138	1.52592	0	1.62449	0	3.08349	0	0	3.3987	0	2.87759	0	2.73503	0	0	2.4903	0	0	0	0	0	2.28569	0	1.63885	0	0	0	2.01418	0
422	Otu411	Bacteria	Firmicutes	Clostridia	Clostridiales	Ruminococcaceae	Ruminococcus	NA	0	0	0	0	0	0	0	2.75899	2.31962	1.643	0	3.78019	0	2.25078	0	0	3.09705	0	0	0	0	3.4367	0	1.63061	0	0	0	0	0	0	0	0	0	0	4.78699	0	1.81512	0	0	0	0
423	Otu458	Bacteria	Firmicutes	Clostridia	Clostridiales	NA	NA	NA	0	0	0	0	0	1.91754	1.69919	0	0	1.643	2.87167	1.37426	0	2.73099	1.71049	2.85798	2.59402	0	3.0654	0	0	0	0	2.37653	0	1.55115	0	3.35584	0	0	0	0	2.61856	0	1.68585	2.38635	2.59402	0	0	0	0
424	Otu448	Bacteria	Bacteroidetes	Bacteroidia	Bacteroidales	Bacteroidaceae	Bacteroides	eggerthii	0	0	0	0	4.67894	0	3.61306	0	0	0	0	0	0	0	0	0	0	0	0	0	0	0	2.06164	0	1.27168	0	3.05918	0	0	0	0	0	0	0	0	0	0	0	3.42836	0	1.87168
425	Otu481	Bacteria	Firmicutes	Clostridia	Clostridiales	Ruminococcaceae	NA	NA	0	0	0	2.2465	2.02748	1.91754	0	2.27684	0	1.643	0	2.06513	2.66947	1.52592	0	1.62449	0	1.52063	0	0	0	2.56413	0	1.63061	1.27168	0	0	3.35584	0	0	0	0	0	0	0	2.38635	1.81512	0	1.56224	0	0
426	Otu306	Bacteria	Cyanobacteria	4C0d-2	YS2	NA	NA	NA	0	0	0	0	0	3.59826	0	5.96667	0	0	2.05643	3.78019	0	0	0	0	0	5.19038	0	0	2.52939	0	0	0	0	0	0	0	0	0	0	5.54359	0	0	1.68585	0	0	1.60446	0	0	0
427	Otu904	Bacteria	Firmicutes	Clostridia	Clostridiales	Ruminococcaceae	NA	NA	0	0	1.88008	0	0	0	0	1.54749	1.58304	0	0	2.06513	0	3.09065	0	0	0	1.52063	0	1.82034	1.75985	0	0	0	0	0	0	2.4903	0	0	0	1.62044	0	0	0	1.63885	0	0	2.77808	2.01418	0
428	Otu264	Bacteria	Firmicutes	Clostridia	Clostridiales	Ruminococcaceae	Ruminococcus	flavefaciens	7.44605	6.52214	0	0	2.02748	0	6.09626	4.89947	0	0	2.52088	2.53034	0	0	0	0	0	0	0	0	0	0	0	0	6.62345	0	0	0	0	0	0	0	0	0	0	2.38635	6.47834	3.48595	0	4.47746	0
429	Otu326	Bacteria	Firmicutes	Clostridia	Clostridiales	NA	NA	NA	3.74243	0	0	0	0	0	0	4.98956	0	0	0	0	0	0	0	0	0	0	0	0	0	0	0	1.63061	0	0	0	6.27076	0	0	0	0	0	0	0	0	3.09705	1.60446	0	0	0
430	Otu821	Bacteria	Cyanobacteria	4C0d-2	YS2	NA	NA	NA	0	2.63106	0	0	0	0	0	3.11974	0	0	0	0	0	7.24199	0	0	0	0	0	0	0	0	0	0	0	0	0	0	0	0	0	0	0	0	0	0	0	0	0	4.01771	0
431	Otu717	Bacteria	Firmicutes	Clostridia	Clostridiales	Ruminococcaceae	NA	NA	0	0	0	0	0	0	0	0	0	3.53801	4.42875	0	0	2.25078	0	0	0	0	0	0	0	1.78952	0	0	0	0	0	0	0	0	0	1.62044	0	0	0	0	0	3.19586	2.77808	2.01418	0
432	Otu392	Bacteria	Firmicutes	Clostridia	Clostridiales	Ruminococcaceae	NA	NA	0	0	0	0	0	4.70044	3.32031	0	0	0	0	0	0	0	0	0	0	0	0	0	0	0	0	0	0	0	0	0	3.00316	0	0	0	0	4.48013	0	3.77452	4.40266	1.60446	3.66888	2.82355	0
433	Otu391	Bacteria	Tenericutes	Mollicutes	RF39	NA	NA	NA	0	0	0	3.37341	0	3.22239	0	0	0	0	0	2.06513	0	2.25078	0	0	0	0	0	0	0	0	0	0	0	0	0	3.64931	0	0	0	0	0	0	0	0	0	0	0	0	0
434	Otu173	Bacteria	Firmicutes	Clostridia	Clostridiales	Veillonellaceae	Phascolarctobacterium	NA	0	0	0	0	0	0	2.45796	0	0	0	0	0	0	1.52592	0	0	0	0	0	0	0	4.80875	0	0	0	3.12466	0	0	0	0	0	0	0	0	1.68585	0	0	0	0	0	0
435	Otu511	Bacteria	Firmicutes	Clostridia	Clostridiales	Ruminococcaceae	NA	NA	0	0	0	3.37341	0	0	0	0	0	0	4.31885	2.53034	0	1.52592	0	1.62449	0	0	0	0	0	3.0654	0	3.23047	0	1.55115	0	2.4903	2.17273	0	0	0	0	0	0	0	0	0	0	0	0
436	Otu457	Bacteria	Firmicutes	Clostridia	Clostridiales	Ruminococcaceae	NA	NA	0	1.84696	0	0	0	0	0	0	0	0	2.05643	2.53034	1.88008	0	0	1.62449	0	2.7241	0	1.82034	0	1.78952	0	2.37653	1.27168	0	0	1.7266	0	1.52769	1.90004	0	1.83621	0	2.44217	1.63885	0	1.60446	0	2.82355	0
437	Otu476	Bacteria	Firmicutes	Clostridia	Clostridiales	NA	NA	NA	0	0	0	0	0	1.91754	0	0	0	3.53801	0	1.37426	0	1.52592	0	1.62449	3.09705	0	0	0	0	0	0	0	0	2.28125	0	2.4903	0	0	0	1.62044	1.83621	0	0	0	0	2.34529	0	0	0
438	Otu65	Bacteria	Bacteroidetes	Bacteroidia	Bacteroidales	Bacteroidaceae	Bacteroides	coprophilus	0	8.77269	0	0	0	0	0	0	0	0	0	0	0	0	0	0	0	0	11.502	0	0	10.3287	0	0	0	0	9.06731	1.7266	0	0	0	0	0	5.51013	0	0	0	0	7.55842	0	0
439	Otu221	Bacteria	Bacteroidetes	Bacteroidia	Bacteroidales	Bacteroidaceae	Bacteroides	NA	0	1.84696	0	0	0	0	3.61306	0	0	0	0	0	0	2.25078	1.71049	1.62449	0	1.52063	3.73173	2.6001	0	5.49908	0	2.37653	0	0	1.7845	0	0	0	1.90004	0	0	1.55483	0	0	0	0	0	0	0
440	Otu116	Bacteria	Firmicutes	Clostridia	Clostridiales	Veillonellaceae	Megamonas	NA	0	0	0	0	0	0	0	0	5.48904	0	0	0	0	0	0	0	0	0	7.18946	0	0	7.64398	0	0	0	0	2.55826	0	0	0	0	0	0	0	0	0	0	0	0	0	0
441	Otu872	Bacteria	Tenericutes	Mollicutes	RF39	NA	NA	NA	2.03421	0	0	0	0	3.59826	0	0	6.337	0	1.36725	0	1.88008	0	0	0	2.59402	0	0	0	0	0	0	1.63061	0	0	0	3.35584	0	2.25292	0	0	0	0	2.44217	0	2.59402	0	1.56224	0	0
442	Otu813	Bacteria	Firmicutes	Clostridia	Clostridiales	Peptostreptococcaceae	NA	NA	2.84638	1.84696	0	0	2.02748	1.91754	0	0	0	2.3913	0	0	0	0	0	0	0	0	3.73173	0	0	0	0	0	0	0	0	0	0	3.09305	1.90004	0	0	1.55483	3.30293	0	0	1.60446	3.13955	0	0
443	Otu389	Bacteria	Firmicutes	Clostridia	Clostridiales	Ruminococcaceae	NA	NA	0	4.05176	0	2.2465	2.83872	0	1.69919	0	0	0	3.38938	4.32972	0	0	0	0	3.09705	0	0	0	0	1.78952	0	0	1.27168	0	0	0	0	0	0	1.62044	0	2.76849	0	0	0	0	3.13955	2.01418	1.87168
444	Otu197	Bacteria	Firmicutes	Erysipelotrichi	Erysipelotrichales	Erysipelotrichaceae	RFN20	NA	0	0	0	0	0	8.34873	0	0	0	5.75699	0	0	0	0	0	0	2.59402	0	0	0	0	0	0	1.63061	0	0	0	0	0	0	0	0	0	0	0	0	0	0	0	0	0
445	Otu521	Bacteria	Firmicutes	Clostridia	Clostridiales	Ruminococcaceae	NA	NA	0	0	0	2.2465	2.02748	0	0	0	0	0	3.76959	3.39974	0	0	0	1.62449	0	0	0	0	0	0	2.06164	0	3.24588	0	0	1.7266	0	0	0	0	0	0	0	0	0	1.60446	0	0	0
446	Otu375	Bacteria	Tenericutes	Mollicutes	RF39	NA	NA	NA	2.84638	0	0	0	4.03427	1.91754	0	4.80339	0	0	4.31885	0	5.26804	0	0	0	0	0	0	0	1.75985	3.73173	2.06164	0	1.27168	0	0	0	0	0	0	0	0	0	0	0	0	0	3.42836	0	0
447	Otu349	Bacteria	Tenericutes	Mollicutes	RF39	NA	NA	NA	0	0	0	1.52239	5.12293	0	0	0	0	3.78019	0	3.78019	0	1.52592	0	0	0	0	0	0	0	0	0	0	4.04952	0	0	0	0	0	0	0	0	0	1.68585	0	0	0	5.45841	0	0
448	Otu860	Bacteria	Tenericutes	Mollicutes	RF39	NA	NA	NA	3.36288	0	0	0	0	0	1.69919	0	0	0	1.36725	3.78019	3.17679	0	0	0	0	1.52063	0	0	1.75985	1.78952	4.32536	1.63061	1.27168	0	0	0	0	0	0	3.21704	0	3.1296	1.68585	0	0	0	0	0	0
449	Otu1211	Bacteria	Firmicutes	Clostridia	Clostridiales	NA	NA	NA	0	0	0	0	0	1.91754	0	1.54749	0	1.643	0	2.06513	0	1.52592	0	0	0	0	0	0	0	0	2.06164	0	0	0	1.7845	3.35584	0	0	0	0	1.83621	0	0	2.38635	0	0	0	2.01418	0
450	Otu1128	Bacteria	Firmicutes	Clostridia	Clostridiales	Clostridiaceae	NA	NA	0	0	0	0	0	2.71272	0	0	0	0	0	1.37426	0	0	0	0	0	0	0	0	2.52939	0	0	1.63061	0	0	0	0	0	4.00593	0	0	3.49605	4.48013	0	0	0	1.60446	3.87498	2.01418	0
451	Otu559	Bacteria	Firmicutes	Clostridia	Clostridiales	NA	NA	NA	0	1.84696	0	2.72639	0	0	0	0	0	1.643	0	2.53034	0	2.25078	0	0	0	1.52063	0	0	0	0	0	0	0	0	0	0	0	0	0	0	0	0	0	1.63885	0	0	0	0	0
452	Otu343	Bacteria	Firmicutes	Clostridia	Clostridiales	Christensenellaceae	NA	NA	0	0	0	4.55286	0	0	0	0	0	0	2.52088	2.53034	0	0	0	0	0	0	0	0	0	2.56413	2.06164	0	0	0	0	0	0	0	0	1.62044	0	0	0	1.63885	4.71088	2.83237	0	0	0
453	Otu270	Bacteria	Bacteroidetes	Bacteroidia	Bacteroidales	[Barnesiellaceae]	NA	NA	0	2.63106	0	0	0	0	0	0	3.16736	0	0	0	0	5.5271	0	0	0	4.43034	0	4.71789	1.75985	0	0	0	0	0	0	0	2.17273	0	0	0	0	2.28569	4.22792	0	0	0	3.42836	0	7.41965
454	Otu48	Bacteria	Firmicutes	Bacilli	Bacillales	Bacillaceae	Bacillus	NA	13.0304	0	0	0	0	0	0	0	0	0	1.36725	0	1.88008	0	1.71049	0	0	0	1.78952	0	0	0	0	0	0	0	0	0	0	4.30979	0	1.62044	0	0	0	0	0	0	0	0	3.16651
455	Otu466	Bacteria	Firmicutes	Clostridia	Clostridiales	Ruminococcaceae	NA	NA	0	0	0	2.2465	0	0	2.95263	0	0	1.643	1.36725	0	0	0	0	0	0	0	2.56413	1.82034	0	0	0	0	0	0	0	0	0	1.52769	0	0	0	0	3.83832	2.87627	0	0	0	0	0
456	Otu427	Bacteria	Firmicutes	Clostridia	Clostridiales	NA	NA	NA	0	1.84696	0	0	0	4.14296	0	1.54749	0	0	2.05643	3.78019	0	0	0	3.96193	0	0	0	0	0	2.56413	2.06164	0	0	0	0	1.7266	0	0	0	2.3644	0	0	0	0	0	0	0	0	0
457	Otu237	Bacteria	Bacteroidetes	Bacteroidia	Bacteroidales	Prevotellaceae	Prevotella	NA	0	0	0	0	0	0	0	0	0	7.32405	0	0	0	0	0	3.51307	0	0	0	0	0	0	0	0	0	3.85933	0	0	0	0	0	0	0	0	0	0	0	8.73988	5.89709	0	0
458	Otu399	Bacteria	Tenericutes	Mollicutes	RF39	NA	NA	NA	2.84638	0	0	0	0	0	4.40767	2.27684	0	3.2468	0	4.2107	0	0	0	0	0	1.52063	0	0	0	0	0	0	0	0	0	0	0	0	0	0	0	0	1.68585	0	2.59402	0	5.32418	0	0
459	Otu901	Bacteria	Bacteroidetes	Bacteroidia	Bacteroidales	Bacteroidaceae	Bacteroides	NA	0	5.41137	1.88008	0	0	0	0	0	0	0	0	0	0	0	0	0	0	0	0	4.01702	0	0	0	3.76327	0	0	0	0	0	0	0	0	0	0	0	0	0	0	0	0	4.91912
460	Otu304	Bacteria	Proteobacteria	Alphaproteobacteria	NA	NA	NA	NA	0	0	0	0	0	1.91754	0	0	0	0	0	7.43442	0	0	0	0	0	0	0	0	0	0	3.39559	0	0	0	0	0	0	0	0	3.74933	0	0	0	0	3.46931	0	0	0	0
461	Otu378	Bacteria	Firmicutes	Clostridia	Clostridiales	Ruminococcaceae	Ruminococcus	NA	0	0	0	0	2.02748	0	0	0	0	0	0	2.06513	0	3.3783	0	0	0	0	0	0	0	0	0	0	3.44639	0	0	1.7266	0	0	0	0	0	4.91024	0	3.77452	0	1.60446	0	0	0
462	Otu513	Bacteria	Firmicutes	Clostridia	Clostridiales	NA	NA	NA	0	0	0	2.2465	0	0	1.69919	1.54749	0	2.3913	0	0	0	0	0	0	0	2.7241	0	0	0	4.53063	3.39559	0	0	0	0	0	0	0	0	0	0	0	0	1.63885	0	0	1.56224	0	0
463	Otu209	Bacteria	Proteobacteria	Betaproteobacteria	Burkholderiales	Comamonadaceae	Comamonas	NA	0	0	1.88008	7.97691	0	0	0	0	0	0	0	0	6.3942	0	0	0	0	0	0	0	0	0	0	0	3.9207	0	0	0	0	0	3.87393	0	0	0	5.0019	0	0	0	0	0	0
464	Otu446	Bacteria	Tenericutes	Mollicutes	RF39	NA	NA	NA	0	0	0	0	0	0	2.45796	0	0	1.643	2.05643	2.53034	0	2.73099	0	0	0	0	0	0	0	3.4367	0	0	0	0	0	0	0	0	0	0	0	0	0	0	0	0	5.5812	0	0
465	Otu1094	Bacteria	Firmicutes	Clostridia	Clostridiales	Clostridiaceae	NA	NA	0	0	0	5.11719	0	1.91754	0	1.54749	2.31962	0	0	0	0	2.25078	0	0	2.59402	0	0	0	0	0	0	0	1.93691	0	0	0	0	0	0	0	0	0	0	0	0	0	0	0	3.16651
466	Otu486	Bacteria	Firmicutes	Clostridia	Clostridiales	Lachnospiraceae	Coprococcus	NA	0	0	0	4.86245	0	0	0	4.03427	0	0	2.05643	0	0	2.25078	0	0	0	0	0	0	0	0	0	0	0	0	0	1.7266	0	0	0	0	0	0	0	0	0	0	0	0	0
467	Otu538	Bacteria	Firmicutes	Clostridia	Clostridiales	NA	NA	NA	0	0	0	0	0	3.22239	0	0	0	0	2.52088	1.37426	0	0	0	1.62449	1.81512	2.24437	0	0	2.52939	3.0654	0	0	3.01295	0	0	0	3.00316	0	0	3.5076	0	0	1.68585	0	0	1.60446	1.56224	0	0
468	Otu1157	Bacteria	Firmicutes	Clostridia	Clostridiales	Ruminococcaceae	NA	NA	0	0	0	0	2.02748	1.91754	0	1.54749	0	0	0	0	1.88008	0	0	1.62449	3.09705	0	0	0	0	0	0	2.37653	0	1.55115	0	0	0	0	0	1.62044	1.83621	0	0	0	1.81512	2.83237	0	0	0
469	Otu451	Bacteria	Firmicutes	Clostridia	Clostridiales	Ruminococcaceae	Ruminococcus	NA	0	0	0	0	0	0	0	0	2.80489	0	1.36725	0	0	0	0	0	0	2.7241	3.4367	0	0	5.04181	0	0	2.73503	0	0	0	2.17273	0	1.90004	1.62044	0	3.65854	0	0	2.59402	0	2.29462	0	4.29403
470	Otu325	Bacteria	Firmicutes	Clostridia	Clostridiales	Lachnospiraceae	Anaerostipes	NA	0	0	0	0	0	0	0	0	0	5.81254	0	5.10599	0	0	0	0	0	0	0	5.46068	0	0	0	0	0	0	0	0	0	0	0	2.85281	0	5.88605	2.44217	0	0	0	0	0	0
471	Otu782	Bacteria	Tenericutes	Mollicutes	RF39	NA	NA	NA	0	0	0	0	0	2.71272	0	0	4.75211	0	0	0	0	0	0	0	0	0	0	0	0	0	0	0	0	0	0	0	0	3.09305	0	0	0	5.68335	0	2.87627	0	2.34529	0	0	3.16651
472	Otu1123	Bacteria	Firmicutes	Clostridia	Clostridiales	Ruminococcaceae	NA	NA	0	0	0	2.2465	0	2.71272	1.69919	2.27684	0	0	0	1.37426	0	1.52592	0	2.85798	0	0	0	0	0	3.0654	0	0	0	0	0	0	0	0	0	2.3644	0	0	0	1.63885	0	0	0	0	0
473	Otu436	Bacteria	Firmicutes	Clostridia	Clostridiales	Ruminococcaceae	NA	NA	0	0	0	0	0	0	0	0	2.31962	0	4.7157	3.60247	0	0	0	0	0	0	0	0	0	5.33314	0	1.63061	0	0	0	2.4903	0	0	0	2.3644	0	0	0	1.63885	0	0	0	0	0
474	Otu570	Bacteria	Firmicutes	Clostridia	Clostridiales	Ruminococcaceae	NA	NA	0	0	0	0	2.02748	1.91754	1.69919	3.11974	0	0	0	3.60247	1.88008	0	0	0	0	0	0	0	0	0	0	2.86578	0	0	3.05918	1.7266	0	0	0	0	0	0	2.44217	0	0	1.60446	0	0	0
475	Otu387	Bacteria	Tenericutes	RF3	ML615J-28	NA	NA	NA	0	0	0	2.2465	0	0	0	0	0	0	0	0	1.88008	1.52592	0	0	0	0	0	0	0	0	2.06164	0	4.04952	0	0	2.98703	0	0	0	1.62044	0	0	0	0	0	0	2.29462	0	0
476	Otu1239	Bacteria	Bacteroidetes	Bacteroidia	Bacteroidales	Bacteroidaceae	Bacteroides	NA	0	0	0	0	5.46195	0	0	0	0	0	0	0	0	0	1.71049	0	0	1.52063	0	3.10349	0	0	0	0	0	0	3.05918	0	0	1.52769	0	0	0	0	0	0	0	0	1.56224	0	0
477	Otu214	Bacteria	Bacteroidetes	Bacteroidia	Bacteroidales	[Paraprevotellaceae]	[Prevotella]	NA	0	0	0	0	0	0	0	0	0	6.52818	0	0	0	7.16849	1.71049	0	0	0	0	0	5.92281	0	0	0	0	0	0	0	0	0	0	0	0	10.3777	0	9.11611	0	0	0	0	0
478	Otu146	Bacteria	Bacteroidetes	Bacteroidia	Bacteroidales	Bacteroidaceae	Bacteroides	plebeius	0	0	0	0	0	0	0	0	0	0	0	0	0	0	0	0	0	0	10.3907	0	0	0	0	0	0	0	10.6149	0	0	0	0	0	0	0	0	0	0	0	0	0	0
479	Otu402	Bacteria	Tenericutes	Mollicutes	RF39	NA	NA	NA	0	0	0	3.37341	0	3.89616	3.32031	0	0	0	1.36725	0	0	1.52592	0	2.36923	0	0	0	0	1.75985	3.97655	3.77594	0	0	0	0	4.10151	0	0	0	0	0	0	0	0	0	2.83237	0	0	0
480	Otu331	Bacteria	Firmicutes	Clostridia	Clostridiales	Ruminococcaceae	NA	NA	0	0	0	2.2465	0	1.91754	1.69919	4.46948	0	0	4.0702	1.37426	0	0	0	0	0	0	0	0	0	0	0	0	0	4.19963	0	0	0	0	0	6.42731	0	4.20491	0	0	0	0	0	0	0
481	Otu322	Bacteria	Firmicutes	Clostridia	Clostridiales	Ruminococcaceae	NA	NA	0	0	0	0	0	0	0	0	0	0	4.53088	0	0	0	0	0	0	0	0	0	0	0	0	0	0	0	0	4.28361	0	0	0	4.1373	0	0	0	0	3.09705	0	4.72195	0	0
482	Otu265	Bacteria	Firmicutes	Clostridia	Clostridiales	NA	NA	NA	0	0	0	0	0	0	0	3.11974	0	0	3.76959	2.06513	0	0	0	0	4.21973	0	0	0	0	0	0	0	5.48695	0	0	5.33131	0	0	0	0	0	1.55483	0	0	0	1.60446	0	0	0
483	Otu498	Bacteria	Firmicutes	Bacilli	Gemellales	Gemellaceae	NA	NA	0	1.84696	0	0	0	0	0	0	1.58304	0	0	0	0	0	0	0	0	0	3.97655	1.82034	0	0	0	0	0	0	0	0	2.17273	0	0	0	0	2.28569	0	0	0	0	3.13955	2.01418	0
484	Otu480	Bacteria	Firmicutes	Clostridia	Clostridiales	Lachnospiraceae	NA	NA	0	0	0	0	0	1.91754	2.45796	0	1.58304	0	0	3.9384	0	1.52592	0	1.62449	0	0	0	0	0	0	0	0	2.39047	0	0	0	0	0	0	1.62044	0	0	0	0	0	0	0	0	0
485	Otu445	Bacteria	Tenericutes	Mollicutes	RF39	NA	NA	NA	0	0	0	1.52239	2.02748	2.71272	0	0	0	1.643	0	4.72671	0	2.25078	0	1.62449	4.01018	0	0	0	0	0	0	0	0	0	0	0	0	2.73329	0	0	0	0	0	3.24133	0	1.60446	3.13955	0	0
486	Otu1042	Bacteria	Firmicutes	Clostridia	Clostridiales	NA	NA	NA	0	0	0	0	0	0	0	0	0	2.3913	0	0	0	0	0	0	0	0	0	0	0	0	0	0	0	0	1.7845	1.7266	0	0	0	1.62044	0	0	0	0	0	0	0	2.01418	0
487	Otu1146	Bacteria	Firmicutes	Clostridia	Clostridiales	Ruminococcaceae	Oscillospira	NA	0	0	0	1.52239	0	0	0	0	0	1.643	0	2.06513	1.88008	0	0	0	0	1.52063	0	1.82034	0	2.56413	0	0	1.27168	1.55115	0	0	0	0	1.90004	0	0	0	0	0	0	0	0	0	0
488	Otu910	Bacteria	Firmicutes	Clostridia	Clostridiales	Clostridiaceae	Clostridium	NA	2.84638	0	0	0	3.35484	1.91754	2.95263	2.27684	0	0	0	1.37426	0	0	0	0	0	2.24437	0	0	0	0	0	0	0	0	0	1.7266	0	1.52769	0	0	0	0	0	1.63885	0	0	1.56224	0	0
489	Otu455	Bacteria	Firmicutes	Erysipelotrichi	Erysipelotrichales	Erysipelotrichaceae	Holdemania	NA	0	0	0	0	0	0	1.69919	0	0	0	0	1.37426	0	1.52592	0	0	0	2.24437	3.0654	0	0	0	2.06164	0	1.27168	0	3.05918	0	0	3.09305	0	0	0	1.55483	0	0	1.81512	0	0	0	0
490	Otu422	Bacteria	Firmicutes	Erysipelotrichi	Erysipelotrichales	Erysipelotrichaceae	NA	NA	0	0	0	2.2465	0	1.91754	0	0	0	1.643	0	0	0	0	0	0	0	0	0	0	2.52939	0	0	0	0	0	0	2.98703	0	0	0	0	0	2.28569	0	0	0	0	0	0	0
491	Otu630	Bacteria	Firmicutes	Clostridia	Clostridiales	Lachnospiraceae	NA	NA	0	0	0	2.72639	0	0	0	0	0	0	5.44804	0	0	0	0	0	0	5.68558	0	0	0	0	0	0	0	0	0	0	0	0	0	0	0	0	0	0	0	0	0	0	0
492	Otu1036	Bacteria	Tenericutes	Mollicutes	RF39	NA	NA	NA	0	0	0	0	0	0	0	3.11974	0	2.88155	0	2.06513	0	1.52592	3.62803	0	0	0	0	0	3.02855	0	0	0	1.93691	0	0	0	0	0	0	2.3644	0	0	0	2.87627	0	0	0	0	0
493	Otu301	Bacteria	Tenericutes	Mollicutes	RF39	NA	NA	NA	3.74243	0	0	0	0	1.91754	0	0	0	0	2.05643	0	0	0	0	0	0	0	0	0	3.02855	3.4367	2.06164	0	0	0	0	0	0	0	0	0	0	0	2.44217	0	2.59402	1.60446	0	0	0
494	Otu1244	Bacteria	Firmicutes	Bacilli	Lactobacillales	Carnobacteriaceae	Granulicatella	NA	0	1.84696	0	1.52239	2.02748	0	0	0	0	0	0	0	0	0	4.26167	0	0	0	3.0654	0	0	0	0	0	0	1.55115	0	0	3.00316	2.25292	0	0	0	2.28569	0	0	1.81512	0	0	0	0
495	Otu1068	Bacteria	Bacteroidetes	Bacteroidia	Bacteroidales	Rikenellaceae	NA	NA	0	0	0	0	0	0	1.69919	0	0	0	0	0	0	0	0	0	1.81512	0	6.12507	0	0	2.56413	0	3.52133	1.93691	0	0	0	0	0	0	0	0	0	0	0	0	0	1.56224	0	1.87168
496	Otu484	Bacteria	Firmicutes	Clostridia	Clostridiales	NA	NA	NA	0	0	0	0	0	0	0	2.75899	0	0	1.36725	1.37426	1.88008	0	0	3.75489	0	0	0	0	2.52939	3.4367	0	0	0	0	0	0	0	0	0	2.3644	0	1.55483	0	1.63885	2.59402	0	1.56224	0	0
497	Otu535	Bacteria	Firmicutes	Clostridia	Clostridiales	Ruminococcaceae	NA	NA	2.03421	2.63106	0	0	0	1.91754	2.45796	1.54749	0	0	1.36725	2.53034	0	0	0	0	0	1.52063	1.78952	3.10349	0	1.78952	0	0	2.39047	0	0	1.7266	0	1.52769	0	0	0	0	0	0	0	0	0	0	0
498	Otu585	Bacteria	Firmicutes	Clostridia	Clostridiales	Ruminococcaceae	NA	NA	0	1.84696	0	0	0	0	0	0	0	1.643	0	0	0	1.52592	0	0	1.81512	1.52063	0	0	0	3.0654	0	0	0	0	0	0	0	0	0	0	0	0	0	0	1.81512	0	0	0	0
499	Otu625	Bacteria	Firmicutes	Clostridia	Clostridiales	Ruminococcaceae	NA	NA	2.03421	0	1.88008	0	0	0	1.69919	1.54749	2.31962	0	0	0	0	1.52592	0	0	0	5.19038	0	3.47594	1.75985	0	0	0	0	0	0	0	0	1.52769	0	0	0	0	1.68585	0	0	0	0	0	0
500	Otu1228	Bacteria	Firmicutes	Clostridia	Clostridiales	Lachnospiraceae	Anaerostipes	NA	0	1.84696	0	0	0	0	0	0	0	2.3913	0	2.06513	1.88008	0	0	1.62449	1.81512	0	0	0	0	0	0	0	0	0	0	0	0	0	0	0	0	0	0	1.63885	1.81512	0	0	2.01418	0
501	Otu478	Bacteria	Firmicutes	Clostridia	Clostridiales	Christensenellaceae	NA	NA	0	0	0	0	2.02748	0	2.95263	0	0	0	0	1.37426	0	1.52592	0	0	0	0	0	0	0	0	0	0	2.73503	0	0	1.7266	0	0	0	0	0	0	0	1.63885	2.59402	0	1.56224	0	0
502	Otu453	Bacteria	Firmicutes	Bacilli	Bacillales	Bacillaceae	Bacillus	NA	0	0	0	2.72639	0	0	0	3.40808	2.31962	1.643	1.36725	0	0	0	0	3.22239	2.59402	0	0	0	1.75985	3.73173	0	0	0	0	0	0	0	0	0	0	0	2.28569	0	0	0	0	0	0	0
503	Otu995	Bacteria	Bacteroidetes	Bacteroidia	Bacteroidales	Bacteroidaceae	Bacteroides	NA	0	0	0	0	0	0	1.69919	0	0	0	0	0	0	1.52592	0	0	0	2.24437	1.78952	0	0	0	0	0	0	0	3.05918	0	0	1.52769	0	0	0	0	0	0	0	0	0	0	0
504	Otu482	Bacteria	Firmicutes	Clostridia	Clostridiales	Ruminococcaceae	Oscillospira	NA	0	2.63106	0	2.2465	0	1.91754	1.69919	0	0	0	1.36725	1.37426	2.66947	0	0	1.62449	0	2.24437	0	0	3.02855	0	0	2.37653	1.27168	0	0	1.7266	0	0	1.90004	0	0	0	1.68585	0	1.81512	1.60446	0	0	0
505	Otu60	Bacteria	Firmicutes	Bacilli	Lactobacillales	Lactobacillaceae	Lactobacillus	NA	11.6766	0	0	0	0	1.91754	0	0	0	0	0	0	0	0	0	0	0	0	1.78952	0	0	0	0	0	0	0	0	0	0	3.38076	0	1.62044	1.83621	0	0	0	0	0	0	0	0
506	Otu666	Bacteria	Firmicutes	Clostridia	Clostridiales	NA	NA	NA	0	0	0	0	2.02748	1.91754	0	1.54749	0	0	0	2.06513	0	0	0	0	0	0	2.56413	0	3.02855	0	0	0	0	0	0	0	0	1.52769	0	1.62044	0	0	0	0	0	0	0	0	0
507	Otu46	Bacteria	Firmicutes	Bacilli	Bacillales	Staphylococcaceae	Staphylococcus	NA	12.9355	0	0	0	0	0	0	0	2.31962	0	0	0	0	0	0	0	0	0	1.78952	0	0	0	0	0	0	0	0	0	0	4.16584	0	0	0	0	0	0	0	0	0	0	1.87168
508	Otu495	Bacteria	Firmicutes	Clostridia	Clostridiales	Ruminococcaceae	NA	NA	0	0	0	2.72639	0	1.91754	0	3.11974	0	0	1.36725	1.37426	0	0	0	1.62449	0	0	0	0	0	3.0654	0	0	0	0	0	0	0	0	1.90004	2.3644	0	0	0	0	0	0	0	0	0
509	Otu254	Bacteria	Proteobacteria	Alphaproteobacteria	Rickettsiales	mitochondria	NA	NA	2.03421	0	2.66947	0	0	0	0	0	0	0	0	0	0	0	0	0	0	0	0	0	0	0	0	5.11032	0	0	0	0	0	0	0	0	0	0	1.68585	0	0	0	7.31473	0	0
510	Otu1009	Bacteria	Firmicutes	Clostridia	Clostridiales	Ruminococcaceae	Ruminococcus	NA	0	0	0	0	0	0	0	4.58958	0	0	3.15363	0	0	0	0	0	0	0	1.78952	0	0	4.36849	0	0	0	0	0	1.7266	0	0	0	1.62044	0	0	0	2.38635	0	0	0	3.33893	0
511	Otu1235	Bacteria	Bacteroidetes	Bacteroidia	Bacteroidales	Prevotellaceae	Prevotella	copri	0	0	0	1.52239	0	0	0	0	0	0	0	0	0	0	0	2.36923	0	0	0	0	1.75985	0	0	0	0	0	0	0	0	0	1.90004	0	0	0	0	0	0	2.83237	0	0	2.65973
512	Otu806	Bacteria	Firmicutes	Clostridia	Clostridiales	Ruminococcaceae	NA	NA	0	0	0	0	2.83872	0	0	0	0	0	0	0	0	0	0	0	0	1.52063	3.73173	0	1.75985	0	0	0	2.39047	0	0	1.7266	0	2.73329	0	0	0	0	0	0	0	0	1.56224	0	0
513	Otu601	Bacteria	Firmicutes	Clostridia	Clostridiales	Christensenellaceae	NA	NA	0	0	0	2.2465	0	0	0	1.54749	1.58304	1.643	1.36725	2.88155	0	1.52592	0	0	0	3.37097	0	0	0	0	2.06164	0	1.27168	0	0	1.7266	0	0	0	0	0	0	0	0	0	0	0	0	0
514	Otu532	Bacteria	Firmicutes	Clostridia	Clostridiales	NA	NA	NA	0	0	0	0	0	0	0	3.11974	0	1.643	3.15363	0	0	0	0	0	0	0	0	0	0	5.4185	2.06164	0	0	0	0	0	0	0	0	1.62044	0	0	0	0	0	0	0	0	0
515	Otu459	Bacteria	Firmicutes	Clostridia	Clostridiales	Ruminococcaceae	NA	NA	0	0	0	0	0	1.91754	0	0	0	0	2.05643	3.16379	1.88008	0	0	0	1.81512	0	1.78952	0	3.02855	3.0654	2.06164	0	1.27168	0	0	0	0	1.52769	0	1.62044	0	1.55483	0	1.63885	0	0	0	0	0
516	Otu827	Bacteria	Tenericutes	Mollicutes	RF39	NA	NA	NA	5.65923	0	0	0	0	0	0	0	3.9042	0	0	0	0	0	0	0	0	0	0	0	0	0	3.39559	0	0	0	0	0	0	0	0	1.62044	0	0	1.68585	0	0	0	0	0	0
517	Otu354	Bacteria	Lentisphaerae	[Lentisphaeria]	Victivallales	Victivallaceae	NA	NA	0	0	0	0	0	0	0	0	0	0	3.59197	0	0	0	0	0	0	5.88127	0	0	1.75985	0	0	0	3.01295	0	0	0	0	0	1.90004	0	0	0	0	0	0	0	4.61102	0	0
518	Otu432	Bacteria	Firmicutes	Clostridia	Clostridiales	Clostridiaceae	Clostridium	NA	0	0	0	0	3.35484	0	0	0	0	0	0	1.37426	0	0	0	2.36923	0	0	0	0	0	0	0	1.63061	0	0	0	0	0	0	0	0	0	0	3.30293	0	0	0	0	0	0
519	Otu488	Bacteria	Firmicutes	Clostridia	Clostridiales	NA	NA	NA	0	0	0	3.08587	2.02748	0	0	0	0	1.643	1.36725	0	0	1.52592	0	2.85798	0	0	0	0	0	1.78952	3.39559	0	0	0	0	0	2.17273	0	0	1.62044	0	0	0	0	3.09705	1.60446	0	0	0
520	Otu726	Bacteria	Firmicutes	Bacilli	Lactobacillales	Streptococcaceae	Lactococcus	NA	3.36288	0	0	0	0	1.91754	0	0	0	0	0	0	0	0	6.59178	0	0	0	0	0	0	0	2.87759	0	0	0	0	1.7266	0	0	0	0	1.83621	0	0	2.38635	0	2.83237	1.56224	0	0
521	Otu497	Bacteria	Firmicutes	Bacilli	Lactobacillales	Streptococcaceae	Streptococcus	NA	0	0	0	0	0	2.71272	0	0	2.80489	0	0	0	0	0	0	0	0	0	2.56413	0	0	0	0	0	0	0	0	0	0	3.09305	0	0	1.83621	0	1.68585	0	0	0	0	0	0
522	Otu330	Bacteria	Cyanobacteria	4C0d-2	YS2	NA	NA	NA	0	0	0	0	3.73419	0	0	1.54749	1.58304	2.3913	0	0	0	0	0	0	0	0	0	0	0	0	0	0	0	0	0	0	0	0	0	0	0	0	0	0	0	4.11491	0	2.01418	0
523	Otu980	Bacteria	Firmicutes	Clostridia	Clostridiales	Lachnospiraceae	NA	NA	0	3.13623	1.88008	0	0	0	0	0	1.58304	0	0	0	1.88008	0	2.96683	1.62449	1.81512	0	1.78952	0	0	0	0	0	1.93691	0	0	0	0	0	0	1.62044	0	0	0	0	0	0	0	0	0
524	Otu461	Bacteria	Firmicutes	Clostridia	Clostridiales	NA	NA	NA	3.36288	2.63106	0	1.52239	4.49432	1.91754	1.69919	3.11974	0	0	0	0	0	0	0	1.62449	0	0	1.78952	0	0	0	0	0	1.27168	0	0	0	0	0	1.90004	0	0	2.28569	0	0	0	0	1.56224	0	0
525	Otu376	Bacteria	Firmicutes	Clostridia	Clostridiales	Ruminococcaceae	NA	NA	0	0	0	2.2465	0	0	0	0	2.80489	0	0	0	0	1.52592	0	0	0	0	0	0	0	0	0	0	4.94031	0	0	0	0	0	0	0	0	0	0	0	0	0	0	2.01418	0
526	Otu435	Bacteria	Firmicutes	Clostridia	Clostridiales	Ruminococcaceae	NA	NA	0	0	0	0	0	0	0	0	0	1.643	2.05643	0	0	0	0	0	0	0	0	1.82034	0	2.56413	0	0	0	0	0	0	0	0	0	0	0	0	0	0	0	0	0	3.71787	0
527	Otu454	Bacteria	Firmicutes	Clostridia	Clostridiales	NA	NA	NA	0	0	0	0	0	1.91754	0	0	0	0	0	0	0	0	0	2.36923	0	3.61058	0	3.47594	0	0	0	0	0	2.28125	0	0	0	0	0	2.85281	0	0	0	0	0	0	0	2.82355	0
528	Otu516	Bacteria	Firmicutes	Clostridia	Clostridiales	Christensenellaceae	NA	NA	0	0	2.66947	0	0	1.91754	0	0	0	0	0	1.37426	0	2.25078	0	0	0	1.52063	0	0	0	0	0	0	1.27168	0	0	0	0	0	0	0	0	0	0	0	0	0	2.29462	3.33893	0
529	Otu649	Bacteria	Fusobacteria	Fusobacteriia	Fusobacteriales	Fusobacteriaceae	Fusobacterium	NA	0	0	3.84848	0	0	0	0	0	0	0	0	0	0	0	1.71049	0	1.81512	0	0	0	1.75985	0	0	0	1.27168	0	0	0	0	0	0	1.62044	1.83621	0	0	1.63885	1.81512	0	1.56224	0	0
530	Otu530	Bacteria	Proteobacteria	Betaproteobacteria	Burkholderiales	Comamonadaceae	NA	NA	0	0	0	0	0	0	0	0	0	1.643	1.36725	0	0	0	0	0	0	0	0	0	0	0	0	0	1.27168	0	0	0	0	0	0	0	0	0	0	0	0	0	0	0	0
531	Otu937	Bacteria	Firmicutes	Clostridia	Clostridiales	Ruminococcaceae	NA	NA	0	0	0	0	0	0	0	0	0	4.47453	0	0	0	0	0	0	0	0	0	0	0	0	0	0	0	0	0	0	0	0	0	0	0	0	0	0	0	1.60446	0	0	0
532	Otu518	Bacteria	Firmicutes	Clostridia	Clostridiales	Ruminococcaceae	NA	NA	0	0	0	2.2465	2.02748	0	0	1.54749	0	0	0	0	0	0	0	1.62449	0	0	0	0	2.52939	0	0	0	3.01295	0	0	0	0	0	0	0	0	0	1.68585	0	0	1.60446	2.29462	0	0
533	Otu393	Bacteria	Firmicutes	Clostridia	Clostridiales	Ruminococcaceae	NA	NA	0	3.50965	0	0	0	0	0	0	0	0	1.36725	1.37426	0	0	0	0	0	0	0	0	0	0	0	0	0	0	0	0	0	0	0	0	0	0	0	0	0	0	0	0	0
534	Otu346	Bacteria	Tenericutes	Mollicutes	RF39	NA	NA	NA	0	0	0	0	0	0	0	0	0	0	0	0	0	0	0	0	0	0	0	0	2.52939	0	0	2.37653	0	0	0	0	0	0	0	0	0	0	0	0	0	0	0	0	0
535	Otu934	Bacteria	Firmicutes	Erysipelotrichi	Erysipelotrichales	Erysipelotrichaceae	Bulleidia	NA	0	0	0	0	0	0	0	0	0	0	0	0	0	2.25078	0	1.62449	3.09705	0	0	0	0	3.4367	0	0	0	1.55115	0	0	0	0	0	0	1.83621	0	0	1.63885	0	0	1.56224	2.01418	0
536	Otu412	Bacteria	Actinobacteria	Coriobacteriia	Coriobacteriales	Coriobacteriaceae	Eggerthella	lenta	0	1.84696	0	0	0	0	2.45796	0	0	0	0	0	0	0	0	0	0	2.24437	4.53063	0	0	0	0	2.37653	0	0	2.55826	0	0	0	0	0	0	0	0	0	0	0	0	0	0
537	Otu555	Bacteria	Firmicutes	Clostridia	Clostridiales	NA	NA	NA	0	0	0	1.52239	2.83872	0	1.69919	0	0	0	0	0	1.88008	0	0	0	0	0	2.56413	0	1.75985	0	0	0	0	0	0	1.7266	0	0	0	0	0	0	0	1.63885	0	0	2.29462	0	0
538	Otu971	Bacteria	Firmicutes	Clostridia	Clostridiales	Lachnospiraceae	Lachnospira	NA	0	0	0	0	0	0	0	0	0	0	0	0	0	0	0	0	0	0	1.78952	0	0	0	0	1.63061	0	0	0	7.70634	0	0	0	0	0	0	0	0	0	0	0	0	0
539	Otu537	Bacteria	Firmicutes	Clostridia	Clostridiales	Ruminococcaceae	Ruminococcus	NA	0	0	0	0	0	0	0	3.11974	0	0	4.0702	4.72671	0	2.73099	0	0	2.59402	1.52063	0	0	0	0	0	0	0	0	0	0	0	0	0	1.62044	0	0	0	1.63885	0	0	0	2.01418	0
540	Otu324	Bacteria	Firmicutes	Clostridia	Clostridiales	Ruminococcaceae	NA	NA	0	0	0	0	0	0	0	0	0	6.77189	0	0	0	0	0	0	0	0	1.78952	0	0	0	0	0	0	0	0	6.08692	0	0	0	0	0	0	0	0	0	0	0	0	0
541	Otu56	Bacteria	Firmicutes	Bacilli	Bacillales	Listeriaceae	NA	NA	12.7201	0	0	0	0	0	0	0	0	0	0	0	0	0	0	0	0	0	1.78952	0	0	0	0	0	0	0	0	0	0	4.67141	0	1.62044	0	0	0	0	0	0	0	0	0
542	Otu381	Bacteria	Firmicutes	Erysipelotrichi	Erysipelotrichales	Erysipelotrichaceae	RFN20	NA	0	0	0	0	0	0	0	0	2.31962	0	0	0	0	0	1.71049	0	2.59402	0	0	0	0	0	2.06164	0	0	0	0	2.4903	0	0	0	1.62044	0	4.04473	0	0	0	0	0	0	0
543	Otu341	Bacteria	Firmicutes	Clostridia	Clostridiales	Ruminococcaceae	Ruminococcus	NA	0	0	0	0	0	5.59163	0	0	0	0	0	1.37426	0	0	0	0	0	0	0	0	0	0	4.32536	0	0	0	0	5.488	0	0	0	0	0	0	0	0	0	0	0	2.82355	0
544	Otu407	Bacteria	Bacteroidetes	Bacteroidia	Bacteroidales	Rikenellaceae	NA	NA	0	0	1.88008	0	0	0	2.95263	0	2.31962	0	0	0	0	0	0	0	0	0	0	2.6001	0	0	0	0	0	0	0	0	0	0	0	0	0	0	1.68585	0	0	0	0	0	4.08385
545	Otu492	Bacteria	Firmicutes	Clostridia	Clostridiales	Clostridiaceae	Clostridium	NA	0	0	0	0	2.02748	0	0	0	0	0	0	1.37426	0	1.52592	0	2.36923	0	0	0	0	0	0	2.06164	0	0	0	0	0	0	2.25292	0	0	0	0	0	0	0	0	0	0	0
546	Otu400	Bacteria	Bacteroidetes	Bacteroidia	Bacteroidales	NA	NA	NA	0	0	0	4.95245	0	0	0	0	0	0	5.16008	0	0	1.52592	0	0	2.59402	0	0	0	0	4.18579	0	0	0	0	0	0	0	0	0	2.3644	0	1.55483	0	1.63885	0	0	0	0	0
547	Otu467	Bacteria	Tenericutes	Mollicutes	RF39	NA	NA	NA	0	0	0	0	0	0	0	0	0	1.643	2.87167	1.37426	0	0	0	0	0	0	0	0	0	5.04181	2.06164	3.52133	0	0	0	0	0	0	0	0	0	0	0	0	0	0	0	0	0
548	Otu139	Bacteria	Bacteroidetes	Bacteroidia	Bacteroidales	Bacteroidaceae	Bacteroides	NA	0	0	0	0	0	0	0	0	0	0	0	0	0	0	0	0	0	0	9.61615	0	0	0	0	0	0	0	1.7845	0	0	0	0	0	0	0	0	0	0	0	0	0	0
549	Otu444	Bacteria	Tenericutes	Mollicutes	RF39	NA	NA	NA	0	0	0	0	0	0	1.69919	1.54749	0	0	0	1.37426	0	0	0	1.62449	0	0	0	0	1.75985	0	0	0	0	0	0	0	0	0	0	0	0	2.76849	0	0	0	0	0	0	0
550	Otu483	Bacteria	Tenericutes	Mollicutes	RF39	NA	NA	NA	0	0	0	0	0	0	0	0	0	0	0	4.43966	0	1.52592	0	0	0	0	0	0	0	0	0	0	2.39047	0	0	0	0	0	0	0	0	0	1.68585	0	0	0	0	0	0
551	Otu939	Bacteria	Firmicutes	Clostridia	Clostridiales	Ruminococcaceae	NA	NA	0	0	0	0	0	0	0	0	0	0	0	0	0	0	0	0	3.76495	0	3.0654	0	2.52939	0	0	0	0	0	0	0	0	0	0	3.21704	0	0	0	0	0	0	0	0	0
552	Otu424	Bacteria	Firmicutes	Clostridia	Clostridiales	Ruminococcaceae	NA	NA	0	0	0	0	0	0	1.69919	0	0	0	0	0	0	0	0	0	0	1.52063	0	0	0	0	0	0	0	0	0	0	0	0	0	3.21704	0	0	0	0	0	0	0	0	0
553	Otu73	Bacteria	Proteobacteria	Gammaproteobacteria	Pseudomonadales	Pseudomonadaceae	Pseudomonas	NA	11.4172	0	0	0	0	0	0	0	0	0	0	0	0	0	1.71049	0	0	0	0	0	0	0	0	0	0	0	0	0	0	4.00593	0	0	0	0	0	0	0	0	0	0	0
554	Otu551	Bacteria	Bacteroidetes	Bacteroidia	Bacteroidales	Bacteroidaceae	Bacteroides	NA	0	0	0	0	0	0	0	0	0	0	2.05643	0	0	0	0	2.36923	0	0	0	0	0	3.4367	0	0	0	0	0	0	0	4.30979	0	0	0	0	1.68585	0	0	1.60446	0	2.01418	0
555	Otu440	Bacteria	Tenericutes	Mollicutes	RF39	NA	NA	NA	2.03421	0	0	3.99831	0	1.91754	0	1.54749	0	0	0	0	0	0	3.33498	0	0	0	0	0	3.02855	0	0	0	0	0	0	0	0	0	0	1.62044	0	0	0	0	0	1.60446	0	0	0
556	Otu441	Bacteria	Firmicutes	Clostridia	Clostridiales	Ruminococcaceae	NA	NA	0	0	0	4.30207	0	0	0	3.64829	0	1.643	1.36725	3.78019	0	0	0	0	0	0	0	0	0	0	0	0	5.2924	0	0	0	0	0	0	0	0	0	0	0	0	0	0	0	0
557	Otu921	Bacteria	Firmicutes	Clostridia	Clostridiales	Ruminococcaceae	NA	NA	0	0	0	0	0	0	0	2.27684	0	0	2.87167	3.16379	0	0	0	0	0	0	0	0	0	0	0	0	0	0	0	0	0	0	0	0	0	0	0	0	0	0	0	0	0
558	Otu299	Bacteria	Firmicutes	Clostridia	Clostridiales	Veillonellaceae	Megasphaera	NA	4.04263	3.50965	0	0	0	0	0	0	0	0	0	0	0	0	0	0	0	0	0	0	0	0	0	0	0	0	0	0	6.82376	0	0	0	1.83621	0	0	0	0	0	0	0	0
559	Otu398	Bacteria	Firmicutes	Clostridia	Clostridiales	Ruminococcaceae	NA	NA	0	0	0	0	0	0	0	0	0	0	4.53088	0	4.09473	0	0	0	0	0	0	0	4.63612	1.78952	0	0	0	0	0	0	0	0	0	0	0	0	5.35443	0	0	0	0	0	0
560	Otu473	Bacteria	Firmicutes	Clostridia	Clostridiales	NA	NA	NA	0	0	0	0	0	0	0	0	0	0	0	3.39974	0	2.73099	0	0	1.81512	0	1.78952	0	0	1.78952	2.06164	2.37653	0	0	0	0	0	0	0	0	0	0	0	0	0	0	0	0	0
561	Otu512	Bacteria	Firmicutes	Clostridia	Clostridiales	Lachnospiraceae	Anaerostipes	NA	0	0	0	0	0	0	4.55286	0	0	0	0	0	0	0	0	0	0	0	0	0	1.75985	0	0	0	0	0	0	0	0	0	0	0	0	0	0	0	0	0	0	0	0
562	Otu472	Bacteria	Tenericutes	Mollicutes	RF39	NA	NA	NA	0	0	0	0	0	0	0	0	0	0	0	0	0	0	0	0	0	0	0	0	0	0	0	0	0	0	0	1.7266	0	0	0	0	0	0	0	1.63885	0	0	3.13955	0	0
563	Otu469	Bacteria	Firmicutes	Clostridia	Clostridiales	Ruminococcaceae	Ruminococcus	NA	0	0	0	0	2.02748	0	0	0	1.58304	0	0	0	1.88008	0	0	0	0	1.52063	0	0	0	0	0	0	1.93691	0	0	1.7266	0	0	0	0	0	0	0	0	0	0	1.56224	0	0
564	Otu220	Bacteria	Firmicutes	Bacilli	Bacillales	Planococcaceae	Rummeliibacillus	NA	0	0	0	1.52239	0	0	0	0	0	0	0	0	0	0	0	0	7.34171	0	0	0	0	5.33314	0	0	0	0	0	0	0	0	0	0	0	0	0	0	0	0	0	0	0
565	Otu1066	Bacteria	Firmicutes	Clostridia	Clostridiales	NA	NA	NA	0	0	0	0	0	0	0	0	0	0	0	0	0	0	0	0	0	5.96999	1.78952	0	0	2.56413	0	0	0	0	0	2.98703	0	0	0	0	0	0	0	0	0	0	0	0	0
566	Otu386	Bacteria	Proteobacteria	Betaproteobacteria	Burkholderiales	Alcaligenaceae	Sutterella	NA	0	0	1.88008	0	0	0	0	0	4.64109	0	0	0	0	1.52592	1.71049	0	3.09705	0	0	0	0	0	4.32536	0	0	0	0	0	0	0	0	0	0	0	1.68585	0	0	0	3.42836	0	0
567	Otu463	Bacteria	Firmicutes	Bacilli	Lactobacillales	Lactobacillaceae	Lactobacillus	NA	0	0	0	0	0	2.71272	0	0	0	0	1.36725	0	0	0	2.47131	0	0	0	1.78952	0	0	1.78952	0	0	0	0	0	0	3.00316	3.09305	0	0	0	0	0	0	0	1.60446	0	0	0
568	Otu543	Bacteria	Firmicutes	Clostridia	Clostridiales	NA	NA	NA	0	0	0	0	0	1.91754	0	0	0	2.3913	0	0	0	0	0	1.62449	0	0	4.36849	0	0	0	0	0	0	0	0	0	0	0	0	0	0	0	0	4.16296	0	0	0	4.26582	0
569	Otu548	Bacteria	Firmicutes	Bacilli	Bacillales	Bacillaceae	Bacillus	NA	2.03421	0	0	2.2465	0	0	0	1.54749	0	0	0	0	0	0	0	0	0	0	0	0	0	0	0	0	0	0	0	0	0	0	0	0	0	0	0	0	0	0	0	0	0
570	Otu610	Bacteria	Proteobacteria	Alphaproteobacteria	Rhizobiales	Rhizobiaceae	Agrobacterium	NA	2.03421	3.13623	0	0	0	0	0	2.27684	0	0	0	0	0	0	2.47131	0	0	0	0	0	0	0	0	0	0	0	0	0	0	1.52769	0	0	0	0	0	0	0	0	0	0	0
571	Otu493	Bacteria	Firmicutes	Clostridia	Clostridiales	NA	NA	NA	0	0	0	0	2.02748	1.91754	0	0	1.58304	0	0	0	0	0	0	0	0	0	4.53063	0	0	0	0	0	0	0	0	1.7266	0	4.30979	0	0	0	0	0	0	0	0	0	0	0
572	Otu314	Bacteria	Verrucomicrobia	Opitutae	[Cerasicoccales]	[Cerasicoccaceae]	NA	NA	0	0	0	0	0	0	0	3.11974	0	0	6.76055	1.37426	0	1.52592	0	0	0	0	0	0	0	4.67638	0	0	0	0	0	0	0	0	0	2.3644	0	0	0	2.87627	0	0	0	0	0
573	Otu408	Bacteria	Firmicutes	Clostridia	Clostridiales	NA	NA	NA	0	0	0	4.15817	2.83872	0	0	1.54749	0	0	0	3.16379	0	0	0	0	0	0	0	0	0	0	0	0	1.27168	0	0	2.4903	0	0	0	0	0	0	0	2.38635	1.81512	0	0	3.33893	0
574	Otu506	Bacteria	Firmicutes	Clostridia	Clostridiales	Ruminococcaceae	NA	NA	0	0	0	1.52239	0	0	0	0	0	0	0	0	0	0	0	0	1.81512	0	0	0	0	3.4367	0	2.37653	0	0	0	0	0	0	0	0	0	0	0	0	0	0	0	0	0
575	Otu918	Bacteria	Bacteroidetes	Bacteroidia	Bacteroidales	[Barnesiellaceae]	NA	NA	0	0	0	0	0	0	0	0	3.45681	0	0	0	0	0	0	0	0	0	1.78952	0	0	0	0	0	0	0	0	0	0	0	0	0	0	0	1.68585	0	0	0	0	0	0
576	Otu1014	Bacteria	Firmicutes	Clostridia	Clostridiales	NA	NA	NA	0	0	0	0	2.02748	0	1.69919	0	2.80489	0	0	0	0	0	0	0	3.09705	0	0	0	0	0	0	0	0	0	0	1.7266	0	0	0	0	0	0	0	0	0	0	0	0	0
577	Otu1248	Bacteria	Firmicutes	Clostridia	Clostridiales	Ruminococcaceae	NA	NA	0	0	0	0	2.02748	0	0	1.54749	0	0	2.05643	0	0	0	0	0	0	0	0	0	0	3.97655	0	0	0	0	0	0	0	0	1.90004	2.85281	4.03775	1.55483	0	0	0	0	0	0	0
578	Otu642	Bacteria	Tenericutes	Mollicutes	RF39	NA	NA	NA	0	0	0	0	0	0	1.69919	0	0	0	0	4.32972	0	0	0	0	0	0	0	0	0	0	2.87759	0	0	0	0	0	0	0	0	0	0	0	0	0	0	0	0	0	0
579	Otu895	Bacteria	Firmicutes	Clostridia	Clostridiales	Ruminococcaceae	NA	NA	0	0	0	0	2.83872	0	0	2.75899	0	0	0	0	4.09473	0	0	0	1.81512	1.52063	2.56413	0	0	0	0	0	0	0	0	1.7266	0	0	0	1.62044	0	0	0	0	1.81512	0	0	0	0
580	Otu471	Bacteria	Firmicutes	Clostridia	Clostridiales	Ruminococcaceae	NA	NA	0	0	0	1.52239	5.245	0	0	0	0	0	0	0	0	0	0	0	0	0	0	0	0	0	0	0	0	0	0	1.7266	0	0	1.90004	3.5076	0	0	0	0	0	0	0	2.82355	0
581	Otu287	Bacteria	Tenericutes	Mollicutes	RF39	NA	NA	NA	0	0	0	0	0	0	0	0	0	0	4.19987	0	0	0	0	0	0	0	0	0	0	8.40967	0	0	0	0	0	0	0	0	0	0	0	0	0	0	0	0	0	0	0
582	Otu954	Bacteria	Bacteroidetes	Bacteroidia	Bacteroidales	[Barnesiellaceae]	NA	NA	0	4.26167	0	0	0	0	0	0	5.72509	0	0	0	0	0	0	0	0	0	0	0	0	0	0	0	0	0	0	0	0	0	0	0	0	0	0	0	0	0	0	0	1.87168
583	Otu556	Bacteria	Firmicutes	Clostridia	Clostridiales	Ruminococcaceae	NA	NA	0	1.84696	0	0	0	0	0	0	0	0	0	0	0	1.52592	0	1.62449	0	0	0	0	0	0	0	0	0	0	0	0	0	0	0	1.62044	1.83621	0	0	0	2.59402	0	1.56224	0	0
584	Otu552	Bacteria	Firmicutes	Clostridia	Clostridiales	NA	NA	NA	0	0	0	0	2.83872	0	0	0	0	0	0	0	0	0	0	0	0	0	2.56413	0	1.75985	0	0	0	0	0	0	0	0	0	0	0	0	0	0	0	1.81512	1.60446	0	3.33893	0
585	Otu413	Bacteria	Firmicutes	Clostridia	Clostridiales	NA	NA	NA	0	0	0	0	0	0	1.69919	0	0	0	0	0	0	0	0	0	0	0	1.78952	0	0	0	0	0	0	0	0	1.7266	0	1.52769	0	5.00542	0	0	0	0	0	0	0	0	0
586	Otu470	Bacteria	Firmicutes	Clostridia	Clostridiales	NA	NA	NA	0	0	0	0	0	0	0	0	0	0	0	0	0	0	0	0	0	0	0	0	0	0	0	2.37653	0	0	0	2.4903	0	0	0	1.62044	0	0	0	0	0	0	1.56224	0	0
587	Otu360	Bacteria	Firmicutes	Clostridia	Clostridiales	Clostridiaceae	Clostridium	neonatale	0	0	0	0	0	0	0	0	0	3.9875	1.36725	0	0	0	0	1.62449	1.81512	0	0	0	3.02855	0	0	0	0	0	0	0	0	0	0	0	0	0	0	0	0	0	0	0	2.65973
588	Otu801	Bacteria	Firmicutes	Clostridia	Clostridiales	NA	NA	NA	0	0	0	5.11719	0	0	0	3.11974	0	0	0	0	0	0	0	0	0	0	0	0	0	0	0	0	0	0	0	2.98703	0	0	0	0	0	0	0	0	0	0	0	0	0
589	Otu547	Bacteria	Proteobacteria	Epsilonproteobacteria	Campylobacterales	Campylobacteraceae	Campylobacter	NA	0	0	2.66947	0	0	0	0	0	0	0	0	0	0	0	1.71049	0	2.59402	0	0	0	0	0	0	0	0	0	0	0	0	0	0	0	0	0	0	0	0	0	0	0	1.87168
590	Otu410	Bacteria	Bacteroidetes	Bacteroidia	Bacteroidales	[Paraprevotellaceae]	Paraprevotella	NA	0	0	2.66947	0	4.28255	0	0	0	0	0	0	0	0	4.77166	0	0	0	0	0	1.82034	0	4.36849	0	0	0	0	0	0	0	0	0	0	0	0	0	0	0	0	0	0	0
591	Otu241	Bacteria	Verrucomicrobia	Verruco-5	WCHB1-41	RFP12	NA	NA	0	0	0	0	0	0	0	6.01037	0	6.3519	0	0	0	0	0	0	0	0	0	0	0	0	0	0	0	0	0	0	0	0	0	0	0	0	0	0	0	0	0	0	0
592	Otu659	Bacteria	Firmicutes	Bacilli	Bacillales	Planococcaceae	Rummeliibacillus	NA	0	0	0	0	0	0	0	0	0	0	0	0	0	0	0	0	0	0	0	0	0	1.78952	3.77594	0	0	0	1.7845	0	0	0	0	0	0	0	0	0	0	0	0	0	0
593	Otu490	Bacteria	Firmicutes	Clostridia	Clostridiales	Ruminococcaceae	Ruminococcus	NA	0	3.50965	0	0	0	0	0	0	2.80489	0	0	0	0	0	0	0	0	0	0	0	0	0	0	0	0	0	4.36176	0	0	4.67141	0	0	0	0	0	0	0	0	0	0	0
594	Otu271	Bacteria	Proteobacteria	Deltaproteobacteria	Desulfovibrionales	Desulfovibrionaceae	NA	NA	0	0	0	4.6636	0	0	4.80562	0	0	0	1.36725	0	0	0	0	0	0	0	0	0	0	0	0	0	5.00528	0	0	1.7266	0	0	0	0	0	0	0	0	0	0	1.56224	0	0
595	Otu604	Bacteria	Firmicutes	Clostridia	Clostridiales	NA	NA	NA	0	0	0	0	0	0	0	1.54749	0	0	0	0	0	0	0	2.36923	0	0	0	0	0	0	0	0	0	0	0	0	0	0	0	0	0	0	0	0	0	1.60446	0	0	0
596	Otu439	Bacteria	Tenericutes	Mollicutes	Mycoplasmatales	Mycoplasmataceae	NA	NA	0	0	0	0	0	2.71272	0	0	0	0	0	0	0	0	0	0	0	0	0	0	0	0	0	3.52133	0	0	0	0	0	0	0	2.85281	0	0	0	5.50454	0	0	0	0	0
597	Otu308	Bacteria	Firmicutes	Clostridia	Clostridiales	NA	NA	NA	0	0	0	0	0	0	0	0	0	2.88155	0	0	0	0	0	0	0	0	2.56413	0	0	0	0	0	0	0	0	0	0	0	0	1.62044	0	0	0	2.38635	0	0	0	0	0
598	Otu433	Bacteria	Firmicutes	Clostridia	Clostridiales	Lachnospiraceae	Coprococcus	NA	0	0	0	0	4.49432	0	0	0	0	0	0	0	0	0	0	0	0	0	0	0	0	0	0	0	0	0	0	0	0	0	0	1.62044	0	0	0	0	0	0	0	0	0
599	Otu606	Bacteria	Firmicutes	Clostridia	Clostridiales	Lachnospiraceae	NA	NA	0	0	0	0	0	0	0	0	0	0	0	0	0	0	0	0	0	0	0	0	0	0	0	0	0	0	0	3.64931	0	0	0	1.62044	0	0	2.44217	0	0	0	0	0	0
600	Otu443	Bacteria	Firmicutes	Bacilli	Lactobacillales	Lactobacillaceae	Lactobacillus	mucosae	0	0	0	1.52239	0	1.91754	0	0	0	2.3913	0	0	0	0	0	0	0	0	0	0	0	0	0	0	0	1.55115	0	0	0	0	0	0	3.49605	0	0	0	0	0	0	0	0
601	Otu1001	Bacteria	Firmicutes	Clostridia	Clostridiales	NA	NA	NA	0	0	0	0	0	0	0	0	0	0	0	1.37426	0	0	0	0	0	0	0	0	0	1.78952	2.87759	0	0	0	0	0	0	0	0	0	0	0	0	0	0	0	0	2.82355	0
602	Otu1192	Bacteria	Bacteroidetes	Bacteroidia	Bacteroidales	[Odoribacteraceae]	Butyricimonas	NA	0	0	0	0	5.35755	0	0	0	0	0	0	0	0	0	0	0	0	2.24437	0	0	0	0	0	0	0	0	0	0	0	3.09305	0	0	0	0	0	0	0	0	0	0	0
603	Otu1202	Bacteria	Firmicutes	Clostridia	Clostridiales	Clostridiaceae	NA	NA	0	0	0	0	0	0	0	0	0	1.643	0	0	0	0	0	3.51307	0	4.29951	0	0	0	0	0	0	0	1.55115	0	0	0	1.52769	0	0	0	0	0	0	1.81512	0	2.29462	0	0
604	Otu690	Bacteria	Tenericutes	Mollicutes	RF39	NA	NA	NA	0	0	0	0	0	0	0	0	0	0	0	3.16379	0	1.52592	0	0	0	0	0	0	0	3.73173	0	0	0	0	0	0	0	0	0	0	0	0	0	0	1.81512	0	0	2.82355	0
605	Otu401	Bacteria	Firmicutes	Clostridia	Clostridiales	Lachnospiraceae	NA	NA	0	3.80602	0	0	0	0	0	0	0	0	2.05643	0	0	0	0	0	0	0	0	0	0	0	0	0	0	0	0	1.7266	0	0	0	0	0	0	0	0	0	0	0	0	0
606	Otu624	Bacteria	Firmicutes	Clostridia	Clostridiales	Ruminococcaceae	NA	NA	0	0	0	2.2465	0	0	0	0	0	0	1.36725	1.37426	2.66947	0	0	0	3.09705	0	0	0	0	0	0	0	0	0	0	0	0	0	0	0	0	0	0	0	0	0	0	0	0
607	Otu288	Bacteria	Proteobacteria	Alphaproteobacteria	NA	NA	NA	NA	0	0	0	0	0	6.29972	0	0	4.38957	0	0	0	0	0	0	0	0	0	0	0	0	0	0	0	6.70395	0	0	0	0	0	0	0	0	0	0	0	0	0	0	0	0
608	Otu421	Bacteria	Firmicutes	Clostridia	Clostridiales	Ruminococcaceae	Ruminococcus	NA	0	0	0	0	0	0	0	0	0	5.44171	0	0	5.96952	0	0	0	0	0	0	0	0	0	0	0	0	0	0	0	0	0	0	3.95632	0	0	0	5.36349	0	0	0	0	0
609	Otu474	Bacteria	Firmicutes	Clostridia	Clostridiales	Ruminococcaceae	NA	NA	0	0	0	1.52239	0	0	0	0	0	0	0	0	0	0	0	0	0	0	0	0	1.75985	0	4.07665	0	0	0	0	0	0	0	0	0	0	0	0	0	0	0	0	2.01418	0
610	Otu380	Bacteria	Bacteroidetes	Bacteroidia	Bacteroidales	NA	NA	NA	0	0	0	0	0	0	0	0	0	0	3.15363	0	0	0	0	0	3.09705	0	0	0	0	0	0	0	0	0	0	0	0	0	0	0	0	2.76849	0	0	3.09705	0	0	2.01418	0
611	Otu517	Bacteria	Firmicutes	Clostridia	Clostridiales	Ruminococcaceae	NA	NA	0	0	0	0	0	0	0	0	0	0	0	0	0	1.52592	0	0	0	0	0	0	0	0	0	0	0	0	0	1.7266	0	0	0	0	0	0	0	0	0	0	0	0	0
612	Otu397	Bacteria	Firmicutes	Clostridia	Clostridiales	Lachnospiraceae	Epulopiscium	NA	0	0	0	0	0	0	0	0	0	1.643	2.52088	0	0	0	0	0	0	0	0	0	1.75985	0	0	0	2.39047	0	0	0	0	0	0	0	0	2.28569	0	0	0	0	0	0	0
613	Otu298	Bacteria	Tenericutes	Mollicutes	RF39	NA	NA	NA	0	0	0	0	0	0	0	0	0	2.3913	0	0	0	0	0	0	0	0	0	0	0	1.78952	0	0	0	0	0	0	0	0	0	1.62044	0	0	0	0	0	0	0	0	0
614	Otu505	Bacteria	Bacteroidetes	Bacteroidia	Bacteroidales	[Barnesiellaceae]	NA	NA	0	0	0	0	5.89389	0	0	0	2.80489	0	0	0	0	0	0	0	0	0	3.97655	0	0	0	0	0	0	0	2.55826	0	0	0	0	0	0	0	0	0	0	0	0	0	0
615	Otu873	Bacteria	Firmicutes	Clostridia	Clostridiales	Ruminococcaceae	Ruminococcus	NA	0	0	0	0	0	1.91754	0	0	0	1.643	0	0	0	0	0	0	0	0	0	0	0	0	0	0	0	0	0	0	0	0	0	0	0	0	0	0	0	3.48595	0	0	0
616	Otu355	Bacteria	Firmicutes	Clostridia	Clostridiales	NA	NA	NA	0	0	0	3.37341	0	0	0	0	0	0	0	0	0	0	0	0	0	0	0	0	0	0	0	0	0	0	0	1.7266	0	0	0	0	0	0	0	0	0	0	0	0	0
617	Otu262	Bacteria	Firmicutes	Clostridia	Clostridiales	NA	NA	NA	0	0	0	1.52239	0	0	0	0	0	0	0	0	0	0	0	0	0	0	0	0	0	0	0	0	0	0	0	0	0	0	0	0	0	0	0	0	0	0	0	0	0
618	Otu417	Bacteria	Firmicutes	Clostridia	Clostridiales	Ruminococcaceae	NA	NA	0	0	0	5.11719	0	0	0	0	0	0	0	2.88155	0	0	0	0	0	0	0	0	0	0	0	0	0	0	0	0	0	0	0	2.3644	0	0	0	0	0	0	0	0	0
619	Otu1056	Bacteria	Firmicutes	Clostridia	Clostridiales	Ruminococcaceae	NA	NA	0	0	0	1.52239	0	0	0	0	0	0	0	0	0	1.52592	0	2.85798	0	0	0	0	0	0	0	0	0	0	0	0	0	0	0	0	0	0	0	2.38635	0	0	0	0	0
620	Otu450	Bacteria	Firmicutes	Clostridia	Clostridiales	Ruminococcaceae	Oscillospira	NA	0	0	0	0	0	3.59826	0	0	3.69778	0	0	0	0	0	0	0	0	2.24437	4.92998	0	1.75985	3.4367	0	0	5.12707	0	0	0	0	0	0	0	0	0	0	0	0	0	0	0	0
621	Otu562	Bacteria	Firmicutes	Clostridia	Clostridiales	Peptostreptococcaceae	NA	NA	0	0	0	0	0	0	0	0	0	0	0	0	0	0	0	0	0	2.24437	2.56413	0	0	0	2.06164	0	1.27168	0	0	0	0	0	0	0	0	1.55483	2.44217	0	0	1.60446	0	0	4.91912
622	Otu1015	Bacteria	Tenericutes	Mollicutes	RF39	NA	NA	NA	0	0	0	0	0	0	0	0	3.16736	0	0	0	0	0	0	0	0	2.24437	1.78952	0	0	0	2.06164	0	0	0	0	2.4903	0	0	0	3.95632	0	1.55483	0	0	1.81512	0	0	0	0
623	Otu539	Bacteria	Cyanobacteria	4C0d-2	YS2	NA	NA	NA	0	0	0	0	2.02748	0	0	0	0	0	0	0	0	0	0	1.62449	0	0	0	0	0	0	0	0	0	0	0	0	0	0	0	3.21704	0	0	0	2.38635	0	0	0	0	0
624	Otu274	Bacteria	Tenericutes	Mollicutes	RF39	NA	NA	NA	0	0	0	3.61306	0	2.71272	0	0	0	0	0	0	0	1.52592	0	0	0	0	0	0	0	0	0	0	0	0	0	1.7266	0	0	0	0	0	0	0	0	0	0	0	0	0
625	Otu1181	Bacteria	Firmicutes	Clostridia	Clostridiales	Ruminococcaceae	NA	NA	0	0	0	0	0	0	0	1.54749	0	0	0	2.53034	0	0	0	0	0	1.52063	0	0	0	0	0	0	1.27168	0	0	0	0	1.52769	0	0	0	0	0	0	0	1.60446	0	0	0
626	Otu500	Bacteria	Firmicutes	Clostridia	Clostridiales	Ruminococcaceae	NA	NA	0	0	0	2.2465	0	0	0	0	0	0	0	0	0	0	0	0	0	0	0	0	0	0	2.06164	0	0	0	0	1.7266	0	0	0	0	0	0	0	0	0	0	0	0	0
627	Otu787	Bacteria	Firmicutes	Clostridia	Clostridiales	NA	NA	NA	0	1.84696	0	0	0	0	0	0	0	0	0	0	0	0	0	0	0	0	0	0	0	0	0	0	0	0	0	0	0	0	0	2.3644	0	0	0	0	0	0	0	0	0
628	Otu567	Bacteria	Firmicutes	Clostridia	Clostridiales	Ruminococcaceae	NA	NA	0	0	0	0	0	2.71272	0	0	0	0	4.42875	0	0	3.09065	0	0	0	0	0	0	0	3.4367	0	0	0	0	0	0	0	0	0	2.85281	0	0	0	0	0	0	2.77808	2.82355	0
629	Otu673	Bacteria	Proteobacteria	Betaproteobacteria	Burkholderiales	Oxalobacteraceae	NA	NA	0	0	0	0	0	0	0	0	0	0	0	0	0	0	0	0	0	0	0	0	0	0	0	0	0	0	0	0	0	0	0	0	0	0	0	0	0	0	0	0	0
630	Otu991	Bacteria	Firmicutes	Clostridia	Clostridiales	NA	NA	NA	0	0	0	0	0	0	0	0	0	1.643	0	0	0	1.52592	0	0	1.81512	0	0	0	0	0	0	0	0	0	0	1.7266	0	0	0	0	0	0	0	1.63885	0	0	0	0	0
631	Otu1021	Bacteria	Firmicutes	Clostridia	Clostridiales	Lachnospiraceae	NA	NA	0	0	0	0	0	0	0	0	0	0	0	0	0	0	0	0	0	1.52063	4.53063	0	0	0	0	0	0	0	0	0	0	0	0	0	0	0	0	0	0	0	0	0	0
632	Otu847	Bacteria	Proteobacteria	Betaproteobacteria	Burkholderiales	Oxalobacteraceae	Ralstonia	NA	0	0	0	0	0	0	0	0	0	0	0	0	0	0	0	0	0	0	0	0	0	0	0	0	0	0	0	0	0	0	0	0	0	0	0	0	0	0	1.56224	0	0
633	Otu522	Bacteria	Firmicutes	Clostridia	Clostridiales	NA	NA	NA	0	0	0	0	0	0	0	0	0	0	0	0	0	0	0	0	2.59402	0	0	0	0	0	0	2.37653	0	0	0	0	0	0	0	0	0	0	0	2.38635	0	0	0	0	0
634	Otu670	Bacteria	Firmicutes	Clostridia	Clostridiales	Ruminococcaceae	NA	NA	0	0	0	0	0	0	0	2.75899	0	0	0	0	0	0	0	0	0	0	0	0	0	0	0	0	0	0	0	0	0	0	0	0	0	0	0	1.63885	0	0	0	0	0
635	Otu420	Bacteria	Firmicutes	Bacilli	Lactobacillales	Leuconostocaceae	Leuconostoc	NA	0	0	4.65126	2.2465	0	0	0	0	0	0	0	0	0	0	0	0	0	0	0	0	0	0	0	0	0	0	0	0	0	0	0	0	0	0	0	0	0	0	0	0	0
636	Otu637	Bacteria	Firmicutes	Bacilli	Lactobacillales	Aerococcaceae	NA	NA	0	0	1.88008	0	0	0	0	0	1.58304	0	0	0	0	0	0	0	0	0	0	0	0	0	0	0	0	0	0	0	2.17273	1.52769	0	0	0	0	0	0	0	0	0	0	0
637	Otu519	Bacteria	Proteobacteria	Gammaproteobacteria	Aeromonadales	Succinivibrionaceae	Succinivibrio	NA	0	0	1.88008	0	0	0	0	0	0	3.53801	1.36725	0	0	0	0	0	0	0	0	0	0	2.56413	0	0	0	1.55115	0	0	0	0	0	0	0	0	0	0	0	0	0	0	0
638	Otu222	Bacteria	Bacteroidetes	Bacteroidia	Bacteroidales	RF16	NA	NA	0	0	1.88008	0	0	0	0	0	0	0	0	0	0	0	0	0	0	0	0	0	0	0	0	0	0	0	0	7.00023	0	0	0	0	0	0	0	0	0	0	0	0	0
639	Otu1232	Bacteria	Firmicutes	Clostridia	Clostridiales	Lachnospiraceae	Blautia	NA	0	0	0	0	0	0	0	0	0	1.643	0	0	0	0	0	0	1.81512	1.52063	0	1.82034	0	1.78952	0	0	1.27168	0	0	0	2.17273	0	0	1.62044	0	0	0	0	0	0	2.29462	2.01418	1.87168
640	Otu504	Bacteria	Fusobacteria	Fusobacteriia	Fusobacteriales	Fusobacteriaceae	Cetobacterium	somerae	0	0	0	0	0	0	0	0	0	0	0	0	0	0	0	0	0	0	0	0	0	0	0	0	1.27168	0	0	0	0	0	0	0	2.61856	0	1.68585	0	0	0	4.61102	4.01771	0
641	Otu383	Bacteria	Firmicutes	Clostridia	Clostridiales	NA	NA	NA	0	0	0	0	0	0	0	0	0	0	0	0	0	0	0	0	0	0	0	0	0	0	2.87759	0	0	0	0	6.08692	0	0	0	0	0	0	0	0	0	0	0	0	0
642	Otu510	Bacteria	Bacteroidetes	Bacteroidia	Bacteroidales	[Odoribacteraceae]	Butyricimonas	NA	0	0	0	0	0	0	3.8563	0	0	0	0	0	0	0	0	0	0	0	0	0	0	0	0	0	0	0	0	0	0	0	0	0	0	0	0	0	0	0	0	0	0
643	Otu583	Bacteria	Actinobacteria	Coriobacteriia	Coriobacteriales	Coriobacteriaceae	NA	NA	0	0	0	0	0	2.71272	0	0	0	0	0	2.06513	0	0	0	0	0	0	0	0	0	0	0	0	0	0	0	1.7266	0	0	0	0	0	0	1.68585	0	0	0	0	0	0
644	Otu438	Bacteria	Firmicutes	Clostridia	Clostridiales	Veillonellaceae	Mitsuokella	multacida	0	0	0	0	0	0	0	0	6.567	0	0	0	0	0	0	0	0	0	0	0	0	0	0	0	0	0	0	0	6.82376	0	0	0	0	0	0	0	0	0	0	0	0
645	Otu541	Bacteria	Firmicutes	Clostridia	Clostridiales	Veillonellaceae	Dialister	NA	0	0	0	0	0	0	0	0	1.58304	0	0	0	0	0	0	0	0	0	0	0	0	0	0	0	0	0	0	0	0	0	0	0	0	0	0	0	0	0	0	0	3.54081
646	Otu611	Bacteria	Tenericutes	Mollicutes	RF39	NA	NA	NA	0	0	0	0	0	0	0	0	0	0	0	3.60247	0	0	0	0	0	0	0	0	0	0	0	0	0	0	0	0	0	0	0	0	0	0	0	0	0	0	0	0	0
647	Otu602	Bacteria	Firmicutes	Clostridia	Clostridiales	NA	NA	NA	0	0	0	0	0	0	2.45796	2.27684	1.58304	0	2.05643	1.37426	0	2.73099	0	0	0	0	0	0	0	0	0	0	0	0	0	1.7266	0	0	0	0	0	0	0	0	1.81512	0	0	0	0
648	Otu365	Bacteria	Bacteroidetes	Bacteroidia	Bacteroidales	[Paraprevotellaceae]	Paraprevotella	NA	0	0	3.55138	0	0	0	0	0	0	0	0	0	0	4.00339	0	0	0	0	0	0	0	5.90612	0	0	0	0	0	0	0	0	0	0	0	0	0	0	0	0	0	0	0
649	Otu549	Bacteria	Firmicutes	Clostridia	Clostridiales	Ruminococcaceae	NA	NA	0	0	0	6.01503	0	0	0	0	0	0	4.7157	0	0	0	0	0	0	0	1.78952	0	1.75985	0	0	0	0	0	0	0	0	0	0	0	0	0	0	0	0	0	0	0	0
650	Otu154	Bacteria	Actinobacteria	Actinobacteria	Actinomycetales	Corynebacteriaceae	Corynebacterium	NA	0	0	0	0	0	0	0	0	0	0	0	0	0	0	0	0	0	0	0	0	0	0	0	0	0	0	0	0	0	0	0	0	0	0	0	0	0	1.60446	0	0	1.87168
651	Otu626	Bacteria	Firmicutes	Clostridia	Clostridiales	Ruminococcaceae	NA	NA	0	0	0	2.2465	0	0	0	0	0	0	0	2.53034	0	0	0	0	0	0	1.78952	0	0	0	2.06164	0	2.39047	0	0	1.7266	0	0	0	0	0	0	0	0	0	0	0	0	1.87168
652	Otu575	Bacteria	Proteobacteria	Betaproteobacteria	Burkholderiales	Alcaligenaceae	Sutterella	NA	0	0	0	0	0	0	0	0	2.31962	0	0	0	0	0	0	0	0	0	0	0	0	0	0	0	0	0	1.7845	0	0	0	0	0	0	0	0	0	0	0	0	0	0
653	Otu636	Bacteria	Firmicutes	Clostridia	Clostridiales	NA	NA	NA	0	0	0	0	0	1.91754	0	0	0	1.643	3.38938	0	0	0	0	0	0	0	0	0	0	3.0654	0	0	0	0	0	0	0	0	0	0	0	0	0	3.24133	3.09705	0	0	0	0
654	Otu565	Bacteria	Firmicutes	Clostridia	Clostridiales	NA	NA	NA	0	0	0	0	0	0	0	0	1.58304	0	0	0	0	0	0	0	0	0	0	0	0	1.78952	0	0	0	0	0	4.28361	0	0	0	0	0	0	0	0	0	0	0	0	0
655	Otu479	Bacteria	Firmicutes	Clostridia	Clostridiales	NA	NA	NA	0	0	0	0	0	0	0	0	0	0	0	2.06513	0	0	0	0	0	0	0	0	0	0	0	0	0	0	0	3.64931	0	0	0	0	0	0	0	0	0	0	0	0	0
656	Otu599	Bacteria	Firmicutes	Clostridia	Clostridiales	Clostridiaceae	Clostridium	NA	0	0	0	0	0	0	0	0	0	0	0	0	0	0	0	0	0	0	0	0	0	0	0	0	0	1.55115	0	0	0	0	0	0	0	0	0	1.63885	0	0	0	0	0
657	Otu1160	Bacteria	Firmicutes	Clostridia	Clostridiales	Ruminococcaceae	NA	NA	0	0	0	0	0	0	0	2.75899	0	0	0	0	3.17679	1.52592	0	0	0	0	0	0	0	0	4.53743	0	0	0	0	0	0	0	0	0	0	0	0	0	0	0	1.56224	0	0
658	Otu415	Bacteria	Firmicutes	Erysipelotrichi	Erysipelotrichales	Erysipelotrichaceae	[Eubacterium]	dolichum	0	0	0	0	0	0	0	0	0	0	0	0	0	0	0	0	1.81512	1.52063	3.97655	0	0	0	0	0	0	0	0	0	0	0	0	0	0	0	0	0	0	0	2.29462	0	0
659	Otu1250	Bacteria	Fusobacteria	Fusobacteriia	Fusobacteriales	Fusobacteriaceae	Fusobacterium	NA	0	0	0	0	0	0	0	0	0	0	0	0	0	0	0	0	2.59402	0	1.78952	0	0	0	0	0	0	0	0	0	0	0	0	0	0	0	0	0	0	0	0	0	0
660	Otu525	Bacteria	Firmicutes	Clostridia	Clostridiales	Ruminococcaceae	NA	NA	0	0	0	1.52239	2.02748	0	0	0	0	0	0	0	0	0	0	0	0	0	0	0	0	0	0	0	1.27168	0	0	1.7266	0	0	0	0	0	0	0	0	0	0	0	0	0
661	Otu586	Bacteria	Firmicutes	Erysipelotrichi	Erysipelotrichales	Erysipelotrichaceae	Coprobacillus	NA	0	2.63106	5.05188	0	0	0	0	0	0	0	0	0	0	0	0	0	0	0	1.78952	0	0	0	0	0	0	0	0	4.10151	0	0	0	0	0	4.04473	0	0	0	0	0	0	0
662	Otu616	Bacteria	Tenericutes	Mollicutes	RF39	NA	NA	NA	0	0	0	0	0	0	0	0	0	0	0	0	3.17679	0	0	0	0	2.24437	0	0	0	0	0	0	0	0	0	0	0	0	0	0	0	0	1.68585	0	0	1.60446	0	0	0
663	Otu678	Bacteria	Firmicutes	Clostridia	Clostridiales	Christensenellaceae	NA	NA	0	0	0	0	0	0	0	0	0	0	0	1.37426	0	1.52592	0	0	1.81512	0	1.78952	0	0	0	0	0	0	0	0	1.7266	0	0	0	0	0	0	0	0	0	0	0	0	0
664	Otu975	Bacteria	Firmicutes	Clostridia	Clostridiales	Ruminococcaceae	NA	NA	0	0	0	0	0	0	2.95263	2.27684	0	0	1.36725	0	0	6.7315	0	0	0	0	0	0	0	0	0	0	0	0	0	0	0	0	0	0	0	0	0	0	0	0	3.13955	0	0
665	Otu674	Bacteria	Firmicutes	Clostridia	Clostridiales	Ruminococcaceae	Ruminococcus	NA	0	0	0	0	0	0	0	4.46948	0	2.3913	0	0	0	0	0	0	0	0	0	0	0	0	0	0	0	0	0	1.7266	0	0	0	0	0	0	0	0	0	0	0	0	0
666	Otu1099	Bacteria	Firmicutes	Clostridia	Clostridiales	Ruminococcaceae	NA	NA	0	2.63106	0	1.52239	0	0	1.69919	0	0	0	1.36725	0	0	0	0	0	0	0	0	0	0	3.0654	0	0	0	0	0	0	0	0	0	1.62044	0	0	0	0	0	0	0	0	0
667	Otu593	Bacteria	Firmicutes	Clostridia	Clostridiales	Ruminococcaceae	NA	NA	0	0	0	0	0	0	0	0	0	1.643	0	0	2.66947	0	0	0	0	0	0	0	0	0	0	0	0	0	0	2.4903	0	0	0	0	0	0	0	0	0	0	0	4.01771	0
668	Otu634	Bacteria	Actinobacteria	Actinobacteria	Actinomycetales	Corynebacteriaceae	Corynebacterium	durum	2.84638	0	0	0	0	0	0	0	1.58304	0	0	1.37426	0	0	0	0	0	0	0	0	0	0	0	0	0	0	0	0	0	0	0	0	0	0	0	0	0	0	0	0	0
[truncated: 583 more rows]
[truncated: 232 more columns]
