# Supplementary material for: Field evaluation of the gut microbiome composition of pre-school and school-aged children in Tha Song Yang, Thailand, following oral MDA for STH infections
Source: PLoS Negl Trop Dis. 2021 Jul 26;15(7):e0009597. doi: 10.1371/journal.pntd.0009597 (PMC8341710; doi:10.1371/journal.pntd.0009597)
Supplement: S5 Table — (XLSX) [file pntd.0009597.s007.xlsx]

## Sheet: Taxonomy Sex
S7 Table. Differential operational taxonomic unit (OTU) abundance analysis of total cohort with sex (male versus female) as a variable (n = 273).
OTU	baseMean	log2FoldChange	lfcSE	statistic	P value	adjusted P value	Taxonomy
Otu65	4.08018	1.81238	0.161707	11.2078	3.73203e-29	2.76917e-26	k__Bacteria; p__Bacteroidetes; c__Bacteroidia; o__Bacteroidales; f__Bacteroidaceae; g__Bacteroides; s__coprophilus
Otu9	173.864	1.20733	0.253137	4.76948	1.84701e-06	5.33326e-05	k__Bacteria; p__Tenericutes; c__Mollicutes; o__; f__; g__; s__
Otu214	3.60202	-1.26098	0.158887	-7.93633	2.08258e-15	7.72638e-13	k__Bacteria; p__Bacteroidetes; c__Bacteroidia; o__Bacteroidales; f__[Paraprevotellaceae]; g__[Prevotella]; s__
Otu200	4.2606	-1.01032	0.136472	-7.40313	1.33008e-13	2.83436e-11	k__Bacteria; p__Firmicutes; c__Clostridia; o__Clostridiales; f__Ruminococcaceae; g__Ruminococcus; s__
Otu84	12.6813	-1.30763	0.177073	-7.3847	1.52795e-13	2.83436e-11	k__Bacteria; p__Bacteroidetes; c__Bacteroidia; o__Bacteroidales; f__Porphyromonadaceae; g__Parabacteroides; s__
Otu89	28.4759	-1.27883	0.199698	-6.40383	1.51525e-10	1.60616e-08	k__Bacteria; p__Bacteroidetes; c__Bacteroidia; o__Bacteroidales; f__Bacteroidaceae; g__Bacteroides; s__uniformis
Otu23	84.4774	-1.19005	0.20881	-5.69921	1.20363e-08	7.39805e-07	k__Bacteria; p__Bacteroidetes; c__Bacteroidia; o__Bacteroidales; f__Bacteroidaceae; g__Bacteroides; s__fragilis
Otu20	32.6967	-1.13732	0.218185	-5.21263	1.86183e-07	7.27093e-06	k__Bacteria; p__Firmicutes; c__Bacilli; o__Lactobacillales; f__Streptococcaceae; g__Lactococcus; s__garvieae

## Sheet: Taxonomy InfStatus
S7 Table. Differential operational taxonomic unit (OTU) abundance analysis of the total cohort with soil-transmitted helminth (STH) infection status (uninfected versus infected) as a variable (n = 273).
Infection status was inferred by multiplexed-tandem qPCR (MT-PCR) as described within the methods section.
OTU	baseMean	log2FoldChange	lfcSE	statistic	P value	adjusted P value	Taxonomy
Otu91	6.09276	2.06928	0.166499	12.4281	1.83865e-35	1.31831e-32	k__Bacteria; p__Verrucomicrobia; c__Verrucomicrobiae; o__Verrucomicrobiales; f__Verrucomicrobiaceae; g__Akkermansia; s__muciniphila
Otu214	3.37502	1.53287	0.1627	9.42141	4.45057e-21	1.59553e-18	k__Bacteria; p__Bacteroidetes; c__Bacteroidia; o__Bacteroidales; f__[Paraprevotellaceae]; g__[Prevotella]; s__
Otu118	17.5212	1.1277	0.161418	6.98621	2.82407e-12	6.74952e-10	k__Bacteria; p__Firmicutes; c__Clostridia; o__Clostridiales; f__Ruminococcaceae; g__; s__
Otu9	168.556	1.59985	0.257021	6.22462	4.82731e-10	6.92237e-08	k__Bacteria; p__Tenericutes; c__Mollicutes; o__; f__; g__; s__
Otu65	4.81004	1.03857	0.176401	5.88755	3.91973e-09	4.01492e-07	k__Bacteria; p__Bacteroidetes; c__Bacteroidia; o__Bacteroidales; f__Bacteroidaceae; g__Bacteroides; s__coprophilus
Otu527	15.1781	-1.01826	0.189721	-5.36717	7.9982e-08	7.16839e-06	k__Bacteria; p__Actinobacteria; c__Actinobacteria; o__Bifidobacteriales; f__Bifidobacteriaceae; g__Bifidobacterium; s__adolescentis

## Sheet: Taxonomy InfStatus Ascaris
S7 Table. Differential operational taxonomic unit (OTU) abundance analysis of only Ascaris lumbricoides positive (n = 41) versus uninfected (n = 132) participants.
Infection status was inferred by multiplexed-tandem qPCR (MT-PCR) as described within the methods section.
OTU	baseMean	log2FoldChange	lfcSE	statistic	P value	adjusted P value	Taxonomy
Otu17	12.3333	-3.66089	0.326155	-11.2244	3.1e-29	2.48e-26	k__Bacteria; p__Spirochaetes; c__Spirochaetes; o__Spirochaetales; f__Spirochaetaceae; g__Treponema; s__
Otu91	5.93505	-2.32111	0.263574	-8.80631	1.29e-18	5.18e-16	k__Bacteria; p__Verrucomicrobia; c__Verrucomicrobiae; o__Verrucomicrobiales; f__Verrucomicrobiaceae; g__Akkermansia; s__muciniphila
Otu141	8.33387	-2.05481	0.262723	-7.82117	5.23e-15	1.4e-12	k__Bacteria; p__Firmicutes; c__Clostridia; o__Clostridiales; f__Ruminococcaceae; g__; s__
Otu150	2.87024	-1.6703	0.255341	-6.54145	6.09e-11	9.76e-09	k__Bacteria; p__Bacteroidetes; c__Bacteroidia; o__Bacteroidales; f__Bacteroidaceae; g__Bacteroides; s__
Otu65	3.77957	-1.73844	0.272195	-6.38675	1.69e-10	2.26e-08	k__Bacteria; p__Bacteroidetes; c__Bacteroidia; o__Bacteroidales; f__Bacteroidaceae; g__Bacteroides; s__coprophilus
Otu116	2.83665	-1.59249	0.261284	-6.09487	1.1e-09	9.75e-08	k__Bacteria; p__Firmicutes; c__Clostridia; o__Clostridiales; f__Veillonellaceae; g__Megamonas; s__
Otu976	2.78419	-1.52377	0.249601	-6.10484	1.03e-09	9.75e-08	k__Bacteria; p__Proteobacteria; c__Gammaproteobacteria; o__Enterobacteriales; f__Enterobacteriaceae; g__; s__
Otu214	3.37502	-1.55884	0.260437	-5.98545	2.16e-09	1.73e-07	k__Bacteria; p__Bacteroidetes; c__Bacteroidia; o__Bacteroidales; f__[Paraprevotellaceae]; g__[Prevotella]; s__
Otu70	5.30716	-1.56523	0.270112	-5.79473	6.84e-09	4.98e-07	k__Bacteria; p__Fusobacteria; c__Fusobacteriia; o__Fusobacteriales; f__Fusobacteriaceae; g__Fusobacterium; s__
Otu118	17.5212	-1.32417	0.252833	-5.23735	1.63e-07	1e-05	k__Bacteria; p__Firmicutes; c__Clostridia; o__Clostridiales; f__Ruminococcaceae; g__; s__
Otu208	3.67189	1.08766	0.212336	5.12236	3.02e-07	1.57e-05	k__Bacteria; p__Firmicutes; c__Clostridia; o__Clostridiales; f__; g__; s__
Otu30	59.3371	-1.6341	0.319448	-5.11538	3.13e-07	1.57e-05	k__Bacteria; p__Firmicutes; c__Clostridia; o__Clostridiales; f__Lachnospiraceae; g__; s__
Otu74	9.43043	-1.33053	0.269865	-4.93036	8.21e-07	3.87e-05	k__Bacteria; p__Firmicutes; c__Bacilli; o__Lactobacillales; f__Lactobacillaceae; g__Lactobacillus; s__ruminis
Otu148	5.65846	1.10576	0.238251	4.64114	3.46e-06	0.000140898	k__Bacteria; p__Proteobacteria; c__Alphaproteobacteria; o__; f__; g__; s__
Otu162	7.41915	1.14511	0.246732	4.64113	3.47e-06	0.000140898	k__Bacteria; p__Firmicutes; c__Clostridia; o__Clostridiales; f__Lachnospiraceae; g__; s__
Otu448	2.44304	-1.04467	0.22802	-4.5815	4.62e-06	0.000176084	k__Bacteria; p__Bacteroidetes; c__Bacteroidia; o__Bacteroidales; f__Bacteroidaceae; g__Bacteroides; s__eggerthii
Otu31	70.5537	-1.48107	0.335961	-4.40846	1.04e-05	0.000347463	k__Bacteria; p__Bacteroidetes; c__Bacteroidia; o__Bacteroidales; f__S24-7; g__; s__
Otu23	73.3472	-1.40468	0.320134	-4.38779	1.15e-05	0.000366877	k__Bacteria; p__Bacteroidetes; c__Bacteroidia; o__Bacteroidales; f__Bacteroidaceae; g__Bacteroides; s__fragilis
Otu123	6.04385	-1.1578	0.269465	-4.29666	1.73e-05	0.000478927	k__Bacteria; p__Proteobacteria; c__Epsilonproteobacteria; o__Campylobacterales; f__Campylobacteraceae; g__Campylobacter; s__

## Sheet: Taxonomy InfStatus Trichuris
S7 Table. Differential operational taxonomic unit (OTU) abundance analysis of only Trichuris trichiura positive (n = 33) versus uninfected (n = 132) participants.
Infection status was inferred by multiplexed-tandem qPCR (MT-PCR) as described within the methods section.
OTU	baseMean	log2FoldChange	lfcSE	statistic	P value	adjusted P value	Taxonomy
Otu17	12.3333	-3.39965	0.309841	-10.9722	5.19799e-28	2.86929e-25	k__Bacteria; p__Spirochaetes; c__Spirochaetes; o__Spirochaetales; f__Spirochaetaceae; g__Treponema; s__
Otu91	5.93505	-2.48319	0.256383	-9.68546	3.47647e-22	9.59505e-20	k__Bacteria; p__Verrucomicrobia; c__Verrucomicrobiae; o__Verrucomicrobiales; f__Verrucomicrobiaceae; g__Akkermansia; s__muciniphila
Otu39	43.2087	-2.8246	0.315502	-8.95271	3.46875e-19	6.38251e-17	k__Bacteria; p__Firmicutes; c__Bacilli; o__Lactobacillales; f__Enterococcaceae; g__Enterococcus; s__
Otu65	3.77957	-2.12918	0.270416	-7.87374	3.44203e-15	4.75e-13	k__Bacteria; p__Bacteroidetes; c__Bacteroidia; o__Bacteroidales; f__Bacteroidaceae; g__Bacteroides; s__coprophilus
Otu141	8.33387	-1.83703	0.250357	-7.33762	2.17424e-13	2.40036e-11	k__Bacteria; p__Firmicutes; c__Clostridia; o__Clostridiales; f__Ruminococcaceae; g__; s__
Otu214	3.37502	-1.69935	0.253339	-6.70779	1.97598e-11	1.8179e-09	k__Bacteria; p__Bacteroidetes; c__Bacteroidia; o__Bacteroidales; f__[Paraprevotellaceae]; g__[Prevotella]; s__
Otu74	9.43043	-1.70597	0.262336	-6.503	7.87337e-11	6.20872e-09	k__Bacteria; p__Firmicutes; c__Bacilli; o__Lactobacillales; f__Lactobacillaceae; g__Lactobacillus; s__ruminis
Otu20	13.7658	-1.83404	0.296079	-6.19443	5.84971e-10	4.0363e-08	k__Bacteria; p__Firmicutes; c__Bacilli; o__Lactobacillales; f__Streptococcaceae; g__Lactococcus; s__garvieae
Otu159	3.04725	-1.53173	0.251841	-6.08213	1.18599e-09	6.81047e-08	k__Bacteria; p__Firmicutes; c__Bacilli; o__Lactobacillales; f__Streptococcaceae; g__Streptococcus; s__
Otu187	5.54871	-1.43266	0.247352	-5.79201	6.95509e-09	3.49019e-07	k__Bacteria; p__Firmicutes; c__Clostridia; o__Clostridiales; f__; g__; s__
Otu589	3.57479	-1.42565	0.247521	-5.75974	8.42426e-09	3.87516e-07	k__Bacteria; p__Bacteroidetes; c__Bacteroidia; o__Bacteroidales; f__Bacteroidaceae; g__Bacteroides; s__
Otu108	7.62874	-1.51775	0.26754	-5.673	1.40318e-08	5.95813e-07	k__Bacteria; p__Bacteroidetes; c__Bacteroidia; o__Bacteroidales; f__; g__; s__
Otu186	4.09679	-1.16049	0.215696	-5.38022	7.43969e-08	2.73781e-06	k__Bacteria; p__Firmicutes; c__Clostridia; o__Clostridiales; f__Ruminococcaceae; g__; s__
Otu31	70.5537	-1.74492	0.324157	-5.38296	7.32726e-08	2.73781e-06	k__Bacteria; p__Bacteroidetes; c__Bacteroidia; o__Bacteroidales; f__S24-7; g__; s__
Otu123	6.04385	-1.36394	0.26123	-5.22123	1.7774e-07	6.13203e-06	k__Bacteria; p__Proteobacteria; c__Epsilonproteobacteria; o__Campylobacterales; f__Campylobacteraceae; g__Campylobacter; s__
Otu241	1.92008	-1.15718	0.222346	-5.20442	1.94599e-07	6.31875e-06	k__Bacteria; p__Verrucomicrobia; c__Verruco-5; o__WCHB1-41; f__RFP12; g__; s__
Otu118	17.5212	-1.22096	0.242898	-5.02663	4.99166e-07	1.53078e-05	k__Bacteria; p__Firmicutes; c__Clostridia; o__Clostridiales; f__Ruminococcaceae; g__; s__
Otu209	2.2197	-1.10596	0.221867	-4.98478	6.20313e-07	1.80217e-05	k__Bacteria; p__Proteobacteria; c__Betaproteobacteria; o__Burkholderiales; f__Comamonadaceae; g__Comamonas; s__
Otu152	5.21963	-1.15184	0.232298	-4.95849	7.10443e-07	1.96082e-05	k__Bacteria; p__Firmicutes; c__Erysipelotrichi; o__Erysipelotrichales; f__Erysipelotrichaceae; g__p-75-a5; s__
Otu16	12.4018	-1.48142	0.307395	-4.81928	1.44077e-06	3.61501e-05	k__Bacteria; p__Spirochaetes; c__Spirochaetes; o__Spirochaetales; f__Spirochaetaceae; g__Treponema; s__
Otu448	2.44304	-1.05274	0.219335	-4.79967	1.58926e-06	3.81423e-05	k__Bacteria; p__Bacteroidetes; c__Bacteroidia; o__Bacteroidales; f__Bacteroidaceae; g__Bacteroides; s__eggerthii
Otu70	5.30716	-1.18532	0.255229	-4.64415	3.41487e-06	7.25003e-05	k__Bacteria; p__Fusobacteria; c__Fusobacteriia; o__Fusobacteriales; f__Fusobacteriaceae; g__Fusobacterium; s__
Otu149	3.31938	-1.05936	0.235655	-4.4954	6.94384e-06	0.000141963	k__Bacteria; p__Firmicutes; c__Clostridia; o__Clostridiales; f__Ruminococcaceae; g__Ruminococcus; s__
Otu83	14.7355	-1.13548	0.259315	-4.37879	1.19339e-05	0.000227155	k__Bacteria; p__Elusimicrobia; c__Elusimicrobia; o__Elusimicrobiales; f__Elusimicrobiaceae; g__; s__
Otu151	6.38879	-1.02522	0.235862	-4.34669	1.38209e-05	0.000246771	k__Bacteria; p__Tenericutes; c__Mollicutes; o__RF39; f__; g__; s__
Otu76	21.3762	1.22887	0.29609	4.15032	3.32013e-05	0.000523632	k__Bacteria; p__Proteobacteria; c__Betaproteobacteria; o__Burkholderiales; f__Alcaligenaceae; g__Sutterella; s__
Otu22	110.968	1.15435	0.280377	4.11715	3.83584e-05	0.000588161	k__Bacteria; p__Firmicutes; c__Clostridia; o__Clostridiales; f__Clostridiaceae; g__; s__

## Sheet: Taxonomy Statistic
S7 Table. Statistical analysis of differential operational taxonomic unit (OTU) abundance analysis comparing soil-transmitted helminth (STH) infection status (uninfected versus infected), sex (male versus female), Ascaris lumbricoides infection status (single positive versus uninfected) and Trichuris trichiura infection status (single positive versus uninfected) (n = 273).
Infection status was inferred by MT-PCR as described within the methods section. NA: not available.
Sex					Infection Status					Ascaris lumbricoides positive					Trichuris trichiura positive
OTU	log2FoldChange	P value	adjusted P value		OTU	log2FoldChange	P value	adjusted P value		OTU	log2FoldChange	P value	adjusted P value		OTU	log2FoldChange	P value	adjusted P value
Otu65	1.81238	3.73e-29	2.77e-26		Otu91	2.06928	1.84e-35	1.32e-32		Otu17	-3.66089	3.1e-29	2.48e-26		Otu17	-3.39965	5.2e-28	2.87e-25
Otu214	-1.26098	2.08e-15	7.73e-13		Otu214	1.53287	4.45e-21	1.6e-18		Otu91	-2.32111	1.29e-18	5.18e-16		Otu91	-2.48319	3.48e-22	9.6e-20
Otu200	-1.01032	1.33e-13	2.83e-11		Otu118	1.1277	2.82e-12	6.75e-10		Otu141	-2.05481	5.23e-15	1.4e-12		Otu39	-2.8246	3.47e-19	6.38e-17
Otu84	-1.30763	1.53e-13	2.83e-11		Otu1167	-0.821563	5.58e-11	9.99e-09		Otu150	-1.6703	6.09e-11	9.76e-09		Otu65	-2.12918	3.44e-15	4.75e-13
Otu304	-0.829667	2.59e-12	3.85e-10		Otu9	1.59985	4.83e-10	6.92e-08		Otu732	0.809417	5.58e-11	9.76e-09		Otu141	-1.83703	2.17e-13	2.4e-11
Otu274	0.787876	4.89e-11	6.04e-09		Otu173	0.810974	2.71e-09	3.23e-07		Otu65	-1.73844	1.69e-10	2.26e-08		Otu214	-1.69935	1.98e-11	1.82e-09
Otu89	-1.27883	1.52e-10	1.61e-08		Otu65	1.03857	3.92e-09	4.01e-07		Otu932	0.936063	6.99e-10	8e-08		Otu74	-1.70597	7.87e-11	6.21e-09
Otu897	0.742035	1.83e-10	1.7e-08		Otu527	-1.01826	8e-08	7.17e-06		Otu116	-1.59249	1.1e-09	9.75e-08		Otu20	-1.83404	5.85e-10	4.04e-08
Otu140	-0.980093	2.69e-10	2.22e-08		Otu370	0.659301	2.26e-07	1.8e-05		Otu976	-1.52377	1.03e-09	9.75e-08		Otu159	-1.53173	1.19e-09	6.81e-08
Otu241	0.793538	6.19e-10	4.59e-08		Otu123	0.860215	3.92e-07	2.68e-05		Otu214	-1.55884	2.16e-09	1.73e-07		Otu438	0.987459	1.23e-09	6.81e-08
Otu821	-0.73364	9.36e-09	6.31e-07		Otu245	0.628679	4.12e-07	2.68e-05		Otu70	-1.56523	6.84e-09	4.98e-07		Otu187	-1.43266	6.96e-09	3.49e-07
Otu154	0.652965	1.3e-08	7.4e-07		Otu397	0.632937	4.49e-07	2.68e-05		Otu262	0.922997	1.41e-07	9.41e-06		Otu589	-1.42565	8.42e-09	3.88e-07
Otu23	-1.19005	1.2e-08	7.4e-07		Otu237	0.722283	6.6e-07	3.44e-05		Otu118	-1.32417	1.63e-07	1e-05		Otu108	-1.51775	1.4e-08	5.96e-07
Otu292	-0.602504	4.65e-08	2.47e-06		Otu247	0.601522	6.71e-07	3.44e-05		Otu208	1.08766	3.02e-07	1.57e-05		Otu186	-1.16049	7.44e-08	2.74e-06
Otu316	0.738506	5.97e-08	2.95e-06		Otu141	0.68192	7.66e-07	3.66e-05		Otu287	0.858393	3.13e-07	1.57e-05		Otu31	-1.74492	7.33e-08	2.74e-06
Otu267	0.77856	6.42e-08	2.98e-06		Otu172	0.647432	1.01e-06	4.49e-05		Otu30	-1.6341	3.13e-07	1.57e-05		Otu123	-1.36394	1.78e-07	6.13e-06
Otu102	-0.974172	8.6e-08	3.75e-06		Otu209	0.649949	1.09e-06	4.49e-05		Otu74	-1.33053	8.21e-07	3.87e-05		Otu241	-1.15718	1.95e-07	6.32e-06
Otu356	-0.587753	9.52e-08	3.93e-06		Otu448	0.652361	1.19e-06	4.49e-05		Otu148	1.10576	3.46e-06	0.000140898		Otu118	-1.22096	4.99e-07	1.53e-05
Otu20	-1.13732	1.86e-07	7.27e-06		Otu58	0.594324	1.13e-06	4.49e-05		Otu162	1.14511	3.47e-06	0.000140898		Otu209	-1.10596	6.2e-07	1.8e-05
Otu167	-0.856801	1.99e-07	7.37e-06		Otu262	-0.564156	1.82e-06	6.51e-05		Otu304	0.770036	3.52e-06	0.000140898		Otu152	-1.15184	7.1e-07	1.96e-05
Otu872	-0.578827	3.22e-07	1.14e-05		Otu266	-0.541486	3.28e-06	0.000112088		Otu448	-1.04467	4.62e-06	0.000176084		Otu247	-0.925073	1.34e-06	3.52e-05
Otu221	-0.583774	3.86e-07	1.3e-05		Otu1228	0.53152	4.76e-06	0.000142354		Otu264	0.911454	5.77e-06	0.000210214		Otu16	-1.48142	1.44e-06	3.62e-05
Otu256	-0.659328	4.43e-07	1.43e-05		Otu241	0.595682	4.75e-06	0.000142354		Otu465	0.724131	7.85e-06	0.000273304		Otu448	-1.05274	1.59e-06	3.81e-05
Otu331	-0.617385	5.83e-07	1.8e-05		Otu971	0.617092	4.62e-06	0.000142354		Otu31	-1.48107	1.04e-05	0.000347463		Otu362	-0.994933	1.73e-06	3.98e-05
Otu243	-0.633351	1.87e-06	5.33e-05		Otu628	0.703329	5.81e-06	0.000166774		Otu23	-1.40468	1.15e-05	0.000366877		Otu299	0.83457	2.59e-06	5.71e-05
Otu9	1.20733	1.85e-06	5.33e-05		Otu221	0.537726	7.06e-06	0.000194704		Otu281	0.867653	1.39e-05	0.000421052		Otu70	-1.18532	3.41e-06	7.25e-05
Otu108	-0.820547	2.18e-06	5.78e-05		Otu341	0.581732	8.2e-06	0.000217781		Otu380	0.711423	1.42e-05	0.000421052		Otu149	-1.05936	6.94e-06	0.000141963
Otu827	-0.535916	2.11e-06	5.78e-05		Otu363	-0.436012	9.53e-06	0.000237212		Otu580	0.660441	1.59e-05	0.000453588		Otu897	-0.880318	8.42e-06	0.000166054
Otu222	0.544853	3.82e-06	9.77e-05		Otu725	-0.45103	9.59e-06	0.000237212		Otu123	-1.1578	1.73e-05	0.000478927		Otu83	-1.13548	1.19e-05	0.000227155
Otu381	-0.501678	5.13e-06	0.000126957		Otu659	0.53678	1.25e-05	0.000299156		Otu269	-0.910312	1.85e-05	0.000494373		Otu151	-1.02522	1.38e-05	0.000246771
Otu573	-0.519936	6.37e-06	0.000152544		Otu324	0.551594	1.38e-05	0.000318053		Otu241	-0.947218	2.44e-05	0.000617824		Otu224	-0.997327	1.39e-05	0.000246771
Otu732	0.57222	6.85e-06	0.000158844		Otu150	0.6346	2.15e-05	0.000470321		Otu785	0.631058	2.47e-05	0.000617824		Otu245	-0.838047	1.77e-05	0.000304525
Otu164	-0.720976	1.07e-05	0.000238304		Otu319	0.526642	2.16e-05	0.000470321		Otu221	-0.854647	4.61e-05	0.00111777		Otu1239	-0.898569	2.85e-05	0.000471585
Otu249	-0.563968	1.09e-05	0.000238304		Otu146	0.623965	3.38e-05	0.000691752		Otu630	0.787354	5.7e-05	0.0013437		Otu456	0.672694	2.9e-05	0.000471585
Otu308	0.519784	1.17e-05	0.000248338		Otu873	0.509362	3.31e-05	0.000691752		Otu274	-0.856837	7.66e-05	0.00175272		Otu76	1.22887	3.32e-05	0.000523632
Otu342	-0.468787	1.33e-05	0.000273927		Otu287	-0.461664	5.15e-05	0.00102624		Otu12	-0.891048	0.000136433	0.00303564		Otu22	1.15435	3.84e-05	0.000588161
Otu17	0.989751	1.39e-05	0.000279468		Otu158	-0.545537	5.33e-05	0.00103349		Otu500	0.560238	0.000147197	0.00318661		Otu246	-0.890061	4.15e-05	0.000619692
Otu380	-0.466836	1.79e-05	0.000349375		Otu375	0.483152	6.04e-05	0.00114023		Otu397	-0.78678	0.000182133	0.00383918		Otu26	1.08762	4.45e-05	0.000646808
Otu139	-0.522494	2.16e-05	0.000405005		Otu103	-0.748579	6.55e-05	0.00120459		Otu523	0.578918	0.000196512	0.00403606		Otu630	-0.88458	6.28e-05	0.000888273
Otu220	-0.521381	2.18e-05	0.000405005		Otu747	0.431561	7.48e-05	0.00132336		Otu819	0.754324	0.000253318	0.00507269		Otu119	0.905981	7.12e-05	0.000982794
Otu429	0.496761	2.48e-05	0.000449117		Otu785	-0.428106	7.57e-05	0.00132336		Otu1113	0.598638	0.000301708	0.00589433		Otu30	-1.21888	7.4e-05	0.000996781
Otu954	-0.491136	2.54e-05	0.000449117		Otu114	0.553286	8.26e-05	0.00139774		Otu665	0.702956	0.000321678	0.00613487		Otu173	-0.839597	8.4e-05	0.00106161
Otu873	0.492339	2.71e-05	0.000467734		Otu22	-0.735662	8.38e-05	0.00139774		Otu158	0.755365	0.000343479	0.00632926		Otu302	-0.762055	8.46e-05	0.00106161
Otu589	-0.621912	3.49e-05	0.00058796		Otu269	0.498029	8.79e-05	0.00143238		Otu596	0.547449	0.000347675	0.00632926		Otu976	-0.887978	8.38e-05	0.00106161
Otu201	-0.535465	4.68e-05	0.000772434		Otu84	0.681545	9.46e-05	0.00150775		Otu231	0.548782	0.00036875	0.00656374		Otu58	-0.723494	9.7e-05	0.00119042
Otu114	-0.549931	5.15e-05	0.000780062		Otu308	0.499266	0.000104767	0.00159825		Otu290	0.555827	0.000392654	0.0068373		Otu221	-0.772138	0.000102993	0.00123592
Otu187	-0.597848	5.07e-05	0.000780062		Otu342	0.433905	0.000103028	0.00159825		Otu58	-0.675797	0.000465229	0.0079287		Otu324	-0.780075	0.00013619	0.00159951
Otu288	0.494265	5.07e-05	0.000780062		Otu732	-0.414612	0.000140088	0.00209256		Otu370	-0.731217	0.000528852	0.00882522		Otu234	-0.813566	0.000169531	0.0019496
Otu493	-0.443634	4.93e-05	0.000780062		Otu12	0.563185	0.000156055	0.0022835		Otu589	-0.84783	0.000601237	0.00978097		Otu308	-0.772447	0.000196669	0.00221553
Otu186	-0.522686	7.07e-05	0.00104898		Otu249	0.497659	0.000180307	0.0025349		Otu747	-0.628428	0.000610548	0.00978097		Otu71	-0.815327	0.000262721	0.00290045
Otu210	-0.51501	8.35e-05	0.0012147		Otu444	0.416344	0.000176928	0.0025349		Otu39	-1.10093	0.000687833	0.010803		Otu84	-0.987452	0.000280758	0.00303879
Otu103	-0.72569	0.000115081	0.00164212		Otu318	-0.382077	0.000195398	0.00264341		Otu122	-0.923379	0.000820496	0.0119677		Otu1151	-0.665973	0.000324614	0.00344591
Otu460	-0.439822	0.000126326	0.00176857		Otu932	-0.403285	0.000194963	0.00264341		Otu20	-1.01835	0.000803158	0.0119677		Otu737	-0.814068	0.0003976	0.00414104
Otu315	-0.426792	0.000138283	0.00190012		Otu299	-0.484051	0.00023682	0.00310494		Otu400	0.591326	0.000821751	0.0119677		Otu274	-0.713717	0.00044047	0.00450258
Otu462	-0.444312	0.000151343	0.00204175		Otu76	-0.717691	0.000238175	0.00310494		Otu745	0.561319	0.000816175	0.0119677		Otu114	-0.745947	0.000466586	0.00451851
Otu474	-0.416874	0.000159066	0.00210762		Otu737	0.514571	0.000255901	0.00327645		Otu137	-0.769278	0.000944616	0.0135114		Otu170	-0.741193	0.000460541	0.00451851
Otu150	-0.556545	0.000173099	0.00225333		Otu292	-0.399611	0.000271476	0.00336953		Otu114	-0.729254	0.00099673	0.0140067		Otu659	-0.694553	0.000458595	0.00451851
Otu189	-0.506898	0.000223568	0.00286012		Otu346	0.437194	0.00027257	0.00336953		Otu232	0.641791	0.00102588	0.0141677		Otu370	-0.694871	0.000557857	0.00530926
Otu432	-0.411654	0.000248093	0.00312008		Otu105	0.60482	0.000308112	0.00374435		Otu71	-0.746589	0.00121729	0.0165263		Otu726	0.546641	0.000610859	0.00571515
Otu629	-0.415775	0.000256235	0.00316877		Otu121	0.485868	0.000335286	0.00400667		Otu362	-0.665788	0.00130338	0.0174002		Otu1228	-0.629054	0.00072083	0.00663164
Otu232	-0.461942	0.000268889	0.00325224		Otu17	0.822795	0.000372467	0.00437802		Otu252	-0.692021	0.00137576	0.0180653		Otu205	-0.740218	0.000734257	0.00664442
Otu236	-0.436478	0.00027175	0.00325224		Otu264	-0.475252	0.000438786	0.00507435		Otu528	0.511865	0.0014174	0.0183119		Otu220	-0.683277	0.000757895	0.00664865
Otu151	0.53602	0.00029953	0.0035278		Otu513	0.368706	0.000576447	0.00656052		Otu739	0.740007	0.00146677	0.0186489		Otu351	-0.689829	0.000758814	0.00664865
Otu465	-0.412211	0.000314861	0.00365041		Otu336	-0.389909	0.000660279	0.00739719		Otu222	-0.695426	0.00150716	0.0188631		Otu401	-0.66862	0.000785073	0.00677125
Otu338	0.368583	0.000327104	0.00373401		Otu147	0.547746	0.000711548	0.0075201		Otu220	-0.66646	0.0015465	0.0190577		Otu1007	-0.723885	0.000821217	0.00687364
Otu306	-0.415761	0.000341723	0.00384179		Otu187	0.511206	0.000733575	0.0075201		Otu703	0.49349	0.00185951	0.0225677		Otu762	-0.625751	0.000821848	0.00687364
Otu1147	-0.407324	0.000363617	0.00402692		Otu253	0.339157	0.000716441	0.0075201		Otu249	-0.659972	0.00220217	0.0263274		Otu432	-0.633062	0.000898533	0.00740283
Otu921	-0.403849	0.000406703	0.00443785		Otu438	-0.397911	0.000720065	0.0075201		Otu551	0.467939	0.00230394	0.0267457		Otu15	-1.1793	0.000931227	0.00744981
Otu287	0.402699	0.000445677	0.00479264		Otu897	0.410026	0.00073418	0.0075201		Otu913	-0.569066	0.00230278	0.0267457		Otu23	-1.02101	0.000928367	0.00744981
Otu901	0.443593	0.000478894	0.00507627		Otu918	-0.377539	0.000721538	0.0075201		Otu172	-0.632186	0.00249398	0.0277455		Otu197	-0.69609	0.00104575	0.00824648
Otu208	-0.483018	0.000486459	0.00508384		Otu491	0.360204	0.000783537	0.00791262		Otu351	-0.639537	0.0024735	0.0277455		Otu353	-0.880912	0.00122943	0.00955838
Otu443	0.387108	0.000530508	0.00546718		Otu1151	0.392794	0.00085916	0.0085558		Otu525	0.454939	0.00243691	0.0277455		Otu222	-0.675496	0.0012889	0.00988157
Otu132	0.452278	0.000555013	0.00564136		Otu119	-0.506962	0.000951032	0.0092574		Otu628	-0.733496	0.00257222	0.028151		Otu182	-0.698464	0.00139296	0.0105331
Otu415	-0.380987	0.000576923	0.00578482		Otu528	-0.367247	0.000955437	0.0092574		Otu659	-0.611534	0.00260072	0.028151		Otu494	-0.5123	0.00165401	0.012338
Otu1066	-0.394845	0.00059504	0.00588693		Otu212	0.476374	0.000979525	0.00936426		Otu237	-0.696867	0.00283479	0.0302755		Otu61	-0.693604	0.00218848	0.0159104
Otu194	0.41714	0.000611548	0.00597064		Otu20	-0.731192	0.00109714	0.0103507		Otu751	0.548594	0.00319376	0.0336606		Otu901	-0.624079	0.00219056	0.0159104
Otu260	-0.399999	0.000623271	0.00600606		Otu228	0.473502	0.00114241	0.0106378		Otu365	-0.62107	0.00338044	0.0351653		Otu105	-0.820004	0.00226502	0.0162375
Otu170	-0.449245	0.000633607	0.00602739		Otu255	-0.344174	0.00119903	0.0110219		Otu49	0.765388	0.00366667	0.0376538		Otu873	-0.58981	0.00239457	0.0169462
Otu1046	-0.367034	0.000671905	0.0063108		Otu726	-0.348787	0.00142263	0.0129118		Otu640	0.545123	0.0039441	0.0399902		Otu63	0.759508	0.00245796	0.0171746
Otu1042	-0.36448	0.000726411	0.00673746		Otu437	0.374376	0.00150577	0.0134955		Otu84	-0.809948	0.00404307	0.0404812		Otu121	-0.622617	0.0025172	0.0173687
Otu64	-0.490397	0.000735853	0.00674078		Otu122	0.562666	0.00162525	0.0140915		Otu144	0.626059	0.00415423	0.0410807		Otu125	0.555965	0.00283684	0.0188667
Otu42	-0.652417	0.000773359	0.00699795		Otu130	-0.297031	0.00163318	0.0140915		Otu159	0.64443	0.00426123	0.0416249		Otu279	-0.576389	0.00280469	0.0188667
Otu339	-0.351911	0.000954705	0.00843323		Otu320	-0.380611	0.00167054	0.0140915		Otu196	-0.583223	0.00444943	0.0428234		Otu559	-0.510101	0.0027739	0.0188667
Otu528	0.360755	0.000948914	0.00843323		Otu819	-0.41804	0.00161337	0.0140915		Otu27	-0.770338	0.00449084	0.0428234		Otu110	-0.556895	0.00289805	0.0190443
Otu31	-0.65471	0.00103494	0.00903439		Otu883	-0.308563	0.00166011	0.0140915		Otu485	-0.744804	0.00511444	0.0481961		Otu6	-0.902237	0.00325142	0.0211151
Otu323	-0.359006	0.00114253	0.00985763		Otu152	0.457752	0.00177872	0.0148296		Otu325	0.546196	0.00540794	0.0503693		Otu397	-0.565791	0.00357336	0.022936
Otu131	0.561553	0.00121751	0.0102658		Otu530	0.332478	0.00209171	0.0172386		Otu552	0.433122	0.00587311	0.0540731		Otu1192	-0.559651	0.00375212	0.023536
Otu209	0.400937	0.00120503	0.0102658		Otu432	0.356294	0.00214424	0.0174706		Otu359	0.415736	0.00608503	0.0553876		Otu876	-0.511806	0.00373717	0.023536
Otu726	-0.356581	0.00130561	0.010885		Otu254	-0.339315	0.002248	0.0175198		Otu242	-0.58441	0.00631214	0.0568092		Otu166	-0.563351	0.00379499	0.0235375
Otu142	-0.485548	0.00138606	0.0113017		Otu467	0.335109	0.00223788	0.0175198		Otu292	0.462968	0.0065817	0.0577344		Otu529	-0.573146	0.00390055	0.0239234
Otu162	-0.513893	0.00137313	0.0113017		Otu489	-0.336352	0.00224141	0.0175198		Otu452	0.570769	0.00650143	0.0577344		Otu252	-0.589102	0.00411687	0.0249727
Otu202	-0.410007	0.0014037	0.0113212		Otu71	0.432097	0.00221518	0.0175198		Otu737	-0.641857	0.00663116	0.0577344		Otu318	0.437051	0.00435639	0.0261383
Otu437	0.356567	0.00162947	0.0130007		Otu30	0.613744	0.00234991	0.018117		Otu487	-0.457534	0.00697814	0.0601021		Otu177	0.593758	0.0044059	0.0261512
Otu165	-0.444817	0.00193023	0.0152365		Otu184	-0.364071	0.00245064	0.0186926		Otu184	0.501701	0.00771492	0.065741		Otu388	-0.504351	0.00465732	0.0273494
Otu1151	-0.354285	0.00201408	0.0154067		Otu390	-0.295422	0.00251392	0.0189735		Otu247	-0.510955	0.0078441	0.0661381		Otu276	0.424336	0.00479952	0.0278878
Otu32	0.596317	0.00200247	0.0154067		Otu6	0.625052	0.00275166	0.0205515		Otu213	0.527673	0.00805431	0.0671027		Otu883	0.409427	0.00494814	0.0284518
Otu448	-0.399104	0.00200473	0.0154067		Otu155	0.450829	0.00278706	0.0206013		Otu227	-0.712392	0.0082936	0.0671027		Otu64	-0.623676	0.00537979	0.0306149
Otu540	-0.343297	0.00205707	0.0155749		Otu501	0.347882	0.00285971	0.0209226		Otu312	0.40845	0.00817648	0.0671027		Otu136	0.433631	0.00605159	0.0340865
Otu252	-0.389749	0.00211625	0.0158612		Otu149	0.460682	0.0031779	0.0230157		Otu388	-0.488951	0.0082132	0.0671027		Otu122	-0.7229	0.00634769	0.0352513
Otu414	-0.361487	0.00226176	0.0167822		Otu559	0.305223	0.00323749	0.0232128		Otu138	0.645504	0.00842302	0.0674684		Otu330	-0.534237	0.00638611	0.0352513
Otu500	-0.31041	0.00244751	0.0179807		Otu26	-0.520668	0.00365332	0.0259349		Otu212	-0.596656	0.00858609	0.0680936		Otu342	-0.473078	0.0067349	0.0368086
Otu230	-0.375266	0.00293	0.0211556		Otu231	-0.285416	0.00377032	0.0262279		Otu108	0.695393	0.00885677	0.0695517		Otu150	-0.602488	0.00685539	0.0370998
Otu258	-0.354961	0.00296521	0.0211556		Otu28	0.534387	0.00380432	0.0262279		Otu606	0.392107	0.00903236	0.0697946		Otu239	-0.609582	0.00787576	0.0422079
Otu507	0.322142	0.00293699	0.0211556		Otu314	-0.311837	0.00374085	0.0262279		Otu76	0.802768	0.00906197	0.0697946		Otu424	-0.498261	0.00817004	0.0433641
Otu401	-0.328534	0.00319676	0.0225904		Otu188	-0.414818	0.00415304	0.0283593		Otu248	-0.532913	0.00925377	0.0705931		Otu346	-0.498108	0.00853216	0.0448548
Otu1167	-0.362215	0.0033107	0.0231749		Otu433	0.318217	0.00419618	0.0283836		Otu460	-0.544104	0.00955818	0.0722274		Otu178	0.455981	0.00951768	0.0495638
Otu134	-0.371209	0.00346591	0.0240346		Otu136	-0.296037	0.00451385	0.0301617		Otu119	-0.618196	0.0102787	0.0748473		Otu491	-0.440779	0.00979158	0.0505136
Otu883	-0.285077	0.00363438	0.0249695		Otu560	0.343253	0.00454318	0.0301617		Otu415	-0.515355	0.0102249	0.0748473		Otu55	0.545236	0.00989888	0.0505943
Otu37	0.328275	0.00370872	0.025017		Otu274	0.360034	0.00510764	0.033598		Otu503	-0.424106	0.0102577	0.0748473		Otu116	-0.585018	0.010742	0.0544
Otu99	-0.489173	0.00367524	0.025017		Otu474	0.315173	0.00572256	0.0373007		Otu918	0.445016	0.0101561	0.0748473		Otu1	-0.483422	0.0111953	0.0558523
Otu178	0.333585	0.00389894	0.0258305		Otu276	-0.278931	0.00589757	0.0380951		Otu618	0.407336	0.0106717	0.0770094		Otu385	-0.494532	0.0112312	0.0558523
Otu410	0.357477	0.00387943	0.0258305		Otu419	0.314121	0.00603939	0.0386628		Otu398	0.43909	0.0112011	0.0801079		Otu172	-0.505937	0.0114007	0.0561892
Otu148	-0.43641	0.00413879	0.0269385		Otu40	0.428526	0.00627456	0.0398129		Otu331	-0.519314	0.011447	0.0805809		Otu787	-0.481844	0.0115485	0.0564137
Otu434	-0.404168	0.00411583	0.0269385		Otu196	0.335964	0.00637839	0.0401167		Otu550	0.533381	0.0114684	0.0805809		Otu212	-0.548641	0.0116919	0.0566134
Otu354	-0.306567	0.00430448	0.0277732		Otu332	0.320281	0.00657481	0.0403355		Otu341	-0.52446	0.0119654	0.0833416		Otu460	-0.505452	0.0118618	0.0569366
Otu477	-0.304144	0.00435739	0.0278722		Otu471	-0.281941	0.00658194	0.0403355		Otu173	-0.534842	0.0128276	0.0885765		Otu129	0.376446	0.0124074	0.0590422
Otu1030	-0.311927	0.00458448	0.028846		Otu532	0.299768	0.00649722	0.0403355		Otu133	-0.653195	0.0133608	0.0912894		Otu253	-0.388612	0.0127485	0.0601466
Otu332	0.338118	0.00458736	0.028846		Otu362	0.305455	0.00686295	0.0417011		Otu28	-0.706972	0.0134484	0.0912894		Otu474	-0.455837	0.0130268	0.060427
Otu27	0.48528	0.00464276	0.0289489		Otu116	0.408834	0.00713757	0.042647		Otu135	0.4726	0.0147686	0.0994089		Otu628	-0.581001	0.0130119	0.060427
Otu369	-0.460835	0.00469375	0.029023		Otu205	0.382977	0.00713675	0.042647		Otu971	-0.520801	0.014895	0.0994241		Otu130	0.355748	0.0132061	0.0607481
Otu559	0.281143	0.00482895	0.0296122		Otu190	-0.386022	0.00759434	0.044737		Otu473	0.365682	0.015294	0.101244		Otu109	-0.568198	0.0137558	0.0622391
Otu173	-0.351152	0.00493234	0.0299415		Otu403	0.294752	0.00761215	0.044737		Otu285	0.377877	0.0162312	0.106567		Otu336	0.426201	0.0136908	0.0622391
Otu813	0.290385	0.00496336	0.0299415		Otu104	-0.47821	0.00818031	0.0476852		Otu530	-0.430646	0.0173271	0.111931		Otu142	0.569888	0.0139115	0.0624322
Otu533	-0.309882	0.00507049	0.0303412		Otu175	-0.325402	0.00846907	0.0485952		Otu537	0.367229	0.0173277	0.111931		Otu315	-0.442222	0.0142585	0.0634731
Otu402	-0.304089	0.00523198	0.0310571		Otu465	-0.296728	0.00848459	0.0485952		Otu319	-0.465483	0.0178275	0.114238		Otu211	-0.497266	0.014768	0.0652156
Otu237	0.390902	0.00538138	0.0316904		Otu762	0.300094	0.00853975	0.0485952		Otu345	-0.46963	0.0186359	0.118471		Otu278	-0.416767	0.0151088	0.0656698
Otu351	-0.310602	0.00567072	0.0331313		Otu515	0.293566	0.00863487	0.0487496		Otu210	0.487331	0.0191364	0.120084		Otu921	-0.4467	0.0150459	0.0656698
Otu177	-0.36605	0.00599208	0.0347353		Otu459	0.274646	0.00889427	0.0494356		Otu6	-0.744874	0.0191894	0.120084		Otu1068	-0.454163	0.0155904	0.0667124
Otu532	0.287608	0.00687084	0.0395207		Otu554	0.383457	0.0088262	0.0494356		Otu101	0.567989	0.0198149	0.123037		Otu314	-0.451485	0.0155852	0.0667124
Otu1101	0.292718	0.00705223	0.0399447		Otu304	-0.308981	0.00923756	0.0509487		Otu256	-0.493252	0.0200143	0.123319		Otu375	-0.449158	0.0159766	0.0678392
Otu772	-0.285804	0.00704988	0.0399447		Otu716	-0.235862	0.00948236	0.0518997		Otu149	-0.551204	0.0203143	0.124212		Otu1066	0.398141	0.0162077	0.068295
Otu665	0.329846	0.00716303	0.0402649		Otu156	0.401567	0.00969934	0.0522889		Otu209	-0.495981	0.0214963	0.129463		Otu435	-0.429551	0.016369	0.068452
Otu33	-0.32134	0.00722162	0.040289		Otu39	0.541506	0.00963987	0.0522889		Otu346	-0.449687	0.0213608	0.129463		Otu1056	-0.440531	0.016726	0.068901
Otu359	-0.276005	0.00728774	0.0403545		Otu285	-0.261902	0.0101523	0.0543226		Otu199	-0.491448	0.0235415	0.138653		Otu138	0.565066	0.0167056	0.068901
Otu551	-0.278564	0.00743878	0.0408857		Otu418	0.24053	0.0114949	0.0610509		Otu224	0.489703	0.0234683	0.138653		Otu155	-0.543599	0.0174362	0.0702537
Otu75	0.477711	0.00789461	0.043072		Otu869	0.308859	0.011613	0.0612245		Otu496	-0.448884	0.023363	0.138653		Otu168	-0.542019	0.0173119	0.0702537
Otu898	-0.267351	0.00823432	0.0445976		Otu63	-0.421877	0.012104	0.0633472		Otu412	-0.409811	0.0248076	0.145043		Otu40	-0.561898	0.0173739	0.0702537
Otu224	-0.363903	0.00835498	0.0449231		Otu400	-0.293676	0.0122236	0.0635095		Otu288	-0.462848	0.025749	0.149456		Otu513	-0.400677	0.0179981	0.0719922
Otu341	-0.329431	0.00861889	0.0460087		Otu215	-0.307323	0.0123803	0.063861		Otu180	0.439785	0.0260836	0.150309		Otu725	0.365852	0.0181287	0.0719931
Otu118	-0.414053	0.00873105	0.0462745		Otu168	0.370893	0.0130125	0.0666424		Otu377	0.346575	0.0265347	0.15074		Otu43	-0.731376	0.0182661	0.0720205
Otu352	-0.262809	0.00928402	0.0488563		Otu351	0.308121	0.0134284	0.0682851		Otu438	0.40424	0.0264145	0.15074		Otu288	0.418191	0.0189478	0.0741787
Otu305	-0.297899	0.00959891	0.0501577		Otu326	-0.33441	0.0139194	0.0697916		Otu763	-0.448394	0.0285856	0.161247		Otu153	0.46608	0.0193783	0.0753297
Otu130	-0.240834	0.00992999	0.0515248		Otu412	0.266489	0.013855	0.0697916		Otu170	-0.469719	0.0300836	0.16851		Otu464	-0.36807	0.0201701	0.0778594
Otu157	0.367869	0.0102464	0.0524331		Otu847	0.27043	0.0140641	0.0700273		Otu140	0.544172	0.0313171	0.174202		Otu534	-0.436358	0.0217183	0.0832533
Otu375	-0.298363	0.0102102	0.0524331		Otu151	0.385656	0.0148688	0.0735234		Otu89	-0.668159	0.032017	0.176866		Otu28	-0.628678	0.0224434	0.0854397
Otu95	-0.402967	0.0104316	0.0530154		Otu178	-0.283627	0.0155142	0.076162		Otu1117	0.344485	0.0344926	0.188362		Otu207	-0.444971	0.0241343	0.0909287
Otu561	0.265313	0.0105134	0.0530675		Otu506	0.250223	0.0156148	0.076162		Otu716	0.302446	0.0345683	0.188362		Otu392	-0.44096	0.0242147	0.0909287
Otu250	-0.432362	0.0113524	0.0569154		Otu739	-0.359306	0.0158768	0.0769168		Otu168	-0.496021	0.0357591	0.191944		Otu256	-0.457055	0.0243834	0.0909435
Otu717	-0.308153	0.0118454	0.0589884		Otu787	0.282431	0.016644	0.0797605		Otu347	0.389747	0.0366635	0.191944		Otu417	-0.415707	0.0253265	0.0938272
Otu524	-0.49592	0.0126199	0.0624263		Otu83	0.406729	0.0166863	0.0797605		Otu393	0.335302	0.0364342	0.191944		Otu317	0.592625	0.0262764	0.0966971
Otu193	0.270628	0.0132215	0.0649693		Otu462	-0.275957	0.0179768	0.08536		Otu403	-0.380743	0.0362083	0.191944		Otu512	-0.406616	0.0266604	0.0974604
Otu153	-0.324404	0.0133536	0.0651609		Otu48	-0.257217	0.0181217	0.0854821		Otu61	0.491992	0.0359781	0.191944		Otu393	-0.396109	0.0271566	0.0986214
Otu971	-0.296893	0.0134361	0.0651609		Otu78	0.35889	0.0185258	0.0868171		Otu693	0.327	0.0357261	0.191944		Otu12	-0.495444	0.0273636	0.0987236
Otu975	0.264623	0.013529	0.0651853		Otu186	0.307356	0.0192285	0.087814		Otu152	-0.486451	0.0381904	0.197358		Otu421	-0.405491	0.0278966	0.0987966
Otu146	0.338981	0.0137266	0.0657105		Otu289	0.264433	0.0192191	0.087814		Otu573	-0.402307	0.03798	0.197358		Otu444	-0.380835	0.0279208	0.0987966
Otu932	-0.26717	0.0143697	0.0683481		Otu504	0.258315	0.018907	0.087814		Otu806	0.309109	0.0389027	0.19975		Otu747	-0.369654	0.0276973	0.0987966
Otu1114	-0.253998	0.0146015	0.0690081		Otu876	0.255192	0.0190091	0.087814		Otu178	0.376633	0.040283	0.20552		Otu323	0.369549	0.0285941	0.0992701
Otu100	-0.329224	0.0147201	0.0691287		Otu169	-0.208867	0.0203564	0.0917958		Otu163	0.40148	0.041702	0.209479		Otu339	-0.383558	0.028416	0.0992701
Otu106	0.325561	0.0150906	0.0695833		Otu202	-0.301516	0.0202854	0.0917958		Otu195	-0.420306	0.0417921	0.209479		Otu382	0.362063	0.0284763	0.0992701
Otu246	-0.329309	0.0150983	0.0695833		Otu666	0.234679	0.0204873	0.0918087		Otu560	-0.394814	0.0418434	0.209479		Otu237	-0.481816	0.0293867	0.101384
Otu318	0.250492	0.0150502	0.0695833		Otu170	0.324756	0.0206811	0.0921015		Otu1007	0.421488	0.0423831	0.210863		Otu158	0.443102	0.0301564	0.10305
Otu26	0.427674	0.0156517	0.0716887		Otu129	-0.228542	0.0210718	0.093262		Otu57	-0.54169	0.0436011	0.215583		Otu365	0.377193	0.0302428	0.10305
Otu382	0.266217	0.016089	0.0732393		Otu323	-0.253847	0.0222116	0.0977036		Otu165	-0.471227	0.0441402	0.21691		Otu78	-0.495888	0.0310679	0.105212
Otu123	0.394765	0.0162139	0.0733581		Otu1015	0.245276	0.0231934	0.0996607		Otu228	-0.464832	0.0447147	0.218393		Otu134	0.417168	0.0317524	0.106874
Otu245	0.287898	0.0165716	0.0745222		Otu213	-0.292905	0.0228807	0.0996607		Otu19	0.475229	0.04555	0.219793		Otu319	-0.401016	0.0331877	0.111028
Otu105	0.399633	0.0171108	0.0764834		Otu402	0.254981	0.0232125	0.0996607		Otu90	-0.482668	0.0453115	0.219793		Otu54	0.549548	0.0336507	0.111899
Otu188	-0.341616	0.0173124	0.0769212		Otu988	0.253695	0.0230844	0.0996607		Otu363	0.313277	0.0461473	0.220416		Otu732	-0.348109	0.0340375	0.112507
Otu28	-0.433214	0.0184877	0.0816538		Otu27	-0.380437	0.0233744	0.0997584		Otu510	0.325039	0.0462295	0.220416		Otu289	-0.3727	0.0347489	0.114175
Otu71	-0.291866	0.0187269	0.0822211		Otu343	0.274579	0.0246551	0.104128		Otu1042	0.326291	0.0467722	0.220987		Otu568	0.414199	0.0357646	0.116817
Otu4	-0.412274	0.018846	0.0822571		Otu54	-0.388433	0.0246887	0.104128		Otu725	0.321854	0.0469012	0.220987		Otu363	0.315554	0.0368245	0.119571
Otu93	-0.37057	0.0192184	0.0833923		Otu153	-0.295957	0.0255746	0.107234		Otu164	0.56524	0.0487059	0.227577		Otu50	0.335995	0.0375378	0.121175
Otu77	-0.359789	0.0199429	0.0860328		Otu242	0.292582	0.0260204	0.108469		Otu79	0.552578	0.048868	0.227577		Otu558	-0.45919	0.0381952	0.121527
Otu152	0.332074	0.0201595	0.0864643		Otu976	0.289304	0.0262328	0.108722		Otu121	-0.417464	0.0506276	0.228393		Otu716	0.285262	0.0383075	0.121527
Otu950	-0.40292	0.0220683	0.0941072		Otu49	-0.375214	0.0268038	0.110188		Otu279	-0.385114	0.0497704	0.228393		Otu821	-0.43159	0.0380213	0.121527
Otu179	-0.342315	0.0222649	0.0944032		Otu938	0.226092	0.026894	0.110188		Otu330	-0.389476	0.0504798	0.228393		Otu298	-0.37944	0.0386875	0.122031
Otu444	0.241498	0.0224108	0.0944821		Otu110	0.268789	0.0281174	0.112279		Otu432	-0.368163	0.050754	0.228393		Otu1042	-0.37051	0.03921	0.122977
Otu440	-0.237039	0.0226628	0.0950044		Otu162	-0.356637	0.0281368	0.112279		Otu81	-0.540472	0.0500788	0.228393		Otu801	-0.374746	0.0407362	0.127042
Otu408	-0.241621	0.023218	0.0962444		Otu208	-0.309623	0.0281175	0.112279		Otu954	-0.393499	0.0505747	0.228393		Otu436	-0.346033	0.0409864	0.127104
Otu413	0.243615	0.0231236	0.0962444		Otu413	0.249026	0.0278979	0.112279		Otu513	-0.339033	0.05105	0.228442		Otu228	-0.453023	0.0418498	0.129056
Otu119	-0.344024	0.0235026	0.0968829		Otu486	-0.253494	0.0281871	0.112279		Otu305	-0.386766	0.0527778	0.234861		Otu413	-0.367564	0.0424235	0.130099
Otu285	-0.229381	0.0242526	0.098876		Otu388	0.251973	0.0299101	0.117833		Otu283	0.312326	0.0533825	0.23624		Otu335	-0.456911	0.0431246	0.131518
Otu74	0.396017	0.0242488	0.098876		Otu802	0.248464	0.0298125	0.117833		Otu654	0.297059	0.0539165	0.237292		Otu396	-0.315837	0.0435232	0.132005
Otu503	0.221763	0.0248855	0.0993146		Otu1	0.267802	0.0325833	0.126969		Otu494	-0.318886	0.0559706	0.244103		Otu33	-0.370841	0.0447247	0.134907
Otu53	-0.42237	0.0245162	0.0993146		Otu392	0.265958	0.0325153	0.126969		Otu82	-0.571928	0.0560737	0.244103		Otu328	-0.359877	0.0449945	0.134984
Otu564	-0.275911	0.0246818	0.0993146		Otu31	0.432582	0.0336254	0.130321		Otu102	0.518556	0.0592442	0.253566		Otu147	-0.483298	0.0471628	0.140724
Otu62	0.363722	0.0248956	0.0993146		Otu70	0.357262	0.0355139	0.1369		Otu200	0.421993	0.0595136	0.253566		Otu467	-0.339447	0.0485438	0.144065
Otu211	-0.290498	0.025604	0.101595		Otu1147	0.24515	0.0363017	0.139189		Otu375	-0.361543	0.0588755	0.253566		Otu206	0.40202	0.0494898	0.146088
Otu90	-0.326523	0.025748	0.101622		Otu1192	0.245315	0.0369736	0.141011		Otu444	-0.337134	0.0589123	0.253566		Otu359	-0.330743	0.049925	0.146588
Otu1162	-0.204796	0.0264408	0.103571		Otu217	-0.20091	0.0373934	0.141857		Otu318	0.30435	0.0615145	0.259601		Otu524	0.581862	0.0511905	0.149509
Otu218	0.264995	0.026521	0.103571		Otu10	0.230019	0.03796	0.143249		Otu995	-0.340552	0.0615783	0.259601		Otu304	-0.365116	0.0525244	0.152597
Otu78	0.332326	0.0269709	0.104777		Otu50	-0.219893	0.0386338	0.145029		Otu1228	-0.340337	0.0626925	0.262628		Otu21	0.556865	0.0540455	0.156194
Otu182	0.298357	0.0272661	0.105372		Otu303	0.179138	0.0393131	0.14681		Otu356	0.308932	0.0636937	0.262628		Otu343	-0.361961	0.0576945	0.165275
Otu262	-0.260779	0.0284247	0.10928		Otu801	0.237789	0.0396234	0.147202		Otu368	0.240571	0.0639356	0.262628		Otu81	-0.503692	0.0577865	0.165275
Otu330	-0.258257	0.0286618	0.109624		Otu443	0.224829	0.0400636	0.14807		Otu38	-0.568535	0.0631379	0.262628		Otu128	0.421454	0.0583936	0.165299
Otu82	0.412321	0.0288547	0.109796		Otu745	-0.222773	0.0405071	0.148941		Otu869	-0.359728	0.0639271	0.262628		Otu230	-0.367003	0.0582271	0.165299
Otu261	-0.201841	0.0295406	0.111832		Otu109	0.309892	0.0422012	0.154379		Otu155	-0.434431	0.066782	0.271858		Otu117	-0.416787	0.0595718	0.167531
Otu435	-0.238924	0.0297342	0.111994		Otu1101	0.22717	0.0430171	0.156565		Otu207	0.348282	0.0668614	0.271858		Otu243	0.379046	0.0597893	0.167531
Otu212	-0.275675	0.0301108	0.11284		Otu1036	0.203877	0.0464347	0.166675		Otu32	0.549161	0.0682466	0.272486		Otu322	-0.359378	0.0603045	0.168122
Otu584	-0.265189	0.030608	0.114126		Otu144	-0.277916	0.0473157	0.166675		Otu426	-0.480125	0.0675395	0.272486		Otu281	-0.374105	0.0611381	0.169589
Otu494	0.207975	0.0310316	0.115127		Otu257	0.291145	0.0470898	0.166675		Otu471	0.296469	0.0683766	0.272486		Otu642	-0.323804	0.0619714	0.171041
Otu1117	-0.229077	0.031462	0.116143		Otu293	-0.22371	0.0472079	0.166675		Otu938	-0.300739	0.0680312	0.272486		Otu44	-0.392919	0.0629841	0.172891
Otu1228	0.236326	0.0324491	0.11688		Otu420	0.22088	0.0467227	0.166675		Otu1036	-0.309916	0.0692687	0.273321		Otu748	-0.310787	0.0632681	0.172891
Otu172	0.280683	0.0320668	0.11688		Otu94	-0.330398	0.0474223	0.166675		Otu901	-0.372812	0.0689427	0.273321		Otu277	-0.333852	0.0651579	0.177178
Otu184	-0.256332	0.031871	0.11688		Otu97	-0.188832	0.0462096	0.166675		Otu253	-0.290546	0.0698163	0.274131		Otu169	0.251945	0.0655564	0.177388
Otu515	-0.231091	0.0322185	0.11688		Otu108	-0.346425	0.0479611	0.167741		Otu532	-0.324701	0.0713009	0.278595		Otu287	0.320636	0.0666293	0.179412
Otu550	-0.286204	0.0323449	0.11688		Otu520	-0.200518	0.0481935	0.167741		Otu1022	0.275207	0.0733244	0.282369		Otu191	-0.426612	0.0761521	0.204058
Otu163	0.263143	0.0337614	0.121019		Otu406	0.2202	0.0489635	0.169598		Otu405	-0.307601	0.0731409	0.282369		Otu24	0.556146	0.0770921	0.204591
Otu512	-0.233658	0.0357	0.127353		Otu485	0.33569	0.0496437	0.170431		Otu801	0.303016	0.0732633	0.282369		Otu297	0.29351	0.076888	0.204591
Otu124	0.295097	0.0360469	0.127975		Otu7	0.278198	0.0496793	0.170431		Otu1167	0.320881	0.0739165	0.282742		Otu333	-0.320224	0.0796471	0.209358
Otu453	-0.215767	0.0368393	0.130166		Otu79	-0.354899	0.0504425	0.172225		Otu456	-0.358238	0.075152	0.282742		Otu796	-0.336264	0.079491	0.209358
Otu277	-0.23626	0.0394686	0.138795		Otu206	-0.260026	0.0509823	0.173079		Otu78	-0.425756	0.0748865	0.282742		Otu124	-0.379064	0.0806962	0.21096
Otu480	-0.198894	0.0414068	0.144924		Otu524	-0.39204	0.0511754	0.173079		Otu847	-0.323381	0.0751861	0.282742		Otu403	-0.300055	0.0810208	0.21096
Otu1099	-0.208039	0.0417862	0.145565		Otu404	0.246833	0.0526128	0.177105		Otu97	0.268018	0.0743345	0.282742		Otu268	-0.253647	0.0839978	0.217684
Otu1056	-0.220267	0.0428346	0.14852		Otu429	0.221731	0.0533671	0.178805		Otu411	0.272558	0.076027	0.284568		Otu67	0.334629	0.0848684	0.218913
Otu363	0.200583	0.0435308	0.149536		Otu89	-0.361007	0.0543283	0.181179		Otu390	0.272557	0.0768705	0.286387		Otu696	-0.390444	0.0896553	0.230185
Otu508	0.218196	0.0435174	0.149536		Otu302	0.212196	0.0555773	0.184402		Otu420	-0.327032	0.0772454	0.286452		Otu262	0.309645	0.0908903	0.2322
Otu896	-0.205599	0.0438734	0.150019		Otu391	0.210257	0.0558092	0.184402		Otu508	-0.327201	0.0788207	0.290946		Otu391	-0.291715	0.0913823	0.2322
Otu586	-0.211298	0.0442721	0.150688		Otu330	0.2313	0.0566786	0.186415		Otu245	-0.339306	0.0801815	0.293267		Otu640	-0.328464	0.0917023	0.2322
Otu364	-0.198101	0.0447665	0.151675		Otu969	-0.192873	0.0575549	0.188433		Otu54	0.470531	0.0800412	0.293267		Otu307	-0.255279	0.0933571	0.234207
Otu657	-0.16939	0.0466263	0.157258		Otu561	0.202738	0.0585464	0.189945		Otu187	-0.429153	0.082807	0.300129		Otu36	-0.522355	0.0937678	0.234207
Otu396	-0.18753	0.0470931	0.158114		Otu622	0.204988	0.05835	0.189945		Otu533	-0.326371	0.0827604	0.300129		Otu381	-0.28617	0.0935231	0.234207
Otu622	0.207731	0.047352	0.158266		Otu132	-0.25097	0.0591764	0.190689		Otu93	0.434246	0.0838885	0.302679		Otu352	0.252629	0.0950542	0.235408
Otu238	-0.219568	0.0485779	0.161636		Otu35	-0.274019	0.0593076	0.190689		Otu112	0.296982	0.0856414	0.307618		Otu68	0.397457	0.0951015	0.235408
Otu510	-0.212003	0.0496861	0.164585		Otu424	0.216182	0.0602804	0.192951		Otu35	0.390997	0.0865388	0.309454		Otu1021	-0.302149	0.0959231	0.236382
Otu155	0.287965	0.0516306	0.170266		Otu1162	0.176593	0.0617234	0.196552		Otu427	0.246785	0.0870307	0.309829		Otu356	-0.288779	0.0992809	0.243569
Otu598	0.20807	0.0519605	0.170596		Otu291	-0.241537	0.0619537	0.196552		Otu342	-0.30041	0.0894025	0.316864		Otu341	-0.319366	0.102307	0.248781
Otu523	0.208469	0.0523574	0.171142		Otu111	-0.289691	0.0632725	0.198975		Otu126	-0.451155	0.0903887	0.31755		Otu88	0.279162	0.102037	0.248781
Otu505	0.197584	0.0529202	0.172223		Otu67	-0.238343	0.0630979	0.198975		Otu577	0.3061	0.0903682	0.31755		Otu404	-0.315978	0.103094	0.249595
Otu630	-0.253324	0.0538489	0.17448		Otu588	-0.20222	0.0635749	0.199053		Otu468	-0.289593	0.0918336	0.321217		Otu192	-0.256906	0.103893	0.250432
Otu544	-0.202362	0.0541657	0.174743		Otu220	0.226776	0.0639936	0.199338		Otu361	0.242631	0.0923441	0.321598		Otu530	-0.26874	0.107797	0.258713
Otu796	0.229874	0.0546686	0.175602		Otu610	0.191854	0.0642219	0.199338		Otu156	-0.401735	0.0961396	0.328372		Otu294	-0.275007	0.108857	0.259006
Otu560	0.224475	0.0578496	0.184585		Otu180	-0.2337	0.0651318	0.200059		Otu16	0.52177	0.0963389	0.328372		Otu662	0.220623	0.108465	0.259006
Otu597	0.197508	0.0579626	0.184585		Otu533	0.207892	0.0648584	0.200059		Otu372	0.316704	0.0955181	0.328372		Otu148	0.369901	0.111098	0.260991
Otu424	-0.210123	0.0601027	0.190582		Otu642	0.199244	0.0652913	0.200059		Otu625	-0.283083	0.0957437	0.328372		Otu340	-0.274644	0.110679	0.260991
Otu1065	-0.200107	0.0641536	0.199116		Otu164	-0.306313	0.0667103	0.203537		Otu726	0.289381	0.0953007	0.328372		Otu418	-0.234617	0.11111	0.260991
Otu1068	0.208422	0.0636139	0.199116		Otu179	0.283777	0.0674514	0.204926		Otu529	0.327852	0.0970532	0.329254		Otu213	-0.3145	0.117008	0.273022
Otu1205	-0.172538	0.0647914	0.199116		Otu165	0.27061	0.0685533	0.20566		Otu570	0.247078	0.0974198	0.329254		Otu227	0.406056	0.117222	0.273022
Otu159	-0.283724	0.0654776	0.199116		Otu322	0.221678	0.0685297	0.20566		Otu67	0.333704	0.0985819	0.331782		Otu196	-0.301634	0.119316	0.276073
Otu226	0.194336	0.0650893	0.199116		Otu44	0.25451	0.0684097	0.20566		Otu472	0.258342	0.099877	0.334734		Otu411	-0.256674	0.120032	0.276073
Otu265	0.212763	0.0647745	0.199116		Otu244	0.214316	0.0688772	0.205771		Otu309	-0.308131	0.101218	0.336415		Otu813	-0.265649	0.119551	0.276073
Otu266	0.21636	0.0642427	0.199116		Otu252	0.223652	0.0718178	0.213666		Otu517	0.249077	0.100872	0.336415		Otu309	0.257801	0.123412	0.282135
Otu290	-0.191988	0.0654363	0.199116		Otu176	0.282064	0.0740899	0.219364		Otu94	0.425126	0.102191	0.338245		Otu379	-0.241749	0.123994	0.282135
Otu52	-0.258786	0.0648749	0.199116		Otu297	-0.197614	0.074345	0.219364		Otu233	-0.29957	0.103651	0.341664		Otu445	-0.261667	0.124201	0.282135
Otu587	-0.19131	0.0649533	0.199116		Otu113	0.254276	0.0768121	0.225714		Otu130	0.242849	0.105308	0.344865		Otu291	0.291073	0.125173	0.283179
Otu1158	-0.188097	0.0691822	0.209523		Otu218	0.216263	0.0781655	0.228754		Otu205	-0.363011	0.105483	0.344865		Otu115	-0.265771	0.12756	0.284316
Otu464	0.169139	0.0714823	0.215428		Otu115	0.201805	0.078964	0.229219		Otu238	0.281282	0.107386	0.346841		Otu174	0.337107	0.127736	0.284316
Otu913	0.20361	0.0717127	0.215428		Otu954	-0.213782	0.0788761	0.229219		Otu272	0.269595	0.107084	0.346841		Otu250	-0.387021	0.126853	0.284316
Otu92	0.195833	0.0724772	0.216847		Otu410	0.217442	0.0795761	0.230065		Otu666	-0.267174	0.107035	0.346841		Otu272	0.246266	0.126611	0.284316
Otu517	-0.180251	0.0733496	0.218576		Otu596	-0.184938	0.0799812	0.230307		Otu515	-0.292804	0.108501	0.349032		Otu259	0.210933	0.129118	0.286237
Otu473	-0.182101	0.0740442	0.219763		Otu284	-0.14337	0.0804726	0.230796		Otu482	0.239854	0.110414	0.353766		Otu100	-0.31197	0.132821	0.292031
Otu345	-0.212854	0.0762468	0.225399		Otu464	0.168146	0.0821564	0.233755		Otu246	-0.344051	0.111063	0.354429		Otu77	-0.35225	0.133318	0.292031
Otu41	0.198269	0.0777025	0.228791		Otu512	0.197611	0.0818745	0.233755		Otu1099	0.25126	0.111758	0.355232		Otu969	0.232868	0.132458	0.292031
Otu404	0.218542	0.0789855	0.231649		Otu380	-0.195795	0.0834704	0.236554		Otu467	-0.278627	0.114633	0.362929		Otu156	-0.346503	0.134999	0.294543
Otu418	0.160851	0.0793946	0.231932		Otu260	0.198062	0.0856682	0.241827		Otu504	-0.283185	0.116309	0.366785		Otu937	-0.248793	0.136546	0.296746
Otu398	0.196322	0.0813227	0.236633		Otu64	0.253587	0.0870131	0.24466		Otu226	-0.277029	0.116955	0.367376		Otu827	-0.268732	0.138654	0.300145
Otu281	0.220923	0.0825158	0.239167		Otu470	0.173628	0.0925966	0.259133		Otu921	0.259552	0.118204	0.369848		Otu162	0.353818	0.14023	0.30237
Otu113	-0.243772	0.084222	0.241477		Otu687	0.181019	0.0928829	0.259133		Otu236	0.297927	0.118929	0.370668		Otu971	-0.294923	0.141451	0.303818
Otu50	0.181402	0.0842726	0.241477		Otu25	-0.160012	0.0938419	0.260793		Otu717	0.301891	0.121072	0.375885		Otu93	-0.357217	0.142555	0.305002
Otu514	-0.175709	0.0842892	0.241477		Otu236	-0.203267	0.0945184	0.261659		Otu391	-0.277633	0.12162	0.37613		Otu1108	-0.32167	0.143569	0.305139
Otu234	-0.2294	0.0849328	0.242385		Otu508	0.184905	0.0951885	0.262501		Otu255	0.259264	0.123634	0.380595		Otu1117	-0.253875	0.144278	0.305139
Otu1041	0.175984	0.0872896	0.248157		Otu1009	0.182363	0.0982457	0.269893		Otu511	0.222271	0.124014	0.380595		Otu244	-0.265607	0.143746	0.305139
Otu86	-0.297187	0.0882974	0.250063		Otu142	-0.255896	0.0989659	0.270834		Otu104	0.442794	0.1247	0.381241		Otu240	0.272803	0.146474	0.306264
Otu58	0.206535	0.0893683	0.251262		Otu230	0.205363	0.0997973	0.272071		Otu384	-0.304247	0.125463	0.382114		Otu89	-0.436536	0.145646	0.306264
Otu628	0.261752	0.0893977	0.251262		Otu495	0.166195	0.100213	0.272168		Otu1045	0.246422	0.126776	0.38465		Otu898	0.222567	0.146429	0.306264
Otu272	-0.177728	0.0928405	0.259954		Otu2	-0.371501	0.102226	0.276588		Otu154	-0.284934	0.127968	0.386802		Otu364	-0.228228	0.148132	0.308563
Otu585	-0.164845	0.0939295	0.262014		Otu696	0.247306	0.103353	0.278586		Otu40	-0.371907	0.129603	0.38997		Otu42	-0.433575	0.150864	0.311898
Otu876	-0.176518	0.0953488	0.264977		Otu763	0.203635	0.105276	0.282707		Otu425	-0.257162	0.12999	0.38997		Otu426	0.363053	0.150367	0.311898
Otu617	0.175252	0.0958743	0.265443		Otu539	0.167478	0.106376	0.284596		Otu128	-0.357032	0.13169	0.393597		Otu90	0.328063	0.152142	0.313367
Otu94	0.273794	0.096788	0.266977		Otu398	-0.182354	0.10904	0.29064		Otu25	0.227416	0.133913	0.398753		Otu560	-0.263129	0.153424	0.314832
Otu1113	-0.181624	0.0984043	0.27043		Otu564	-0.19776	0.112424	0.298548		Otu10	-0.26121	0.136923	0.404705		Otu860	-0.239157	0.156716	0.320397
Otu40	0.254092	0.100825	0.275972		Otu41	-0.180613	0.112942	0.298817		Otu463	-0.267649	0.136783	0.404705		Otu231	0.211334	0.15868	0.323215
Otu479	-0.167105	0.101351	0.275972		Otu199	0.215124	0.115745	0.304317		Otu146	-0.345145	0.138683	0.408402		Otu113	-0.306244	0.160083	0.324875
Otu800	0.186374	0.101537	0.275972		Otu290	-0.165047	0.116283	0.304317		Otu313	0.221616	0.141015	0.412236		Otu92	0.235552	0.160875	0.325286
Otu530	0.169282	0.102412	0.277335		Otu90	-0.234008	0.116294	0.304317		Otu37	0.268581	0.140821	0.412236		Otu588	-0.22488	0.161577	0.325512
Otu207	0.196961	0.1042	0.280131		Otu24	0.31387	0.11721	0.305599		Otu988	-0.25991	0.143093	0.41679		Otu260	-0.247923	0.163072	0.32733
Otu422	-0.157903	0.104167	0.280131		Otu452	-0.209278	0.11823	0.306031		Otu392	-0.290903	0.145161	0.421282		Otu1216	-0.259307	0.163746	0.327491
Otu145	-0.180337	0.104649	0.280324		Otu806	-0.153924	0.117952	0.306031		Otu477	0.235898	0.148095	0.428244		Otu1128	0.222981	0.16579	0.329932
Otu175	0.195794	0.108781	0.289303		Otu1065	0.172094	0.119606	0.307016		Otu1046	-0.255332	0.152908	0.438994		Otu369	-0.347319	0.166161	0.329932
Otu417	-0.176473	0.108522	0.289303		Otu128	-0.23065	0.121162	0.307016		Otu554	-0.326137	0.15273	0.438994		Otu950	0.361502	0.166817	0.330047
Otu1021	-0.170107	0.11334	0.299283		Otu407	0.170306	0.119981	0.307016		Otu1171	0.212354	0.154293	0.441389		Otu226	-0.232385	0.16911	0.333388
Otu158	-0.213077	0.113302	0.299283		Otu500	-0.158258	0.120837	0.307016		Otu501	-0.265432	0.154907	0.441568		Otu18	0.313893	0.170352	0.334231
Otu242	0.204405	0.115405	0.301702		Otu507	0.175471	0.121179	0.307016		Otu105	-0.394773	0.155488	0.441653		Otu384	0.249105	0.170748	0.334231
Otu45	-0.228556	0.115476	0.301702		Otu939	-0.163727	0.121102	0.307016		Otu217	0.214003	0.159232	0.447526		Otu834	-0.229585	0.171388	0.334297
Otu964	-0.160881	0.114916	0.301702		Otu593	0.162918	0.122301	0.308635		Otu270	-0.311363	0.15823	0.447526		Otu390	0.204438	0.173575	0.33737
Otu537	-0.159713	0.117607	0.30619		Otu670	0.162331	0.122679	0.308635		Otu566	0.224229	0.159179	0.447526		Otu300	0.202665	0.174441	0.337865
Otu635	-0.167533	0.12005	0.311459		Otu143	0.207651	0.123907	0.310635		Otu332	-0.265323	0.160981	0.449289		Otu7	-0.289947	0.176348	0.339178
Otu192	-0.152807	0.126608	0.325188		Otu1100	0.173212	0.128072	0.314889		Otu396	0.201192	0.160674	0.449289		Otu80	0.194388	0.176188	0.339178
Otu400	-0.177679	0.127422	0.325188		Otu139	0.187437	0.127877	0.314889		Otu1249	-0.247316	0.162506	0.451068		Otu176	-0.321442	0.178563	0.341886
Otu536	-0.160538	0.126863	0.325188		Otu18	-0.232104	0.126525	0.314889		Otu462	-0.258283	0.162745	0.451068		Otu41	0.2314	0.180853	0.341886
Otu762	0.168061	0.127533	0.325188		Otu193	0.169715	0.12832	0.314889		Otu505	0.221223	0.163736	0.452251		Otu416	-0.20922	0.17968	0.341886
Otu918	-0.171798	0.127145	0.325188		Otu374	-0.172162	0.128678	0.314889		Otu443	-0.248214	0.165232	0.454813		Otu687	-0.220913	0.180206	0.341886
Otu294	-0.164046	0.128634	0.326872		Otu382	-0.170018	0.127125	0.314889		Otu480	0.206545	0.167469	0.457825		Otu859	-0.21255	0.18073	0.341886
Otu615	-0.155958	0.12963	0.328278		Otu580	-0.165245	0.127296	0.314889		Otu635	-0.253623	0.167165	0.457825		Otu202	0.262412	0.183084	0.344923
Otu176	-0.238539	0.130944	0.330477		Otu278	0.166136	0.129286	0.315301		Otu440	-0.242681	0.169721	0.460834		Otu483	-0.21912	0.189115	0.355072
Otu1015	0.156977	0.131425	0.330568		Otu550	-0.204246	0.130721	0.317718		Otu598	0.223404	0.169489	0.460834		Otu203	-0.254863	0.190299	0.356085
Otu36	0.312959	0.132858	0.333043		Otu635	0.166871	0.132044	0.319851		Otu597	-0.240853	0.171557	0.464246		Otu1120	-0.198487	0.195374	0.364346
Otu423	-0.147993	0.13471	0.336549		Otu782	-0.156045	0.13299	0.321057		Otu1021	-0.253842	0.174669	0.46884		Otu242	-0.260209	0.196361	0.364954
Otu128	-0.219167	0.136681	0.340326		Otu135	-0.183846	0.136661	0.328812		Otu188	-0.31525	0.17501	0.46884		Otu161	-0.296106	0.19983	0.370156
Otu271	-0.159577	0.140044	0.347535		Otu625	0.147895	0.14314	0.34325		Otu939	0.224607	0.175007	0.46884		Otu377	-0.206614	0.20888	0.38434
Otu580	-0.158827	0.141622	0.350278		Otu74	0.259272	0.146516	0.350174		Otu563	0.208661	0.177344	0.473508		Otu472	-0.211541	0.208256	0.38434
Otu436	-0.148586	0.142407	0.35105		Otu281	-0.185845	0.149698	0.355408		Otu1118	0.268722	0.180007	0.475743		Otu102	-0.329304	0.216697	0.385976
Otu247	0.172618	0.145248	0.356869		Otu33	0.175376	0.14933	0.355408		Otu1164	0.215038	0.180284	0.475743		Otu139	-0.813341	0.214876	0.385976
Otu384	-0.174492	0.146794	0.357119		Otu460	0.176069	0.151214	0.357822		Otu166	0.263654	0.179966	0.475743		Otu164	-0.345677	0.21583	0.385976
Otu486	-0.16717	0.146601	0.357119		Otu163	-0.18008	0.15224	0.359065		Otu406	-0.24447	0.181128	0.475743		Otu194	-0.236572	0.214207	0.385976
Otu937	-0.146274	0.146178	0.357119		Otu82	0.272882	0.152978	0.359624		Otu424	-0.249644	0.181151	0.475743		Otu217	0.182337	0.213386	0.385976
Otu378	-0.152933	0.14814	0.359216		Otu434	0.206681	0.15505	0.363303		Otu100	0.286253	0.182339	0.475745		Otu270	0.25199	0.214292	0.385976
Otu365	-0.17029	0.152291	0.364517		Otu821	-0.182976	0.158332	0.369786		Otu371	0.192822	0.182079	0.475745		Otu273	0.158661	0.21487	0.385976
Otu395	0.134853	0.152034	0.364517		Otu53	0.267513	0.15898	0.370094		Otu223	-0.221113	0.187148	0.486705		Otu284	0.152368	0.217348	0.385976
Otu456	-0.165855	0.150884	0.364517		Otu145	-0.164839	0.159777	0.370746		Otu469	-0.240909	0.187961	0.487239		Otu295	0.225767	0.217461	0.385976
Otu593	0.146554	0.151593	0.364517		Otu137	0.203377	0.162998	0.376998		Otu1067	-0.240996	0.189786	0.490382		Otu34	0.302816	0.211951	0.385976
Otu255	0.151548	0.153093	0.365257		Otu300	-0.137625	0.166459	0.383766		Otu461	0.194067	0.19533	0.498278		Otu988	-0.212901	0.210793	0.385976
Otu568	-0.184001	0.154494	0.367418		Otu665	-0.171108	0.167051	0.383896		Otu545	-0.206715	0.194748	0.498278		Otu236	0.226868	0.219211	0.387834
Otu431	-0.133281	0.155008	0.367462		Otu154	-0.156875	0.171413	0.392663		Otu7	-0.288812	0.195299	0.498278		Otu160	-0.263261	0.221403	0.390461
Otu782	-0.145888	0.157933	0.373205		Otu277	0.158566	0.17353	0.394794		Otu943	-0.298617	0.194653	0.498278		Otu238	0.206128	0.222882	0.390574
Otu525	-0.144882	0.159061	0.374678		Otu454	0.139027	0.17303	0.394794		Otu120	0.231672	0.197434	0.499598		Otu82	-0.351162	0.222637	0.390574
Otu104	-0.24994	0.160709	0.376109		Otu469	-0.143386	0.173996	0.394794		Otu204	-0.287481	0.197829	0.499598		Otu419	-0.209416	0.228882	0.39982
Otu248	-0.172381	0.161169	0.376109		Otu189	-0.183074	0.176607	0.39798		Otu333	-0.241729	0.198966	0.499598		Otu657	-0.16096	0.232777	0.405341
Otu546	-0.143535	0.16119	0.376109		Otu415	0.152185	0.175991	0.39798		Otu410	-0.2581	0.197246	0.499598		Otu181	0.16931	0.233807	0.405467
Otu85	-0.20984	0.161944	0.376685		Otu898	-0.137517	0.177065	0.39798		Otu441	0.212712	0.198666	0.499598		Otu303	-0.158571	0.234319	0.405467
Otu268	0.12955	0.163486	0.379083		Otu75	0.246383	0.179282	0.401705		Otu620	-0.234689	0.200639	0.502226		Otu29	-0.233279	0.242177	0.416454
Otu183	-0.162078	0.166512	0.382514		Otu279	0.165605	0.183108	0.408998		Otu1056	-0.228107	0.211653	0.522005		Otu400	-0.223925	0.24206	0.416454
Otu244	-0.15967	0.166353	0.382514		Otu138	-0.203909	0.186231	0.414681		Otu14	-0.300085	0.210076	0.522005		Otu292	0.197694	0.245008	0.420013
Otu59	-0.142583	0.166125	0.382514		Otu673	0.138892	0.187565	0.416358		Otu298	-0.230721	0.2118	0.522005		Otu193	-0.197785	0.24845	0.424595
Otu21	-0.265351	0.167458	0.383499		Otu657	0.114127	0.188589	0.416964		Otu41	0.224994	0.211247	0.522005		Otu442	0.169496	0.251193	0.426641
Otu239	0.199136	0.168054	0.38368		Otu860	0.140465	0.189	0.416964		Otu53	-0.373172	0.211213	0.522005		Otu466	-0.183264	0.250692	0.426641
Otu1104	-0.145327	0.170081	0.384756		Otu227	-0.227746	0.190613	0.41795		Otu673	-0.216109	0.213227	0.52391		Otu1113	-0.197506	0.257424	0.43455
Otu296	-0.160814	0.169117	0.384756		Otu311	-0.150878	0.190136	0.41795		Otu1114	0.198956	0.214853	0.526123		Otu918	0.197204	0.256973	0.43455
Otu504	-0.145823	0.169681	0.384756		Otu246	0.180216	0.193562	0.423121		Otu2	0.427538	0.216808	0.526123		Otu98	-0.230607	0.265608	0.446998
Otu1192	-0.160916	0.17365	0.391636		Otu525	-0.133232	0.194363	0.423582		Otu576	-0.22058	0.216112	0.526123		Otu269	-0.207948	0.27272	0.456784
Otu297	-0.149412	0.177769	0.39971		Otu1046	0.142111	0.195647	0.425088		Otu873	-0.235668	0.215784	0.526123		Otu47	0.315082	0.273077	0.456784
Otu39	0.27703	0.181183	0.406156		Otu1094	0.135526	0.196983	0.426697		Otu876	-0.214657	0.217411	0.526123		Otu219	0.137148	0.276677	0.461407
Otu943	-0.192288	0.182881	0.408728		Otu313	-0.124573	0.197777	0.427126		Otu595	0.193122	0.219545	0.529686		Otu584	0.204842	0.278099	0.462381
Otu388	-0.149937	0.183504	0.408889		Otu1056	0.142647	0.199558	0.42968		Otu42	0.382687	0.220815	0.53115		Otu293	0.184475	0.282869	0.46547
Otu1100	0.147322	0.186054	0.413329		Otu219	-0.105486	0.204987	0.440048		Otu450	-0.217634	0.224033	0.537277		Otu378	-0.181943	0.282844	0.46547
Otu120	-0.148144	0.18784	0.416051		Otu431	0.120595	0.207648	0.443105		Otu1068	0.207774	0.230445	0.544502		Otu402	-0.184747	0.28333	0.46547
Otu280	-0.125118	0.19128	0.422409		Otu894	0.133142	0.207225	0.443105		Otu1151	0.212291	0.230237	0.544502		Otu8	0.330428	0.282361	0.46547
Otu385	-0.155491	0.192534	0.423917		Otu772	-0.133891	0.20985	0.446476		Otu33	-0.231514	0.228304	0.544502		Otu145	0.184236	0.290735	0.476219
Otu549	-0.136506	0.193252	0.42424		Otu378	0.13456	0.215243	0.456594		Otu47	0.357907	0.230398	0.544502		Otu87	0.222134	0.295139	0.482002
Otu1094	-0.132884	0.196064	0.427489		Otu1099	-0.126346	0.2177	0.460445		Otu672	-0.211069	0.228936	0.544502		Otu223	0.164907	0.297753	0.484836
Otu14	-0.194919	0.195663	0.427489		Otu531	-0.130633	0.218554	0.460892		Otu489	0.212552	0.231135	0.544526		Otu1100	-0.182024	0.300192	0.48737
Otu336	0.147133	0.19646	0.427489		Otu1120	0.119003	0.220617	0.462949		Otu1192	0.209197	0.232448	0.546015		Otu255	0.168672	0.301471	0.488012
Otu451	-0.124477	0.199989	0.433894		Otu126	-0.210154	0.221259	0.462949		Otu167	0.304446	0.234123	0.548312		Otu1205	0.144241	0.302762	0.488669
Otu138	-0.195569	0.200844	0.43448		Otu16	-0.27967	0.221874	0.462949		Otu622	-0.209411	0.234795	0.548312		Otu316	-0.218135	0.304082	0.488896
Otu485	0.21531	0.202042	0.435799		Otu61	0.18457	0.222112	0.462949		Otu106	-0.252169	0.241386	0.554012		Otu53	-0.295065	0.304674	0.488896
Otu1118	-0.159494	0.207137	0.444436		Otu125	-0.151256	0.22419	0.463374		Otu191	0.290753	0.240181	0.554012		Otu1167	-0.189165	0.307031	0.49125
Otu190	0.180624	0.207244	0.444436		Otu456	-0.14151	0.224037	0.463374		Otu197	-0.247459	0.239862	0.554012		Otu751	0.186584	0.308994	0.492962
Otu317	-0.222654	0.208207	0.444527		Otu568	-0.158902	0.224255	0.463374		Otu349	0.203077	0.240329	0.554012		Otu208	-0.216635	0.314202	0.498389
Otu411	0.12606	0.208532	0.444527		Otu226	0.13209	0.226889	0.467469		Otu536	-0.212978	0.240894	0.554012		Otu271	0.163545	0.313317	0.498389
Otu725	0.129083	0.209083	0.444527		Otu101	0.182575	0.227624	0.46764		Otu638	-0.234361	0.238673	0.554012		Otu171	-0.222302	0.32079	0.507382
Otu101	-0.186815	0.210608	0.446489		Otu552	-0.127116	0.228995	0.467775		Otu21	-0.347505	0.247028	0.562966		Otu126	0.251089	0.327267	0.512733
Otu273	-0.104895	0.214653	0.449791		Otu69	-0.196637	0.228601	0.467775		Otu451	0.174606	0.247387	0.562966		Otu296	0.174482	0.327889	0.512733
Otu344	0.150075	0.213591	0.449791		Otu514	0.125032	0.230806	0.470135		Otu611	0.180166	0.247396	0.562966		Otu367	0.237666	0.327646	0.512733
Otu387	-0.128717	0.212842	0.449791		Otu492	0.120405	0.236558	0.480488		Otu408	0.190792	0.249517	0.564586		Otu415	-0.178208	0.325331	0.512733
Otu491	-0.127509	0.215196	0.449791		Otu379	0.117276	0.238227	0.482058		Otu531	0.191961	0.249116	0.564586		Otu520	0.149499	0.333475	0.518154
Otu61	-0.183825	0.214616	0.449791		Otu42	-0.227538	0.238676	0.482058		Otu800	-0.214121	0.251457	0.567373		Otu869	-0.179526	0.334172	0.518154
Otu136	-0.127243	0.218699	0.452018		Otu106	0.159943	0.240673	0.484726		Otu1101	-0.207816	0.252443	0.567596		Otu938	-0.150628	0.334027	0.518154
Otu215	-0.151388	0.217119	0.452018		Otu1123	0.116618	0.243462	0.487278		Otu243	-0.248959	0.252973	0.567596		Otu532	-0.160277	0.337204	0.52139
Otu776	-0.118751	0.218281	0.452018		Otu353	0.204383	0.243979	0.487278		Otu1030	-0.207304	0.253688	0.567609		Otu387	-0.161087	0.338963	0.522647
Otu904	-0.117299	0.21766	0.452018		Otu68	-0.184939	0.24317	0.487278		Otu629	-0.213235	0.254742	0.56838		Otu354	-0.162117	0.345718	0.530281
Otu133	0.199592	0.221021	0.455549		Otu309	0.133685	0.245025	0.488008		Otu176	-0.281703	0.256235	0.570123		Otu49	0.239312	0.345836	0.530281
Otu302	-0.132638	0.223253	0.457259		Otu356	0.129126	0.246249	0.489087		Otu369	-0.294722	0.25792	0.570701		Otu261	-0.13779	0.347769	0.5303
Otu516	-0.121431	0.223699	0.457259		Otu282	-0.0956692	0.248992	0.492988		Otu484	0.171455	0.257838	0.570701		Otu5	-0.360479	0.347339	0.5303
Otu603	0.131723	0.222916	0.457259		Otu87	-0.161865	0.249588	0.492988		Otu373	0.185841	0.259605	0.572848		Otu157	-0.203779	0.351618	0.534692
Otu1173	-0.125845	0.224369	0.457368		Otu134	-0.148324	0.250705	0.493357		Otu69	-0.29828	0.261193	0.573193		Otu215	0.174127	0.354909	0.536739
Otu43	-0.227515	0.227184	0.461838		Otu55	-0.160978	0.251151	0.493357		Otu827	0.196331	0.260482	0.573193		Otu452	-0.187617	0.354375	0.536739
Otu538	-0.1179	0.228817	0.463887		Otu161	0.174196	0.253574	0.496756		Otu357	-0.203856	0.266836	0.582975		Otu412	-0.152173	0.35645	0.537597
Otu386	-0.132114	0.232059	0.467901		Otu551	-0.118016	0.258706	0.505428		Otu934	-0.185729	0.267106	0.582975		Otu906	-0.133117	0.364937	0.548897
Otu57	-0.202965	0.232053	0.467901		Otu272	-0.119982	0.263418	0.513236		Otu132	-0.237265	0.269476	0.586551		Otu146	-0.198196	0.372342	0.557267
Otu24	-0.24078	0.234658	0.471859		Otu268	0.104886	0.267178	0.517747		Otu383	0.190725	0.276912	0.599478		Otu2	0.296009	0.375386	0.557267
Otu147	-0.188549	0.235412	0.472096		Otu436	0.114973	0.267099	0.517747		Otu694	-0.167492	0.276646	0.599478		Otu325	-0.17828	0.375549	0.557267
Otu1220	0.120409	0.236965	0.473929		Otu112	-0.121091	0.270118	0.522034		Otu641	0.176301	0.278005	0.600222		Otu782	-0.160777	0.37459	0.557267
Otu334	-0.111987	0.240951	0.478057		Otu192	0.112141	0.271725	0.522889		Otu273	0.143298	0.282837	0.60738		Otu896	-0.144585	0.375094	0.557267
Otu358	-0.131278	0.240834	0.478057		Otu327	-0.110576	0.272748	0.522889		Otu534	-0.203209	0.282775	0.60738		Otu717	0.167502	0.377144	0.558133
Otu370	0.125392	0.241605	0.478057		Otu463	0.118037	0.272569	0.522889		Otu538	0.158228	0.292233	0.625879		Otu481	-0.13382	0.378468	0.558594
Otu737	0.165215	0.241293	0.478057		Otu796	0.133042	0.276298	0.528283		Otu278	-0.180054	0.301729	0.644494		Otu32	-0.254275	0.381379	0.56139
Otu625	-0.11498	0.24316	0.479853		Otu1113	-0.120285	0.277788	0.529718		Otu1108	0.233021	0.303844	0.645988		Otu399	-0.147914	0.383729	0.563347
Otu229	0.212919	0.246396	0.48495		Otu333	0.123905	0.27976	0.532064		Otu585	0.155654	0.304042	0.645988		Otu112	-0.144761	0.38694	0.566555
Otu1124	-0.105679	0.250461	0.490349		Otu800	0.124342	0.283673	0.538078		Otu193	-0.182346	0.305977	0.64838		Otu189	-0.187979	0.39089	0.569956
Otu335	-0.16875	0.250117	0.490349		Otu1021	0.11483	0.291599	0.551653		Otu202	0.209861	0.307017	0.648609		Otu739	-0.192339	0.391329	0.569956
Otu906	-0.10533	0.252584	0.493203		Otu827	0.120707	0.292779	0.552427		Otu661	0.165378	0.307705	0.648609		Otu232	0.162914	0.397355	0.577183
Otu785	0.120543	0.258073	0.502599		Otu493	0.116597	0.294484	0.552736		Otu257	-0.234042	0.310576	0.650225		Otu750	-0.107285	0.398382	0.577183
Otu1244	-0.113451	0.260308	0.504304		Otu934	0.106963	0.294215	0.552736		Otu506	-0.16595	0.310906	0.650225		Otu371	-0.124938	0.399736	0.577629
Otu149	-0.165327	0.259922	0.504304		Otu167	-0.170805	0.298767	0.558307		Otu636	0.161765	0.310094	0.650225		Otu347	-0.155392	0.406201	0.585438
Otu1250	-0.115296	0.265046	0.506124		Otu238	-0.116557	0.299009	0.558307		Otu491	-0.169204	0.312894	0.650982		Otu1162	-0.117587	0.413851	0.594911
Otu126	0.18873	0.26534	0.506124		Otu273	-0.0870288	0.307592	0.572841		Otu527	0.29047	0.312775	0.650982		Otu229	-0.225572	0.415839	0.596216
Otu257	0.158696	0.26514	0.506124		Otu15	-0.249702	0.313143	0.576643		Otu44	-0.2207	0.315127	0.653929		Otu175	0.15043	0.424489	0.605473
Otu283	-0.115504	0.264922	0.506124		Otu191	0.160838	0.312751	0.576643		Otu518	0.155174	0.316291	0.654649		Otu350	-0.152715	0.424447	0.605473
Otu299	0.145767	0.265215	0.506124		Otu331	0.128029	0.310693	0.576643		Otu457	0.149476	0.319297	0.659166		Otu3	0.116363	0.427308	0.607923
Otu535	-0.110171	0.263057	0.506124		Otu748	0.107771	0.312273	0.576643		Otu1158	0.156506	0.325449	0.662164		Otu327	0.121378	0.428548	0.60812
Otu251	0.126111	0.269791	0.508083		Otu80	-0.0949409	0.313655	0.576643		Otu360	-0.169009	0.321868	0.662164		Otu94	0.197698	0.430199	0.608897
Otu433	0.124227	0.269731	0.508083		Otu1239	0.1249	0.31603	0.577336		Otu407	-0.174113	0.325709	0.662164		Otu537	-0.130188	0.433849	0.612492
Otu490	-0.116012	0.267139	0.508083		Otu566	-0.10335	0.317927	0.577336		Otu590	-0.175517	0.325355	0.662164		Otu120	-0.135064	0.436531	0.614707
Otu548	-0.111079	0.26957	0.508083		Otu570	-0.0981741	0.318059	0.577336		Otu617	-0.173079	0.324213	0.662164		Otu51	0.207621	0.437775	0.614891
Otu945	0.112852	0.268157	0.508083		Otu579	-0.108988	0.318863	0.577336		Otu77	-0.241078	0.322616	0.662164		Otu188	0.166056	0.446229	0.622066
Otu577	0.127285	0.271241	0.509521		Otu586	0.107917	0.314915	0.577336		Otu1120	-0.151508	0.336528	0.667437		Otu285	-0.124662	0.445736	0.622066
Otu554	0.156307	0.278061	0.521013		Otu77	0.156497	0.317947	0.577336		Otu1173	0.154687	0.337986	0.667437		Otu475	0.112417	0.446265	0.622066
Otu654	0.110485	0.280657	0.524553		Otu232	-0.127009	0.32251	0.579139		Otu1211	0.141288	0.342468	0.667437		Otu143	-0.15523	0.44872	0.623913
Otu522	0.109734	0.281576	0.524948		Otu494	0.0889295	0.320788	0.579139		Otu129	0.149755	0.341646	0.667437		Otu199	-0.154466	0.454607	0.63051
Otu168	-0.158495	0.286956	0.529958		Otu583	0.103183	0.323028	0.579139		Otu157	-0.22175	0.329959	0.667437		Otu410	-0.138239	0.464879	0.643141
Otu558	-0.155443	0.285377	0.529958		Otu606	-0.100136	0.32309	0.579139		Otu161	-0.227884	0.341956	0.667437		Otu19	-0.166168	0.467492	0.64353
Otu579	-0.115719	0.285981	0.529958		Otu594	0.103146	0.324665	0.580234		Otu215	0.186845	0.339034	0.667437		Otu665	0.142046	0.467257	0.64353
Otu76	-0.202522	0.28712	0.529958		Otu603	-0.1073	0.325319	0.580234		Otu321	-0.140088	0.336254	0.667437		Otu361	-0.106992	0.474831	0.648779
Otu324	0.122501	0.290467	0.533482		Otu549	0.104158	0.326754	0.581347		Otu323	0.174963	0.331255	0.667437		Otu600	0.173596	0.473066	0.648779
Otu442	-0.103759	0.289769	0.533482		Otu204	0.137569	0.327699	0.581584		Otu374	-0.184188	0.340139	0.667437		Otu836	-0.110109	0.474654	0.648779
Otu1014	-0.104773	0.295687	0.541727		Otu347	-0.117284	0.330091	0.582147		Otu404	-0.193075	0.337466	0.667437		Otu248	-0.129663	0.486625	0.659028
Otu1128	-0.110989	0.301612	0.551222		Otu497	0.0984176	0.330452	0.582147		Otu454	-0.161659	0.330489	0.667437		Otu265	-0.128467	0.484256	0.659028
Otu110	0.123275	0.308457	0.562347		Otu964	0.101793	0.330091	0.582147		Otu512	0.164811	0.33537	0.667437		Otu69	-0.178239	0.485264	0.659028
Otu592	-0.103719	0.310118	0.56399		Otu478	0.0970563	0.332947	0.585106		Otu594	-0.166031	0.333624	0.667437		Otu99	-0.178889	0.487107	0.659028
Otu216	0.102132	0.312122	0.566246		Otu523	-0.10376	0.338357	0.593159		Otu610	-0.158499	0.340398	0.667437		Otu1035	-0.104575	0.495062	0.666523
Otu379	-0.0976275	0.316529	0.57284		Otu301	0.0955081	0.33988	0.594375		Otu88	0.172387	0.332545	0.667437		Otu338	-0.111011	0.494963	0.666523
Otu360	-0.10066	0.320765	0.577754		Otu638	0.118811	0.340774	0.594489		Otu937	0.150998	0.338153	0.667437		Otu344	0.124184	0.49834	0.669304
Otu361	0.0931355	0.320802	0.577754		Otu490	-0.0999163	0.342275	0.595658		Otu1100	-0.172896	0.343433	0.667695		Otu263	-0.139563	0.504526	0.675967
Otu125	-0.120511	0.328865	0.586627		Otu102	0.167721	0.346293	0.599739		Otu143	-0.200748	0.346263	0.670637		Otu758	0.0904685	0.506244	0.676445
Otu253	0.0947118	0.332211	0.586627		Otu644	0.102454	0.346194	0.599739		Otu240	-0.192446	0.346621	0.670637		Otu85	0.152133	0.507333	0.676445
Otu300	-0.0957907	0.331521	0.586627		Otu472	0.0992005	0.347669	0.600672		Otu540	0.165247	0.348585	0.672811		Otu1118	-0.12443	0.522004	0.68963
Otu337	-0.109472	0.330818	0.586627		Otu235	-0.0927829	0.359835	0.61871		Otu303	-0.128281	0.352388	0.678516		Otu14	0.147336	0.52222	0.68963
Otu35	-0.140182	0.328738	0.586627		Otu98	0.125209	0.359742	0.61871		Otu34	-0.233868	0.354105	0.67856		Otu184	0.11839	0.520033	0.68963
Otu372	-0.11743	0.330017	0.586627		Otu295	-0.109913	0.366816	0.627701		Otu437	-0.170826	0.353485	0.67856		Otu97	0.0931212	0.520088	0.68963
Otu506	-0.0965973	0.332843	0.586627		Otu360	0.0934983	0.366637	0.627701		Otu418	-0.137716	0.356047	0.679033		Otu103	-0.183877	0.52612	0.691894
Otu511	-0.0917304	0.331072	0.586627		Otu259	-0.0819956	0.374648	0.636547		Otu562	-0.159422	0.355587	0.679033		Otu201	-0.133564	0.526441	0.691894
Otu531	-0.102577	0.332474	0.586627		Otu535	-0.0880896	0.374534	0.636547		Otu8	0.293531	0.357331	0.679862		Otu772	0.102697	0.529094	0.693729
Otu659	0.115467	0.336455	0.591587		Otu904	-0.0850653	0.373306	0.636547		Otu459	-0.152247	0.358632	0.680464		Otu496	-0.116685	0.53075	0.694251
Otu553	-0.098138	0.33983	0.596108		Otu545	0.084583	0.379087	0.642566		Otu651	-0.161477	0.359346	0.680464		Otu35	0.136462	0.534177	0.697082
Otu529	0.119152	0.342478	0.599336		Otu453	0.0906666	0.386475	0.650476		Otu1244	-0.156938	0.360949	0.681888		Otu132	-0.125071	0.54132	0.703079
Otu526	-0.0967406	0.343607	0.599898		Otu540	-0.0987792	0.385734	0.650476		Otu1009	-0.160173	0.3662	0.687409		Otu511	-0.092595	0.540266	0.703079
Otu377	-0.0966989	0.344672	0.600344		Otu624	0.0903981	0.385938	0.650476		Otu314	0.155735	0.365679	0.687409		Otu380	-0.110408	0.542628	0.703124
Otu16	-0.211748	0.347181	0.600486		Otu483	0.0900068	0.387881	0.651313		Otu399	-0.159913	0.366446	0.687409		Otu563	0.0895446	0.550914	0.712189
Otu295	-0.114254	0.346307	0.600486		Otu59	-0.0895461	0.390455	0.654103		Otu111	0.219005	0.368891	0.687539		Otu521	-0.0905333	0.554428	0.71339
Otu452	-0.124421	0.346553	0.600486		Otu885	0.102403	0.393985	0.658478		Otu772	-0.159513	0.368023	0.687539		Otu885	0.107186	0.553999	0.71339
Otu326	-0.125579	0.351114	0.604518		Otu210	-0.112995	0.397784	0.663104		Otu836	-0.144757	0.369091	0.687539		Otu1220	-0.0925644	0.56022	0.717498
Otu441	-0.0982975	0.352754	0.604518		Otu387	-0.087669	0.400749	0.663104		Otu251	0.161606	0.37214	0.691611		Otu75	-0.160391	0.559489	0.717498
Otu454	-0.0919734	0.353586	0.604518		Otu466	0.0845286	0.401219	0.663104		Otu632	0.14432	0.375919	0.697017		Otu283	-0.0938594	0.562733	0.719048
Otu489	0.104571	0.353314	0.604518		Otu529	0.107297	0.401377	0.663104		Otu300	-0.146471	0.377143	0.697671		Otu183	0.102339	0.568359	0.719574
Otu894	0.0956102	0.351602	0.604518		Otu717	-0.105511	0.400576	0.663104		Otu571	-0.150506	0.379317	0.700077		Otu311	0.100964	0.567276	0.719574
Otu419	0.10289	0.356067	0.607361		Otu1007	-0.111103	0.403126	0.664462		Otu328	0.149733	0.383369	0.704478		Otu552	-0.0976768	0.565323	0.719574
Otu1001	-0.0933635	0.359749	0.612233		Otu117	0.119532	0.412485	0.675022		Otu687	-0.149114	0.383461	0.704478		Otu819	-0.115153	0.567985	0.719574
Otu96	0.146888	0.363826	0.617754		Otu140	0.130045	0.41318	0.675022		Otu1094	-0.147721	0.384717	0.705167		Otu62	-0.138654	0.575804	0.725671
Otu231	0.0887923	0.3658	0.618277		Otu194	0.102149	0.411968	0.675022		Otu782	0.154402	0.388702	0.710845		Otu95	0.134444	0.57577	0.725671
Otu289	0.0997414	0.365586	0.618277		Otu590	-0.0903896	0.414239	0.675022		Otu15	0.312998	0.395995	0.722533		Otu200	0.119981	0.58094	0.730475
Otu117	-0.126967	0.372803	0.625836		Otu649	-0.0829846	0.413952	0.675022		Otu24	-0.276017	0.397971	0.724488		Otu458	0.0778175	0.594302	0.743888
Otu313	-0.0856385	0.371827	0.625836		Otu88	-0.0914104	0.416678	0.677456		Otu524	-0.255536	0.409634	0.741256		Otu79	-0.144657	0.593629	0.743888
Otu455	-0.0873996	0.372617	0.625836		Otu396	0.0774985	0.418185	0.678367		Otu564	-0.161899	0.409958	0.741256		Otu25	0.0760497	0.601964	0.751774
Otu469	-0.092905	0.374847	0.627848		Otu475	-0.0781644	0.42129	0.680327		Otu623	-0.147156	0.409183	0.741256		Otu257	-0.114151	0.604989	0.753846
Otu482	0.0866168	0.379589	0.634359		Otu556	0.083694	0.420942	0.680327		Otu975	-0.149111	0.411868	0.743033		Otu167	0.127331	0.60648	0.754002
Otu195	0.107423	0.381491	0.636103		Otu484	-0.0780835	0.423602	0.682522		Otu402	-0.144584	0.416183	0.74913		Otu106	-0.103626	0.616025	0.764147
Otu910	0.0850175	0.382501	0.636358		Otu207	0.0973645	0.435848	0.687305		Otu182	-0.178387	0.419647	0.752865		Otu135	0.0922725	0.622991	0.771057
Otu1202	0.0871882	0.385381	0.639582		Otu239	0.115482	0.440372	0.687305		Otu579	-0.149489	0.420138	0.752865		Otu629	0.0834296	0.630946	0.779155
Otu368	0.0743749	0.38656	0.639582		Otu334	0.0755489	0.436068	0.687305		Otu103	0.241521	0.421298	0.753258		Otu140	-0.116908	0.633501	0.780564
Otu68	-0.135232	0.387025	0.639582		Otu365	0.0954504	0.432509	0.687305		Otu521	0.120601	0.422759	0.754187		Otu13	-0.13247	0.638443	0.784901
Otu1182	0.0786868	0.390826	0.644429		Otu368	-0.0665282	0.44151	0.687305		Otu136	0.132286	0.424696	0.755162		Otu133	0.115653	0.645413	0.788471
Otu228	0.114092	0.399333	0.654096		Otu381	-0.0848142	0.442866	0.687305		Otu603	-0.147734	0.425191	0.755162		Otu163	-0.0885675	0.645632	0.788471
Otu367	-0.13451	0.398787	0.654096		Otu421	0.0886282	0.428794	0.687305		Otu539	-0.132484	0.426288	0.755434		Otu235	0.0717761	0.6432	0.788471
Otu501	-0.0896687	0.398185	0.654096		Otu423	0.0793319	0.430572	0.687305		Otu1181	-0.134833	0.428441	0.757528		Otu52	0.0972467	0.651059	0.793343
Otu22	0.151814	0.405469	0.654233		Otu43	0.154082	0.436864	0.687305		Otu481	0.116448	0.42936	0.757528		Otu72	0.0744531	0.654322	0.795563
Otu343	0.0974931	0.406019	0.654233		Otu505	-0.0791068	0.442116	0.687305		Otu522	-0.134636	0.430961	0.758681		Otu638	0.0833438	0.657602	0.795932
Otu362	0.0928997	0.405426	0.654233		Otu544	0.0828857	0.439852	0.687305		Otu66	-0.224888	0.432495	0.759711		Otu800	-0.0783082	0.657602	0.795932
Otu476	-0.0799352	0.405419	0.654233		Otu563	-0.07563	0.442555	0.687305		Otu1	-0.15487	0.434769	0.762035		Otu913	0.0737288	0.658951	0.795932
Otu569	-0.085997	0.405021	0.654233		Otu636	-0.0802176	0.436098	0.687305		Otu22	0.226572	0.436681	0.763714		Otu446	0.0693074	0.665927	0.802602
Otu640	-0.100686	0.406471	0.654233		Otu751	-0.0946213	0.439978	0.687305		Otu495	-0.125276	0.437873	0.764131		Otu11	0.107982	0.673175	0.80781
Otu696	0.12305	0.400533	0.654233		Otu758	-0.0706952	0.429021	0.687305		Otu151	-0.184214	0.441505	0.76776		Otu195	-0.0826597	0.672971	0.80781
Otu747	0.0880209	0.403537	0.654233		Otu836	0.0787237	0.430153	0.687305		Otu476	-0.122478	0.441869	0.76776		Otu251	-0.0744229	0.67638	0.808142
Otu240	0.099274	0.407984	0.655247		Otu906	0.0720631	0.442817	0.687305		Otu885	-0.147546	0.444171	0.770089		Otu320	-0.0844488	0.676088	0.808142
Otu594	-0.084309	0.411037	0.658724		Otu174	-0.112284	0.446914	0.690598		Otu569	-0.132541	0.446053	0.771682		Otu745	0.06889	0.679369	0.809961
Otu259	-0.0749681	0.412428	0.65953		Otu859	0.0783951	0.446069	0.690598		Otu1015	-0.129837	0.447301	0.772172		Otu180	0.0790633	0.682601	0.81206
Otu1216	0.0946223	0.420055	0.667474		Otu457	-0.0728873	0.451675	0.695541		Otu662	-0.118345	0.448581	0.772717		Otu210	-0.0818358	0.686947	0.815472
Otu213	-0.102597	0.420188	0.667474		Otu587	0.0794651	0.452053	0.695541		Otu582	-0.135433	0.449949	0.77341		Otu710	-0.0584672	0.689287	0.816495
Otu314	-0.0869759	0.4188	0.667474		Otu385	0.0913477	0.453374	0.696079		Otu1216	-0.143597	0.452875	0.776773		Otu275	-0.0565155	0.691357	0.817193
Otu595	0.0827734	0.420994	0.667474		Otu921	-0.0854008	0.456917	0.700021		Otu268	0.110601	0.454054	0.777131		Otu434	-0.0862727	0.694219	0.817665
Otu638	-0.0985822	0.422222	0.667992		Otu222	0.0937423	0.458391	0.700781		Otu1128	-0.133219	0.455222	0.777468		Otu577	-0.0707893	0.694719	0.817665
Otu566	0.0820625	0.423688	0.668886		Otu1022	0.0773696	0.460067	0.701846		Otu578	0.11956	0.458832	0.781966		Otu104	-0.10817	0.697858	0.819612
Otu311	-0.0906776	0.427871	0.672628		Otu537	-0.0758175	0.462844	0.704584		Otu367	-0.186597	0.459813	0.781976		Otu1009	-0.0641441	0.701306	0.821913
Otu371	-0.0740883	0.427835	0.672628		Otu127	-0.115155	0.467132	0.706612		Otu586	-0.128349	0.461953	0.783949		Otu431	-0.053611	0.710924	0.83142
Otu144	0.108753	0.432795	0.678929		Otu315	-0.0826958	0.466295	0.706612		Otu1220	0.117531	0.466125	0.784968		Otu1171	-0.0524696	0.716201	0.834057
Otu115	0.0883141	0.435553	0.680752		Otu417	0.0819527	0.465897	0.706612		Otu250	0.191052	0.466473	0.784968		Otu779	0.0484431	0.716108	0.834057
Otu376	-0.0875888	0.438231	0.680752		Otu1068	0.0818637	0.472656	0.711228		Otu263	-0.159335	0.464285	0.784968		Otu349	-0.060685	0.726546	0.844323
Otu44	-0.107674	0.436408	0.680752		Otu181	-0.0671168	0.472685	0.711228		Otu859	0.117767	0.464883	0.784968		Otu165	-0.0763374	0.732918	0.848157
Otu611	-0.078696	0.438544	0.680752		Otu203	0.0908276	0.47316	0.711228		Otu1105	-0.123193	0.470913	0.787477		Otu545	-0.050168	0.732603	0.848157
Otu642	-0.0815341	0.437671	0.680752		Otu200	-0.103583	0.477884	0.716827		Otu160	0.158917	0.470592	0.787477		Otu290	-0.0555498	0.735895	0.849821
Otu690	-0.0780766	0.440562	0.682457		Otu1035	-0.0678	0.481148	0.719568		Otu436	0.114603	0.470072	0.787477		Otu503	0.0507195	0.739496	0.852196
Otu446	0.0791046	0.443824	0.686078		Otu441	-0.0750909	0.481719	0.719568		Otu558	-0.162495	0.473346	0.789236		Otu137	0.0719618	0.742049	0.853357
Otu197	0.101815	0.444835	0.686212		Otu592	0.0730825	0.482969	0.719935		Otu59	0.118389	0.473936	0.789236		Otu10	-0.0549083	0.744815	0.854041
Otu47	-0.145667	0.446034	0.686633		Otu477	0.0752867	0.488412	0.726537		Otu445	0.115712	0.476952	0.792612		Otu131	0.0882302	0.745739	0.854041
Otu156	0.116852	0.449259	0.69011		Otu307	0.0659038	0.490192	0.727676		Otu756	0.117696	0.478064	0.792815		Otu282	-0.0404065	0.754626	0.860899
Otu180	0.094618	0.450152	0.69011		Otu298	0.076017	0.494841	0.731548		Otu1065	-0.123945	0.484384	0.799983		Otu428	0.04388	0.755261	0.860899
Otu6	0.154013	0.458883	0.702044		Otu372	-0.0829049	0.494391	0.731548		Otu442	-0.114472	0.48405	0.799983		Otu490	0.0499644	0.756406	0.860899
Otu565	0.0755373	0.461572	0.704704		Otu306	-0.0794258	0.500504	0.736174		Otu171	0.158668	0.488042	0.803426		Otu198	-0.0520589	0.760153	0.863384
Otu161	0.108487	0.469138	0.714418		Otu349	-0.0746388	0.50105	0.736174		Otu991	0.111038	0.488475	0.803426		Otu1211	0.043124	0.769204	0.866532
Otu438	-0.085004	0.46986	0.714418		Otu901	0.0874004	0.500543	0.736174		Otu1123	-0.110459	0.490653	0.805355		Otu407	-0.0491586	0.766988	0.866532
Otu588	-0.0756646	0.474228	0.719585		Otu1001	0.0692317	0.503926	0.736778		Otu650	-0.124004	0.492705	0.807069		Otu486	0.0528085	0.765913	0.866532
Otu969	-0.0711441	0.478687	0.724869		Otu1182	-0.0618162	0.504544	0.736778		Otu1160	-0.114783	0.502193	0.808113		Otu954	-0.05387	0.767987	0.866532
Otu303	0.0598728	0.480258	0.725767		Otu32	-0.131167	0.504347	0.736778		Otu117	-0.156475	0.494785	0.808113		Otu334	-0.0411831	0.781064	0.878101
Otu80	-0.0650594	0.484346	0.730457		Otu548	0.0674051	0.510563	0.744052		Otu219	0.0891688	0.499709	0.808113		Otu694	0.039155	0.782808	0.878272
Otu174	0.101431	0.487368	0.733524		Otu338	0.0683269	0.51445	0.748195		Otu379	-0.108094	0.497217	0.808113		Otu372	-0.0497926	0.787454	0.881445
Otu1160	-0.0701059	0.494017	0.739149		Otu1235	0.06642	0.515924	0.748821		Otu429	-0.123403	0.498016	0.808113		Otu376	-0.047873	0.788829	0.881445
Otu270	-0.0918016	0.493411	0.739149		Otu13	-0.122015	0.519096	0.748878		Otu488	0.103663	0.501922	0.808113		Otu331	-0.0485803	0.793511	0.883583
Otu333	-0.078326	0.494094	0.739149		Otu157	0.0936432	0.519004	0.748878		Otu5	0.266201	0.502429	0.808113		Otu66	0.0719683	0.793944	0.883583
Otu1181	0.0680038	0.50422	0.73928		Otu93	-0.104558	0.517042	0.748878		Otu502	-0.123566	0.497428	0.808113		Otu4	0.0692	0.795824	0.883893
Otu122	0.117751	0.505141	0.73928		Otu910	0.0630385	0.523439	0.753626		Otu591	-0.117174	0.503431	0.808113		Otu144	0.0542333	0.798738	0.885348
Otu166	0.0828271	0.504819	0.73928		Otu376	-0.0726135	0.526715	0.756824		Otu619	-0.12075	0.500258	0.808113		Otu313	0.0371132	0.804282	0.88626
Otu301	0.065926	0.499372	0.73928		Otu957	-0.0670236	0.529911	0.759892		Otu142	0.161699	0.50475	0.80861		Otu321	-0.0339043	0.803934	0.88626
Otu520	-0.0687077	0.49668	0.73928		Otu458	-0.0599499	0.533744	0.763082		Otu147	-0.165643	0.509085	0.813926		Otu38	-0.0729641	0.804377	0.88626
Otu557	-0.0690434	0.499903	0.73928		Otu975	-0.0673637	0.534264	0.763082		Otu113	-0.147587	0.51373	0.8161		Otu216	0.0380452	0.80706	0.887444
Otu626	-0.0690635	0.502992	0.73928		Otu250	0.103506	0.53732	0.763535		Otu446	-0.113344	0.512993	0.8161		Otu204	-0.0498933	0.814195	0.89351
Otu802	-0.0753735	0.50191	0.73928		Otu350	0.0776889	0.535739	0.763535		Otu62	0.168489	0.512406	0.8161		Otu286	-0.0314386	0.841571	0.92172
Otu834	-0.0728431	0.495725	0.73928		Otu386	0.0693901	0.538841	0.763535		Otu896	-0.109701	0.51452	0.8161		Otu441	0.0321338	0.845917	0.921967
Otu91	-0.11178	0.497184	0.73928		Otu86	-0.108885	0.538025	0.763535		Otu194	0.126435	0.517269	0.816846		Otu485	-0.0488679	0.848477	0.921967
Otu934	-0.0671604	0.500229	0.73928		Otu160	-0.0846547	0.540413	0.764253		Otu389	0.103869	0.51805	0.816846		Otu564	0.0356795	0.847654	0.921967
Otu406	-0.0704846	0.514998	0.752222		Otu321	0.0538254	0.547921	0.772821		Otu609	-0.111085	0.516432	0.816846		Otu57	-0.0504073	0.845018	0.921967
Otu666	-0.063257	0.516259	0.752582		Otu690	0.0619684	0.548628	0.772821		Otu125	0.125456	0.521184	0.816963		Otu258	0.0359292	0.850306	0.922139
Otu219	0.0529683	0.521202	0.753863		Otu354	0.0648869	0.552515	0.776771		Otu548	-0.106943	0.52076	0.816963		Otu1046	-0.0293225	0.860024	0.927508
Otu421	0.0702194	0.521152	0.753863		Otu834	0.063829	0.557303	0.781969		Otu969	0.104051	0.51928	0.816963		Otu423	-0.027036	0.860297	0.927508
Otu483	0.0653043	0.520478	0.753863		Otu447	-0.0549012	0.564358	0.790322		Otu470	-0.104955	0.522724	0.817777		Otu527	0.0491593	0.859463	0.927508
Otu980	-0.0644849	0.518841	0.753863		Otu148	-0.0876926	0.566244	0.791416		Otu1104	0.103724	0.52977	0.822375		Otu389	0.0257213	0.870007	0.936148
Otu492	0.0633044	0.523729	0.755529		Otu1244	-0.0577492	0.571031	0.795226		Otu336	0.11566	0.52883	0.822375		Otu326	0.0323911	0.876489	0.938066
Otu600	-0.10101	0.52439	0.755529		Otu23	0.115986	0.571188	0.795226		Otu821	-0.132673	0.528118	0.822375		Otu453	-0.025115	0.874907	0.938066
Otu583	0.064551	0.525948	0.756305		Otu991	-0.0571599	0.576843	0.801543		Otu883	0.100329	0.529689	0.822375		Otu763	0.0291836	0.876888	0.938066
Otu235	-0.0633139	0.527272	0.756742		Otu344	0.0679351	0.5795	0.803677		Otu211	0.129562	0.531733	0.823826		Otu1182	-0.0201455	0.888756	0.947091
Otu171	0.089838	0.530725	0.758762		Otu270	0.0753137	0.581896	0.805275		Otu43	0.199467	0.534601	0.82667		Otu264	-0.029071	0.887867	0.947091
Otu470	-0.0628606	0.529714	0.758762		Otu34	-0.0882432	0.584937	0.805275		Otu1147	-0.112333	0.53788	0.830139		Otu233	-0.0224645	0.895056	0.948312
Otu205	0.0869579	0.534337	0.759537		Otu401	-0.062666	0.585144	0.805275		Otu258	-0.122309	0.541304	0.832216		Otu358	0.0231038	0.893856	0.948312
Otu391	0.0665422	0.533365	0.759537		Otu426	0.0927441	0.582918	0.805275		Otu575	0.100125	0.540616	0.832216		Otu943	-0.0296064	0.892555	0.948312
Otu860	-0.0651608	0.533486	0.759537		Otu95	-0.0864304	0.58879	0.808741		Otu376	-0.114325	0.543076	0.833341		Otu398	0.0229789	0.897205	0.948768
Otu399	-0.0655643	0.537634	0.761306		Otu14	0.0815003	0.594201	0.808811		Otu64	-0.140143	0.54618	0.836502		Otu395	-0.0183785	0.899861	0.949757
Otu63	0.102535	0.537498	0.761306		Otu229	-0.099081	0.594961	0.808811		Otu614	-0.107653	0.547662	0.83717		Otu1124	0.0173888	0.901653	0.949833
Otu137	-0.0876286	0.541381	0.764213		Otu275	0.0496683	0.592608	0.808811		Otu608	0.0961903	0.554044	0.842983		Otu383	-0.0205722	0.906574	0.953198
Otu478	-0.0598124	0.541746	0.764213		Otu339	0.0571474	0.59657	0.808811		Otu648	-0.100526	0.55449	0.842983		Otu939	-0.0190095	0.9098	0.954771
Otu576	-0.0629272	0.54469	0.766907		Otu384	-0.0654019	0.590244	0.808811		Otu670	-0.0983073	0.554622	0.842983		Otu111	-0.0259145	0.912173	0.955445
Otu545	-0.0569212	0.546473	0.76796		Otu600	-0.0853235	0.595829	0.808811		Otu327	0.0937056	0.557413	0.84562		Otu1027	0.015492	0.91577	0.957396
Otu199	-0.079478	0.55031	0.770435		Otu872	0.0609883	0.596738	0.808811		Otu561	-0.0987705	0.560652	0.848926		Otu995	-0.0160377	0.921354	0.961413
Otu567	0.0602295	0.549884	0.770435		Otu224	-0.0747771	0.597866	0.808812		Otu265	0.105991	0.565839	0.851753		Otu345	-0.0168502	0.923598	0.961936
Otu1027	-0.0531734	0.574182	0.797688		Otu316	-0.0728291	0.601528	0.808948		Otu475	-0.0917756	0.568899	0.851753		Otu1036	0.0138485	0.92716	0.962393
Otu1239	-0.0635399	0.57681	0.797688		Otu355	-0.0551365	0.60047	0.808948		Otu490	0.0948507	0.567072	0.851753		Otu480	-0.0138716	0.927523	0.962393
Otu203	-0.0694016	0.57584	0.797688		Otu496	0.0650973	0.60248	0.808948		Otu683	-0.102826	0.565872	0.851753		Otu45	0.0187298	0.932988	0.966246
Otu445	-0.0573139	0.575386	0.797688		Otu509	-0.0547039	0.600848	0.808948		Otu898	0.0925286	0.567984	0.851753		Otu904	-0.0121863	0.935046	0.966564
Otu67	0.0705821	0.577302	0.797688		Otu482	-0.0516188	0.604829	0.810584		Otu945	-0.0975196	0.564757	0.851753		Otu368	-0.00998047	0.940493	0.970377
Otu859	-0.0568145	0.575028	0.797688		Otu1181	0.0523774	0.614009	0.812955		Otu230	-0.111375	0.571878	0.854616		Otu37	0.0109633	0.950157	0.976898
Otu98	-0.0753067	0.576564	0.797688		Otu1216	0.0594588	0.618797	0.812955		Otu260	0.0983043	0.58073	0.856147		Otu451	-0.00948909	0.950351	0.976898
Otu127	-0.0829509	0.58135	0.801788		Otu198	0.0563152	0.613712	0.812955		Otu307	-0.0841818	0.582379	0.856147		Otu59	0.00948926	0.952397	0.977181
Otu13	-0.10177	0.585563	0.8061		Otu251	-0.0577617	0.61651	0.812955		Otu324	-0.105765	0.582164	0.856147		Otu101	0.0133775	0.954751	0.977778
Otu217	-0.0517781	0.587449	0.806345		Otu29	0.0655786	0.618252	0.812955		Otu514	-0.0916593	0.582522	0.856147		Otu27	0.0124086	0.961986	0.983364
Otu383	-0.0604501	0.588103	0.806345		Otu328	0.0550851	0.620225	0.812955		Otu588	-0.09069	0.577585	0.856147		Otu427	-0.00637069	0.96579	0.985427
Otu662	0.0504216	0.589001	0.806345		Otu345	0.0606912	0.619404	0.812955		Otu60	-0.0954557	0.581522	0.856147		Otu1094	-0.00587624	0.970422	0.986509
Otu498	-0.0525207	0.596124	0.814592		Otu399	0.054009	0.617945	0.812955		Otu80	0.0829797	0.57974	0.856147		Otu254	0.00674761	0.970425	0.986509
Otu307	-0.0488082	0.602089	0.82059		Otu5	-0.135395	0.6107	0.812955		Otu810	0.0912745	0.580831	0.856147		Otu1134	-0.00253217	0.989399	0.99487
Otu48	0.0565632	0.602725	0.82059		Otu562	-0.0504022	0.621338	0.812955		Otu85	0.132294	0.579239	0.856147		Otu218	-0.00167446	0.992697	0.99487
Otu518	-0.0518898	0.605092	0.822304		Otu573	0.0589076	0.619427	0.812955		Otu201	0.118511	0.58514	0.858139		Otu249	0.00176601	0.992755	0.99487
Otu1036	-0.0511029	0.606305	0.822446		Otu584	-0.0631527	0.611755	0.812955		Otu658	-0.0964527	0.58602	0.858139		Otu267	0.0038474	0.986149	0.99487
Otu278	-0.0553595	0.60768	0.822807		Otu913	-0.0579597	0.612505	0.812955		Otu433	-0.0929649	0.589245	0.861287		Otu280	0.00140431	0.992453	0.99487
Otu407	-0.0541307	0.610737	0.823939		Otu1014	0.0501015	0.623185	0.813886		Otu423	-0.0865702	0.592613	0.864632		Otu447	0.00113023	0.993873	0.99487
Otu463	-0.0536261	0.609907	0.823939		Otu352	-0.0498977	0.626396	0.816593		Otu229	0.151555	0.598529	0.871676		Otu476	0.00266401	0.985626	0.99487
Otu590	-0.0543086	0.621366	0.836758		Otu411	0.0494962	0.629429	0.819057		Otu1162	-0.0766097	0.605396	0.872162		Otu550	-0.00450768	0.98243	0.99487
Otu390	0.0480743	0.623187	0.837689		Otu601	-0.04758	0.635843	0.825905		Otu1250	-0.0884125	0.603895	0.872162		Otu554	0.00140498	0.99487	0.99487
Otu1249	-0.0510597	0.62523	0.837779		Otu261	-0.0430134	0.647944	0.829649		Otu239	0.121174	0.602699	0.872162		Otu1000	-0.0212841	0.899475	NA
Otu581	0.0504844	0.625512	0.837779		Otu271	0.0510866	0.641671	0.829649		Otu382	0.093196	0.600374	0.872162		Otu1001	-0.0679659	0.670148	NA
Otu1232	-0.0500671	0.626867	0.838082		Otu449	0.0495915	0.641588	0.829649		Otu497	-0.0837453	0.604683	0.872162		Otu1002	-0.00877222	0.958504	NA
Otu428	0.0447273	0.62853	0.838794		Otu476	0.045096	0.644121	0.829649		Otu861	-0.0895201	0.603447	0.872162		Otu1003	-0.00568748	0.972878	NA
Otu204	-0.0661936	0.631664	0.839954		Otu546	-0.047811	0.643532	0.829649		Otu109	-0.122099	0.608953	0.874142		Otu1004	0.0269798	0.870696	NA
Otu87	0.0667328	0.631081	0.839954		Otu8	-0.0951751	0.647271	0.829649		Otu266	-0.0930589	0.608464	0.874142		Otu1005	-0.000885188	0.995732	NA
Otu30	-0.0939675	0.634942	0.84027		Otu945	0.0475048	0.647982	0.829649		Otu175	0.0993458	0.612879	0.875556		Otu1006	-0.0119983	0.943258	NA
Otu457	-0.0454523	0.635298	0.84027		Otu950	0.0778756	0.64704	0.829649		Otu353	-0.142568	0.6129	0.875556		Otu1008	-0.0119987	0.942802	NA
Otu606	-0.047882	0.634356	0.84027		Otu1157	0.0450197	0.649529	0.830147		Otu378	0.084712	0.613217	0.875556		Otu1010	-0.0197186	0.904811	NA
Otu298	0.0507275	0.641084	0.843413		Otu133	0.0750766	0.650702	0.830166		Otu289	-0.088169	0.618456	0.876667		Otu1011	-0.00885035	0.957801	NA
Otu450	-0.0486216	0.641038	0.843413		Otu461	0.0447218	0.654889	0.834024		Otu301	0.0766417	0.61841	0.876667		Otu1012	-0.0383519	0.816837	NA
Otu539	0.0470254	0.639822	0.843413		Otu446	-0.045144	0.667444	0.848506		Otu434	-0.114307	0.616665	0.876667		Otu1013	-0.015073	0.92817	NA
Otu129	0.0454107	0.642781	0.843746		Otu37	-0.0491643	0.669982	0.848723		Otu621	-0.0859639	0.619468	0.876667		Otu1014	0.0461532	0.762377	NA
Otu15	0.113073	0.643612	0.843746		Otu440	0.0449571	0.669341	0.848723		Otu950	-0.136739	0.616177	0.876667		Otu1015	-0.26347	0.12098	NA
Otu496	0.0566483	0.645182	0.844312		Otu428	0.0393423	0.675974	0.854803		Otu315	0.0849141	0.620674	0.876826		Otu1016	0.0208007	0.900095	NA
Otu1157	0.0441077	0.649943	0.849045		Otu243	-0.0561459	0.678444	0.856416		Otu957	-0.0860822	0.626865	0.884011		Otu1017	0.0106673	0.948921	NA
Otu1007	0.0590513	0.652406	0.849273		Otu640	-0.0507714	0.683615	0.861427		Otu13	0.140592	0.630975	0.88591		Otu1018	0.00611965	0.970595	NA
Otu54	0.0768387	0.651353	0.849273		Otu1114	0.0423265	0.688807	0.864158		Otu131	0.134575	0.633741	0.88591		Otu1019	-0.0119218	0.943167	NA
Otu1171	0.0410201	0.659698	0.84982		Otu159	0.0596599	0.692209	0.864158		Otu18	0.113929	0.632223	0.88591		Otu1020	0.0343024	0.835698	NA
Otu263	0.0557088	0.659553	0.84982		Otu211	-0.0533278	0.68726	0.864158		Otu335	0.111868	0.631929	0.88591		Otu1022	-0.219236	0.192113	NA
Otu412	-0.0465643	0.656615	0.84982		Otu502	-0.0434013	0.691616	0.864158		Otu860	0.0784248	0.632858	0.88591		Otu1023	0.0107947	0.948309	NA
Otu636	-0.0449434	0.659572	0.84982		Otu526	-0.0407703	0.693014	0.864158		Otu295	-0.0925837	0.638704	0.889743		Otu1024	-0.0119313	0.943122	NA
Otu739	0.065994	0.654293	0.84982		Otu543	0.0407028	0.690669	0.864158		Otu616	-0.0799733	0.638386	0.889743		Otu1025	-0.026633	0.873321	NA
Otu787	-0.0472675	0.659113	0.84982		Otu183	-0.0456421	0.700224	0.871634		Otu796	-0.0905318	0.640248	0.890345		Otu1026	0.0107235	0.948651	NA
Otu196	-0.0522556	0.663819	0.851744		Otu62	-0.0630684	0.701786	0.872063		Otu316	0.0997443	0.643858	0.89278		Otu1028	-0.00172026	0.991751	NA
Otu601	-0.0433013	0.663078	0.851744		Otu538	0.0378324	0.703374	0.872525		Otu581	-0.0806386	0.644228	0.89278		Otu1029	0.00141909	0.993251	NA
Otu976	-0.0477482	0.664636	0.851744		Otu305	0.0438875	0.70669	0.875124		Otu746	-0.0787881	0.645434	0.892906		Otu1030	-0.23972	0.173221	NA
Otu109	0.0643525	0.667763	0.853718		Otu937	0.0383014	0.708842	0.876275		Otu198	-0.0808858	0.64922	0.896595		Otu1031	-0.0149885	0.928569	NA
Otu319	0.0510175	0.668477	0.853718		Otu1160	0.037941	0.716231	0.878494		Otu431	-0.0679925	0.652611	0.899727		Otu1032	0.00757903	0.96369	NA
Otu869	-0.0511841	0.671153	0.855663		Otu124	0.0524581	0.713667	0.878494		Otu422	0.0689109	0.654152	0.900302		Otu1033	-0.0174232	0.91697	NA
Otu541	0.0433903	0.672757	0.856237		Otu240	0.04608	0.71668	0.878494		Otu169	0.0638762	0.657585	0.901928		Otu1034	0.026962	0.870782	NA
Otu488	-0.0397185	0.686483	0.871437		Otu427	-0.0350459	0.716053	0.878494		Otu779	0.0615249	0.656577	0.901928		Otu1037	-0.00573396	0.972657	NA
Otu51	-0.0725698	0.687049	0.871437		Otu662	-0.0341305	0.716763	0.878494		Otu1134	-0.0820533	0.679849	0.907078		Otu1038	0.00835317	0.959765	NA
Otu357	-0.041702	0.697554	0.874299		Otu166	-0.0449851	0.720922	0.882084		Otu1191	-0.0763519	0.672646	0.907078		Otu1039	-0.00574301	0.972832	NA
Otu447	-0.0369287	0.694883	0.874299		Otu654	-0.0368515	0.722525	0.88254		Otu124	0.0928286	0.679132	0.907078		Otu1040	0.00757903	0.96369	NA
Otu55	0.0544601	0.693971	0.874299		Otu81	0.0627836	0.725419	0.884567		Otu192	0.0678592	0.671785	0.907078		Otu1041	-0.178267	0.285911	NA
Otu552	0.0412953	0.693698	0.874299		Otu1124	0.0322729	0.729286	0.886267		Otu206	0.0917483	0.670857	0.907078		Otu1043	0.0533625	0.742579	NA
Otu670	0.039835	0.695948	0.874299		Otu451	-0.0339909	0.728674	0.886267		Otu244	-0.0783097	0.673067	0.907078		Otu1044	-0.024743	0.881936	NA
Otu687	-0.0416326	0.694597	0.874299		Otu294	-0.0372213	0.732115	0.887759		Otu275	-0.06142	0.678648	0.907078		Otu1045	0.289653	0.0593581	NA
Otu7	0.054598	0.69642	0.874299		Otu599	0.0353749	0.735466	0.887759		Otu282	0.0541757	0.680475	0.907078		Otu1047	0.0990417	0.541473	NA
Otu350	-0.0477503	0.699914	0.875778		Otu611	0.0349167	0.735366	0.887759		Otu299	-0.0882037	0.663505	0.907078		Otu1048	0.0138187	0.933873	NA
Otu112	-0.0412342	0.703595	0.878543		Otu980	0.0343155	0.735088	0.887759		Otu326	-0.091987	0.67427	0.907078		Otu1049	0.0207259	0.900456	NA
Otu198	-0.0417175	0.704492	0.878543		Otu1173	0.0324397	0.758228	0.888319		Otu419	-0.0745725	0.674127	0.907078		Otu1050	0.000614203	0.997071	NA
Otu604	-0.0385101	0.706284	0.8793		Otu1211	0.0303391	0.756304	0.888319		Otu439	-0.0746122	0.666777	0.907078		Otu1051	0.0431906	0.795146	NA
Otu143	-0.0495906	0.709221	0.881477		Otu19	-0.0471672	0.756796	0.888319		Otu478	0.0661755	0.666372	0.907078		Otu1052	0.01394	0.933291	NA
Otu420	-0.0397481	0.711355	0.882651		Otu21	-0.0611849	0.754121	0.888319		Otu48	-0.0756857	0.68049	0.907078		Otu1053	0.0398789	0.810522	NA
Otu467	-0.0381124	0.716604	0.886629		Otu296	-0.0375813	0.751135	0.888319		Otu520	-0.0689546	0.675883	0.907078		Otu1054	0.0715657	0.664258	NA
Otu5	-0.0949588	0.717872	0.886629		Otu359	0.0336143	0.745467	0.888319		Otu547	-0.0694674	0.680592	0.907078		Otu1055	-0.0149879	0.929138	NA
Otu543	0.0365743	0.718146	0.886629		Otu364	-0.0308108	0.75823	0.888319		Otu565	0.0687327	0.673984	0.907078		Otu1057	0.0114553	0.945299	NA
Otu11	-0.0592734	0.724833	0.887502		Otu4	-0.0561037	0.753719	0.888319		Otu322	-0.0766427	0.688551	0.908854		Otu1058	-0.0151003	0.928611	NA
Otu25	0.0334057	0.723451	0.887502		Otu435	-0.0361962	0.745377	0.888319		Otu479	0.0654447	0.688732	0.908854		Otu1059	-0.00858638	0.959379	NA
Otu3	0.0337798	0.720409	0.887502		Otu439	-0.0343784	0.746148	0.888319		Otu486	0.0746455	0.684711	0.908854		Otu1060	-0.0150446	0.928304	NA
Otu38	0.0664587	0.723804	0.887502		Otu450	-0.0342717	0.744506	0.888319		Otu587	-0.0683079	0.687026	0.908854		Otu1061	-0.0119376	0.943543	NA
Otu563	-0.0344074	0.724005	0.887502		Otu47	-0.0614136	0.751393	0.888319		Otu592	-0.0673609	0.686522	0.908854		Otu1062	-0.00865769	0.959043	NA
Otu321	-0.0306316	0.727605	0.887965		Otu516	0.0317199	0.754338	0.888319		Otu802	0.0704841	0.684466	0.908854		Otu1063	0.00444101	0.978715	NA
Otu347	-0.0416004	0.726881	0.887965		Otu521	-0.0322066	0.73878	0.888319		Otu1014	-0.0631452	0.699473	0.913237		Otu1064	-0.00877534	0.958489	NA
Otu644	0.0371833	0.728848	0.888022		Otu57	0.0569146	0.741332	0.888319		Otu276	0.0641592	0.694095	0.913237		Otu1065	-0.000699393	0.996631	NA
Otu392	-0.0400657	0.730421	0.88848		Otu577	0.0393219	0.738804	0.888319		Otu293	0.0705742	0.696924	0.913237		Otu1067	-0.203777	0.244336	NA
Otu610	-0.0339965	0.734642	0.892151		Otu750	0.0260242	0.751941	0.888319		Otu474	-0.0686451	0.696698	0.913237		Otu1069	-0.00253492	0.987912	NA
Otu459	-0.0337199	0.738874	0.894363		Otu96	0.0518451	0.753843	0.888319		Otu50	-0.0648975	0.700034	0.913237		Otu107	0.000480435	0.997709	NA
Otu750	-0.027031	0.738639	0.894363		Otu555	0.0309002	0.760876	0.889964		Otu643	-0.0666838	0.69635	0.913237		Otu1070	-0.0335391	0.84211	NA
Otu19	-0.0479367	0.74944	0.899896		Otu92	-0.0334468	0.762469	0.890375		Otu727	-0.0672876	0.698165	0.913237		Otu1071	0.217482	0.166581	NA
Otu325	0.0409507	0.749509	0.899896		Otu1042	0.0322208	0.768666	0.891849		Otu174	0.0853585	0.712698	0.915506		Otu1072	-0.00888905	0.957617	NA
Otu416	0.0308277	0.746823	0.899896		Otu393	0.0315418	0.769951	0.891849		Otu284	0.0481079	0.714321	0.915506		Otu1073	0.0148972	0.927266	NA
Otu547	0.0326664	0.749217	0.899896		Otu503	-0.0295393	0.769116	0.891849		Otu340	0.062202	0.711328	0.915506		Otu1074	0.00136004	0.993532	NA
Otu991	-0.0329867	0.745009	0.899896		Otu541	0.0304188	0.769248	0.891849		Otu45	-0.0855354	0.711971	0.915506		Otu1075	-0.0117703	0.94433	NA
Otu502	0.0332357	0.758158	0.90881		Otu85	-0.0455266	0.765174	0.891849		Otu613	-0.0636506	0.709533	0.915506		Otu1076	-0.00876516	0.958205	NA
Otu116	-0.0444267	0.761711	0.911596		Otu1118	-0.0350446	0.784049	0.89238		Otu63	-0.0970338	0.71034	0.915506		Otu1077	0.0175948	0.915418	NA
Otu1134	0.0354072	0.774254	0.917726		Otu120	-0.0310392	0.78505	0.89238		Otu653	-0.0643362	0.714188	0.915506		Otu1078	-0.00242178	0.988543	NA
Otu121	-0.0388319	0.771996	0.917726		Otu248	-0.0340999	0.785181	0.89238		Otu698	0.0605763	0.714346	0.915506		Otu1079	-0.00481003	0.976935	NA
Otu276	0.029936	0.768301	0.917726		Otu286	-0.0287811	0.777138	0.89238		Otu710	0.0551313	0.70989	0.915506		Otu1080	-0.0334559	0.840752	NA
Otu29	-0.0377161	0.772121	0.917726		Otu3	-0.0272654	0.775934	0.89238		Otu72	-0.0638814	0.712337	0.915506		Otu1081	-0.0211675	0.900019	NA
Otu481	-0.0275098	0.771395	0.917726		Otu335	0.040369	0.786589	0.89238		Otu980	-0.061781	0.70485	0.915506		Otu1082	0.00757874	0.963982	NA
Otu70	0.0475224	0.774054	0.917726		Otu395	0.0268487	0.77886	0.89238		Otu296	0.066923	0.718669	0.916296		Otu1083	-0.015073	0.92817	NA
Otu169	0.0252968	0.777601	0.918036		Otu455	0.0275445	0.781187	0.89238		Otu556	-0.0593447	0.719538	0.916296		Otu1084	-0.0212185	0.899781	NA
Otu233	-0.0315797	0.784821	0.918036		Otu473	-0.0287021	0.779033	0.89238		Otu600	0.0908922	0.717774	0.916296		Otu1085	-0.00577264	0.972473	NA
Otu264	0.0369711	0.784116	0.918036		Otu479	0.0288824	0.780897	0.89238		Otu639	-0.0613948	0.717121	0.916296		Otu1086	-0.0300565	0.857198	NA
Otu34	0.0447167	0.778988	0.918036		Otu498	-0.0271879	0.785757	0.89238		Otu1066	-0.0638183	0.730986	0.917572		Otu1087	-0.0212602	0.899586	NA
Otu466	0.027176	0.782107	0.918036		Otu589	0.0444415	0.771996	0.89238		Otu1124	-0.0514383	0.730184	0.917572		Otu1088	-0.00888905	0.957617	NA
Otu475	0.0265408	0.782691	0.918036		Otu995	0.0302778	0.774408	0.89238		Otu1202	-0.0583712	0.72589	0.917572		Otu1089	-0.0151016	0.928605	NA
Otu562	-0.0277255	0.783408	0.918036		Otu630	0.0356297	0.788154	0.892744		Otu1205	0.051084	0.731428	0.917572		Otu1090	-0.00769033	0.963122	NA
Otu608	0.0287256	0.780909	0.918036		Otu100	0.036146	0.791743	0.894149		Otu153	-0.0704636	0.738945	0.917572		Otu1091	0.0114834	0.944717	NA
Otu66	0.0493837	0.78565	0.918036		Otu557	0.0275006	0.791889	0.894149		Otu350	0.0674024	0.733374	0.917572		Otu1092	-0.0181981	0.913317	NA
Otu1009	0.0283635	0.79097	0.921208		Otu518	-0.0264104	0.793643	0.894325		Otu401	0.0609676	0.738617	0.917572		Otu1093	-0.00577264	0.972473	NA
Otu836	0.0257426	0.792089	0.921208		Otu895	0.0264758	0.79454	0.894325		Otu428	0.0491534	0.73662	0.917572		Otu1095	-0.0212517	0.899626	NA
Otu995	-0.0274005	0.791541	0.921208		Otu216	0.0262747	0.797504	0.896254		Otu458	-0.0523219	0.739744	0.917572		Otu1096	-0.00886039	0.957753	NA
Otu10	-0.0270144	0.804855	0.924567		Otu511	-0.0241757	0.800687	0.898424		Otu55	0.0764215	0.728475	0.917572		Otu1097	-0.00888905	0.957617	NA
Otu1120	-0.0233759	0.80504	0.924567		Otu480	-0.0238232	0.808435	0.9057		Otu599	-0.0599996	0.721941	0.917572		Otu1098	-0.0119598	0.943439	NA
Otu1235	-0.024592	0.806192	0.924567		Otu283	-0.0246391	0.814467	0.908242		Otu602	0.0569332	0.729368	0.917572		Otu1099	0.103868	0.510972	NA
Otu18	0.0384549	0.797467	0.924567		Otu340	0.0250626	0.814505	0.908242		Otu627	-0.0582116	0.731207	0.917572		Otu1101	-0.256609	0.146458	NA
Otu227	-0.0430349	0.802192	0.924567		Otu367	-0.0381805	0.813279	0.908242		Otu690	0.0541558	0.734917	0.917572		Otu1102	-0.0530412	0.752315	NA
Otu293	0.0277131	0.800462	0.924567		Otu358	-0.026431	0.815981	0.908475		Otu696	-0.0792906	0.738212	0.917572		Otu1103	-0.011688	0.944275	NA
Otu499	0.0272645	0.797851	0.924567		Otu558	-0.0330565	0.823662	0.915605		Otu834	0.0586747	0.73224	0.917572		Otu1104	-0.121964	0.469188	NA
Otu519	0.0256191	0.80183	0.924567		Otu280	0.0213504	0.826178	0.915991		Otu895	0.0527683	0.740014	0.917572		Otu1105	-0.140804	0.393766	NA
Otu806	-0.0245248	0.804484	0.924567		Otu317	-0.0393606	0.826564	0.915991		Otu261	0.0473891	0.751174	0.919139		Otu1106	-0.0274474	0.869522	NA
Otu141	0.0317547	0.807992	0.925201		Otu536	-0.0231484	0.828075	0.91625		Otu267	0.0738058	0.748288	0.919139		Otu1107	-0.00882169	0.957937	NA
Otu555	-0.0240495	0.809859	0.925909		Otu547	-0.0216726	0.834302	0.921717		Otu354	0.0543775	0.750991	0.919139		Otu1109	-0.00261083	0.98755	NA
Otu582	-0.024461	0.816963	0.932041		Otu182	0.0284964	0.836722	0.922969		Otu381	-0.0547661	0.744717	0.919139		Otu1110	0.000586197	0.997227	NA
Otu779	0.0198093	0.81899	0.932041		Otu445	-0.0206561	0.842398	0.927802		Otu447	0.0478233	0.751605	0.919139		Otu1111	-0.0468851	0.779287	NA
Otu801	-0.0259357	0.818024	0.932041		Otu481	0.0186652	0.846212	0.930573		Otu526	-0.0540191	0.748942	0.919139		Otu1112	-0.00255384	0.987822	NA
Otu69	0.0361584	0.820827	0.932191		Otu567	-0.0194388	0.849429	0.932681		Otu544	-0.0553971	0.747509	0.919139		Otu1114	-0.238059	0.166945	NA
Otu716	-0.0204244	0.821635	0.932191		Otu1066	0.0209838	0.856068	0.936618		Otu649	0.0517305	0.749351	0.919139		Otu1115	-0.00262086	0.987503	NA
Otu1108	0.0294537	0.834949	0.933608		Otu1202	0.0186599	0.855258	0.936618		Otu894	0.0530189	0.745804	0.919139		Otu1116	-0.00886039	0.957753	NA
Otu12	-0.0311295	0.833171	0.933608		Otu51	0.0327355	0.856934	0.936618		Otu584	0.0609651	0.756562	0.922384		Otu1119	-0.0088896	0.957951	NA
Otu374	0.0236498	0.833615	0.933608		Otu1128	0.018081	0.868565	0.946303		Otu701	-0.0528903	0.755788	0.922384		Otu1121	-0.00577452	0.972683	NA
Otu484	-0.0203983	0.832587	0.933608		Otu408	0.0177242	0.869754	0.946303		Otu416	0.0465831	0.761047	0.925036		Otu1122	0.0588877	0.722192	NA
Otu495	-0.0202088	0.836724	0.933608		Otu499	-0.0180501	0.867531	0.946303		Otu607	0.0508637	0.760916	0.925036		Otu1123	-0.0871503	0.569124	NA
Otu521	-0.0211176	0.824451	0.933608		Otu1220	0.0157673	0.878224	0.948814		Otu583	-0.049738	0.763045	0.926059		Otu1125	0.0839647	0.608991	NA
Otu575	0.0216653	0.833175	0.933608		Otu131	-0.0283075	0.874361	0.948814		Otu498	-0.0478926	0.767947	0.927621		Otu1126	-0.0274026	0.870758	NA
Otu673	0.0218495	0.831354	0.933608		Otu195	-0.0189918	0.878678	0.948814		Otu568	-0.061118	0.767788	0.927621		Otu1127	-0.00573258	0.972881	NA
Otu751	0.024888	0.834046	0.933608		Otu414	0.0184852	0.877287	0.948814		Otu646	-0.0504707	0.768964	0.927621		Otu1129	0.000638187	0.996957	NA
Otu957	-0.0224871	0.831206	0.933608		Otu522	0.015961	0.877445	0.948814		Otu676	-0.0496295	0.768447	0.927621		Otu1130	-0.0272323	0.870525	NA
Otu97	-0.0194637	0.835693	0.933608		Otu389	-0.0151836	0.882141	0.95112		Otu1221	-0.049762	0.772907	0.930976		Otu1131	-0.011996	0.943268	NA
Otu254	0.0221474	0.841849	0.935108		Otu263	0.018651	0.884562	0.951582		Otu492	-0.0461684	0.774524	0.931244		Otu1132	-0.00538039	0.974339	NA
Otu389	-0.0204122	0.839597	0.935108		Otu553	-0.0150449	0.885224	0.951582		Otu83	0.0759346	0.775455	0.931244		Otu1133	-0.00262086	0.987503	NA
Otu79	-0.0358972	0.841419	0.935108		Otu1108	-0.0203611	0.888117	0.951839		Otu139	-0.186939	0.779151	0.934282		Otu1135	-0.0509757	0.761779	NA
Otu160	0.0259695	0.852384	0.945395		Otu201	-0.019212	0.88701	0.951839		Otu355	-0.0477002	0.782359	0.935011		Otu1136	-0.00885035	0.957801	NA
Otu439	0.0190794	0.855179	0.947079		Otu256	-0.0175997	0.89356	0.956242		Otu364	0.0422758	0.787077	0.935011		Otu1137	-0.0119987	0.942802	NA
Otu1	-0.0223645	0.856584	0.947221		Otu177	-0.0172089	0.900177	0.961888		Otu535	0.0433231	0.784706	0.935011		Otu1138	-0.00577264	0.972473	NA
Otu458	0.0167306	0.860825	0.949584		Otu776	0.0114464	0.906592	0.967301		Otu553	-0.0467397	0.782906	0.935011		Otu1139	-0.00888905	0.957617	NA
Otu599	-0.0180089	0.86128	0.949584		Otu1248	0.0114233	0.911879	0.969095		Otu677	-0.0470229	0.785404	0.935011		Otu1140	-0.00577264	0.972473	NA
Otu88	-0.0192689	0.863404	0.950513		Otu223	-0.0115978	0.91171	0.969095		Otu679	-0.0465174	0.787354	0.935011		Otu1141	-0.0181981	0.913317	NA
Otu135	-0.0190856	0.876182	0.953801		Otu896	-0.0113093	0.912328	0.969095		Otu776	-0.0421774	0.78793	0.935011		Otu1142	0.0337457	0.834963	NA
Otu282	0.013091	0.87409	0.953801		Otu66	-0.0199843	0.914147	0.969591		Otu686	-0.0457316	0.789625	0.935635		Otu1143	-0.0274514	0.870532	NA
Otu340	-0.0162525	0.876674	0.953801		Otu1117	-0.0109959	0.919078	0.971946		Otu291	-0.0519423	0.798596	0.936817		Otu1144	-0.0181981	0.913317	NA
Otu346	-0.0185389	0.876433	0.953801		Otu371	-0.00968624	0.918356	0.971946		Otu343	-0.0489298	0.797092	0.936817		Otu1145	-0.00577264	0.972473	NA
Otu426	-0.0262277	0.874897	0.953801		Otu1205	0.00930938	0.921665	0.973246		Otu358	0.0463737	0.796815	0.936817		Otu1146	0.122846	0.410063	NA
Otu509	0.0164117	0.873885	0.953801		Otu265	-0.00992444	0.932662	0.977659		Otu507	0.0454593	0.794642	0.936817		Otu1147	-0.35179	0.0566943	NA
Otu748	-0.017189	0.869994	0.953801		Otu337	0.00973345	0.932065	0.977659		Otu51	-0.0726487	0.794115	0.936817		Otu1148	-0.00573396	0.972657	NA
Otu847	0.017623	0.867778	0.953801		Otu383	0.00994237	0.930325	0.977659		Otu593	-0.0421844	0.798358	0.936817		Otu1149	-0.00577264	0.972473	NA
Otu2	0.0323184	0.885472	0.961896		Otu629	-0.0102764	0.9287	0.977659		Otu657	0.0339157	0.798809	0.936817		Otu1150	-0.0150577	0.928811	NA
Otu284	-0.0116024	0.886708	0.961896		Otu943	-0.012815	0.930313	0.977659		Otu254	-0.0483282	0.800414	0.937327		Otu1152	-0.00885035	0.957801	NA
Otu327	0.0138052	0.890096	0.964163		Otu369	-0.0128068	0.938357	0.981032		Otu110	-0.0472407	0.806531	0.939179		Otu1153	0.00755077	0.963826	NA
Otu1248	-0.0127313	0.900272	0.967818		Otu422	0.00755468	0.938617	0.981032		Otu115	-0.0435804	0.809536	0.939179		Otu1154	-0.00880385	0.958022	NA
Otu269	0.0153459	0.897279	0.967818		Otu1171	0.00670174	0.94344	0.982695		Otu1182	-0.0356395	0.812668	0.939179		Otu1155	0.0106673	0.948921	NA
Otu328	0.0135216	0.901297	0.967818		Otu442	-0.00718864	0.942415	0.982695		Otu1248	0.0402618	0.804076	0.939179		Otu1156	-0.00259249	0.987638	NA
Otu624	-0.0132037	0.896917	0.967818		Otu585	0.00694829	0.944319	0.982695		Otu339	0.0399568	0.81372	0.939179		Otu1157	-0.0880507	0.568178	NA
Otu694	0.0115915	0.900701	0.967818		Otu288	-0.00719169	0.955173	0.991123		Otu634	0.0400851	0.810403	0.939179		Otu1158	-0.0971303	0.554155	NA
Otu8	0.0254627	0.901187	0.967818		Otu36	-0.0114328	0.956565	0.991123		Otu748	0.0395585	0.812175	0.939179		Otu1159	-0.0156927	0.924994	NA
Otu322	-0.0131758	0.907259	0.969897		Otu517	0.00561318	0.955994	0.991123		Otu75	-0.0697195	0.806928	0.939179		Otu1160	-0.102772	0.530712	NA
Otu471	-0.0121481	0.907269	0.969897		Otu11	0.00417662	0.980486	0.993072		Otu906	-0.0361801	0.807901	0.939179		Otu1161	-0.0243422	0.884191	NA
Otu556	0.0116929	0.908461	0.969897		Otu1134	-0.00387298	0.975315	0.993072		Otu99	0.0656735	0.805614	0.939179		Otu1163	-0.00571635	0.972957	NA
Otu758	-0.0105365	0.905278	0.969897		Otu1146	0.00222083	0.982439	0.993072		Otu453	0.0368485	0.82178	0.947117		Otu1164	-0.0880036	0.6	NA
Otu191	-0.0171424	0.911208	0.971431		Otu171	0.0064444	0.964752	0.993072		Otu1146	-0.035657	0.825812	0.948377		Otu1165	-0.0119987	0.942802	NA
Otu596	0.011293	0.914622	0.972674		Otu233	-0.00584026	0.960553	0.993072		Otu234	-0.0471908	0.828012	0.948377		Otu1166	-0.00577264	0.972473	NA
Otu763	-0.0130029	0.916306	0.972674		Otu234	0.00559107	0.966856	0.993072		Otu414	0.0391532	0.82641	0.948377		Otu1168	-0.00262086	0.987503	NA
Otu988	0.0116792	0.915361	0.972674		Otu258	0.0055107	0.964916	0.993072		Otu417	0.0385522	0.826837	0.948377		Otu1169	0.0170478	0.91848	NA
Otu397	-0.0111226	0.919539	0.974711		Otu267	-0.00438148	0.976803	0.993072		Otu95	0.0540402	0.828794	0.948377		Otu1170	0.0137905	0.934008	NA
Otu111	0.0149873	0.922524	0.97542		Otu325	0.00466457	0.971507	0.993072		Otu1239	-0.0425358	0.832788	0.948745		Otu1172	-0.0382395	0.819312	NA
Otu895	0.00975197	0.922837	0.97542		Otu377	-0.00255121	0.980401	0.993072		Otu145	-0.0370561	0.839775	0.948745		Otu1173	-0.112014	0.501348	NA
Otu1035	0.00810872	0.932066	0.977916		Otu416	-0.00200576	0.983501	0.993072		Otu271	-0.0358631	0.838341	0.948745		Otu1174	0.000594947	0.997163	NA
Otu1123	0.00882471	0.927779	0.977916		Otu45	-0.00366963	0.980148	0.993072		Otu334	-0.0312809	0.838926	0.948745		Otu1175	0.00447694	0.978715	NA
Otu1211	0.00808284	0.933106	0.977916		Otu510	-0.00270175	0.980206	0.993072		Otu52	-0.0459719	0.837184	0.948745		Otu1176	0.0269991	0.870604	NA
Otu286	-0.00895888	0.928753	0.977916		Otu52	0.00288185	0.983845	0.993072		Otu626	-0.0343269	0.83779	0.948745		Otu1177	0.0138286	0.933825	NA
Otu72	0.00906331	0.932961	0.977916		Otu694	-0.00237529	0.97973	0.993072		Otu644	0.0355232	0.834594	0.948745		Otu1178	0.183334	0.248596	NA
Otu885	-0.0104546	0.929186	0.977916		Otu710	0.00430934	0.964114	0.993072		Otu711	-0.0349525	0.837247	0.948745		Otu1179	0.00198117	0.990549	NA
Otu649	-0.00829223	0.934447	0.977941		Otu72	-0.00276475	0.979806	0.993072		Otu904	0.0311726	0.839221	0.948745		Otu1180	-0.00880101	0.958368	NA
Otu279	-0.00877811	0.945106	0.982717		Otu813	0.00200213	0.984762	0.993072		Otu559	-0.0305956	0.846728	0.955253		Otu1181	0.0786315	0.610471	NA
Otu349	0.00780891	0.943068	0.982717		Otu99	0.00700995	0.967395	0.993072		Otu543	-0.0308841	0.84981	0.957381		Otu1183	0.000632199	0.996986	NA
Otu472	-0.00756261	0.941703	0.982717		Otu1027	0.00136126	0.988672	0.993217		Otu203	-0.0365198	0.854928	0.961794		Otu1184	0.000642295	0.996938	NA
Otu49	-0.0114201	0.945633	0.982717		Otu197	0.00162275	0.990446	0.993217		Otu542	0.0313186	0.856464	0.962171		Otu1185	-0.00259224	0.987737	NA
Otu819	-0.00954572	0.942193	0.982717		Otu38	-0.00270382	0.988647	0.993217		Otu4	0.0488916	0.860285	0.962414		Otu1186	0.0331985	0.837634	NA
Otu291	-0.00782903	0.951092	0.982961		Otu488	-0.00121831	0.990246	0.993217		Otu762	0.0310121	0.858686	0.962414		Otu1187	0.0044661	0.978767	NA
Otu320	-0.00781468	0.94828	0.982961		Otu779	-0.00066569	0.993946	0.995335		Otu787	0.0318775	0.859398	0.962414		Otu1188	0.0367696	0.825016	NA
Otu393	-0.00648785	0.951167	0.982961		Otu361	-0.000115612	0.999033	0.999033		Otu1041	-0.0282287	0.865447	0.962809		Otu1189	0.0684688	0.677898	NA
Otu674	-0.00626571	0.9511	0.982961		Otu1000	0.023863	0.828141	NA		Otu216	-0.0277675	0.864824	0.962809		Otu1190	-0.0146804	0.930026	NA
Otu353	0.0100924	0.953852	0.98336		Otu1002	-0.00408449	0.970308	NA		Otu218	-0.0330022	0.862944	0.962809		Otu1191	-0.071817	0.679091	NA
Otu938	0.00575412	0.954204	0.98336		Otu1003	-0.00721686	0.947583	NA		Otu519	0.0279423	0.864627	0.962809		Otu1193	-0.0279347	0.866828	NA
Otu181	-0.00446665	0.961406	0.983949		Otu1004	-0.0123411	0.910393	NA		Otu294	0.0285599	0.867441	0.96369		Otu1194	-0.0497626	0.769259	NA
Otu275	-0.00480595	0.95798	0.983949		Otu1005	0.0258774	0.813209	NA		Otu557	0.0272375	0.869161	0.964263		Otu1195	0.01111	0.946796	NA
Otu355	0.00522329	0.960139	0.983949		Otu1006	0.0145265	0.894981	NA		Otu421	0.0274351	0.876028	0.965901		Otu1196	-0.00262086	0.987503	NA
Otu449	-0.00572316	0.956253	0.983949		Otu1008	0.0145275	0.894973	NA		Otu541	-0.0256772	0.877432	0.965901		Otu1197	-0.0301519	0.856307	NA
Otu710	-0.00461403	0.960949	0.983949		Otu1010	0.0366014	0.734529	NA		Otu567	-0.0260421	0.875298	0.965901		Otu1198	0.0138848	0.933555	NA
Otu527	0.00795948	0.967004	0.988315		Otu1011	0.00621945	0.954898	NA		Otu624	-0.0259797	0.874371	0.965901		Otu1199	-0.00568577	0.973102	NA
Otu1146	-0.00334258	0.973198	0.989302		Otu1012	4.67e-05	0.999652	NA		Otu675	-0.0269403	0.874587	0.965901		Otu1200	0.0331705	0.842708	NA
Otu427	0.00293983	0.975306	0.989302		Otu1013	0.0124667	0.909671	NA		Otu758	0.0219151	0.877873	0.965901		Otu1201	0.000547691	0.997389	NA
Otu542	-0.00347622	0.973264	0.989302		Otu1016	-0.0111897	0.918572	NA		Otu1001	-0.0246683	0.880388	0.966872		Otu1202	-0.0303662	0.848462	NA
Otu81	0.00582654	0.973646	0.989302		Otu1017	0.00308787	0.977607	NA		Otu189	0.0338072	0.881169	0.966872		Otu1203	-0.0207893	0.900191	NA
Otu83	-0.0048246	0.975969	0.989302		Otu1018	0.0146124	0.893283	NA		Otu1232	-0.023834	0.888043	0.967687		Otu1204	-0.00573396	0.972657	NA
Otu939	0.00318505	0.975749	0.989302		Otu1019	0.00418093	0.969628	NA		Otu387	0.0234841	0.889016	0.967687		Otu1206	-0.00577264	0.972473	NA
Otu206	-0.00350981	0.978785	0.990803		Otu1020	-0.0128256	0.906116	NA		Otu555	-0.0231868	0.886021	0.967687		Otu1207	-0.00571561	0.972745	NA
Otu309	-0.00263449	0.981357	0.992053		Otu1023	0.00308755	0.97761	NA		Otu655	-0.024244	0.886427	0.967687		Otu1208	-0.005744	0.97261	NA
Otu745	0.00223562	0.98347	0.992836		Otu1024	0.00418686	0.969585	NA		Otu750	0.0183924	0.885507	0.967687		Otu1209	-0.00882169	0.957937	NA
Otu461	0.00165333	0.986581	0.994623		Otu1025	0.00944976	0.931143	NA		Otu813	0.0232318	0.88916	0.967687		Otu1210	0.0238078	0.88577	NA
Otu497	0.00135447	0.989089	0.995799		Otu1026	-0.00721727	0.947579	NA		Otu1027	0.0204503	0.893246	0.969498		Otu1212	-0.0619986	0.711397	NA
Otu570	-0.000838084	0.993141	0.998523		Otu1028	0.0104161	0.92437	NA		Otu546	0.0224743	0.892546	0.969498		Otu1213	-0.00888905	0.957617	NA
Otu1022	-0.000174323	0.998641	0.998899		Otu1029	0.00215901	0.984291	NA		Otu92	-0.0231928	0.894865	0.969942		Otu1214	-0.00234866	0.988888	NA
Otu223	0.000542683	0.995801	0.998899		Otu1030	0.234583	0.0367472	NA		Otu1073	0.0216246	0.898374	0.972429		Otu1215	-0.0305094	0.856235	NA
Otu403	0.000437229	0.996731	0.998899		Otu1031	-0.00296466	0.978406	NA		Otu678	-0.0212598	0.900094	0.972976		Otu1217	0.0169586	0.918908	NA
Otu513	-0.00014123	0.998899	0.998899		Otu1032	0.00105991	0.992301	NA		Otu1035	0.0167816	0.913477	0.973054		Otu1218	-0.00691043	0.966951	NA
Otu1000	-0.00172022	0.987309	NA		Otu1033	0.00527218	0.961635	NA		Otu11	-0.0232055	0.930482	0.973054		Otu1219	0.0269244	0.870962	NA
Otu1002	0.0263384	0.807682	NA		Otu1034	-0.00721685	0.947582	NA		Otu1157	0.0183707	0.906113	0.973054		Otu1221	0.115676	0.465397	NA
Otu1003	0.0222802	0.836968	NA		Otu1037	0.00308836	0.977604	NA		Otu181	0.0156551	0.916154	0.973054		Otu1222	-0.0181995	0.913997	NA
Otu1004	0.0263393	0.807673	NA		Otu1038	0.0114784	0.916531	NA		Otu183	0.0158089	0.932738	0.973054		Otu1223	-0.00870269	0.958502	NA
Otu1005	0.00654935	0.951579	NA		Otu1039	0.00308744	0.97761	NA		Otu235	0.014946	0.926592	0.973054		Otu1224	-0.00877596	0.958154	NA
Otu1006	-0.00597402	0.956034	NA		Otu1040	0.00105897	0.992308	NA		Otu259	0.0165691	0.910526	0.973054		Otu1225	-0.0119991	0.943254	NA
Otu1008	0.0182122	0.866512	NA		Otu1041	0.0699828	0.505688	NA		Otu26	-0.023962	0.931034	0.973054		Otu1226	-0.0119672	0.943404	NA
Otu1010	-0.0498766	0.638571	NA		Otu1043	-0.00556003	0.959117	NA		Otu286	-0.017158	0.916269	0.973054		Otu1227	-0.00259205	0.987738	NA
Otu1011	-0.0140345	0.896955	NA		Otu1044	0.00463774	0.965798	NA		Otu29	-0.0228781	0.912161	0.973054		Otu1229	0.0807996	0.621567	NA
Otu1012	-0.0333086	0.752236	NA		Otu1045	-0.155628	0.137216	NA		Otu297	0.0164925	0.927035	0.973054		Otu1230	-0.00577264	0.972473	NA
Otu1013	0.0183019	0.865682	NA		Otu1047	-0.0155511	0.88583	NA		Otu3	-0.0141593	0.926087	0.973054		Otu1231	0.0684007	0.678207	NA
Otu1016	0.010376	0.923507	NA		Otu1048	-0.00521411	0.962171	NA		Otu302	-0.0145563	0.935835	0.973054		Otu1232	0.0587691	0.712004	NA
Otu1017	-0.00201541	0.985171	NA		Otu1049	-0.00095848	0.993028	NA		Otu344	0.01554	0.935774	0.973054		Otu1233	0.0138761	0.933036	NA
Otu1018	-0.020515	0.84828	NA		Otu1050	-0.0186294	0.865203	NA		Otu352	0.0157036	0.92377	0.973054		Otu1234	-0.00881064	0.958323	NA
Otu1019	-0.021898	0.839662	NA		Otu1051	-0.0377025	0.729619	NA		Otu385	0.0191584	0.920146	0.973054		Otu1235	-0.171578	0.288788	NA
Otu1020	-0.00876424	0.934899	NA		Otu1052	-0.0256743	0.814565	NA		Otu395	0.0167763	0.911196	0.973054		Otu1236	-0.00877537	0.958489	NA
Otu1023	0.00605693	0.955452	NA		Otu1053	-0.00408506	0.970304	NA		Otu413	-0.0166685	0.923881	0.973054		Otu1237	-0.00262086	0.987503	NA
Otu1024	0.00222206	0.983617	NA		Otu1054	-0.0244786	0.822748	NA		Otu435	0.0150627	0.929058	0.973054		Otu1238	0.039542	0.807203	NA
Otu1025	-0.0251829	0.815174	NA		Otu1055	-0.00296382	0.978414	NA		Otu449	0.0134444	0.93661	0.973054		Otu1240	-0.00577264	0.972473	NA
Otu1026	0.0142313	0.895432	NA		Otu1057	0.00325319	0.976287	NA		Otu464	-0.0132154	0.929849	0.973054		Otu1241	0.0137905	0.934008	NA
Otu1028	-0.0136777	0.899294	NA		Otu1058	0.0176455	0.872564	NA		Otu483	-0.0172343	0.917009	0.973054		Otu1242	-0.0119987	0.942802	NA
Otu1029	-0.013677	0.899302	NA		Otu1059	-0.0395806	0.716334	NA		Otu549	0.0139919	0.933105	0.973054		Otu1243	-0.0212337	0.898819	NA
Otu1031	-0.0336078	0.755719	NA		Otu1060	0.00730374	0.946949	NA		Otu604	-0.0169651	0.917999	0.973054		Otu1244	0.141272	0.357264	NA
Otu1032	-0.00992029	0.92701	NA		Otu1061	0.0041846	0.969602	NA		Otu637	-0.0177036	0.916729	0.973054		Otu1245	0.0169487	0.918956	NA
Otu1033	-0.00566019	0.958232	NA		Otu1062	-0.019402	0.859215	NA		Otu68	-0.0206154	0.933798	0.973054		Otu1246	-0.0788765	0.633072	NA
Otu1034	0.014231	0.895433	NA		Otu1063	0.00934595	0.932245	NA		Otu691	-0.0194528	0.908588	0.973054		Otu1247	-0.0212878	0.898656	NA
Otu1037	0.00195327	0.985637	NA		Otu1064	-0.00920814	0.933056	NA		Otu728	0.0196611	0.907759	0.973054		Otu1248	-0.00486543	0.975448	NA
Otu1038	0.0225138	0.83463	NA		Otu1067	0.229816	0.0412659	NA		Otu87	-0.0262398	0.905501	0.973054		Otu1249	-0.178413	0.285487	NA
Otu1039	0.0060574	0.955448	NA		Otu1069	-0.0103566	0.924865	NA		Otu98	-0.0185478	0.931247	0.973054		Otu1250	-0.0626586	0.700189	NA
Otu1040	0.0142323	0.895424	NA		Otu107	0.00198183	0.985654	NA		Otu317	0.0202211	0.941872	0.973751		Otu1251	-0.00577264	0.972473	NA
Otu1043	-0.00458969	0.965812	NA		Otu1070	0.0310414	0.777096	NA		Otu455	-0.0116546	0.941362	0.973751		Otu127	-0.065467	NA	NA
Otu1044	0.0154042	0.885094	NA		Otu1071	-0.0578831	0.590465	NA		Otu509	-0.0121167	0.943359	0.973751		Otu154	-0.223259	0.208126	NA
Otu1045	0.0390847	0.712012	NA		Otu1072	0.0114002	0.917522	NA		Otu601	0.0116801	0.942217	0.973751		Otu179	0.0324344	NA	NA
Otu1047	0.00353038	0.973644	NA		Otu1073	-0.0519136	0.62328	NA		Otu818	-0.0128815	0.939397	0.973751		Otu185	0.0559621	0.734089	NA
Otu1048	0.0060575	0.955447	NA		Otu1074	0.00730716	0.946925	NA		Otu612	-0.011356	0.945813	0.974116		Otu190	0.364787	NA	NA
Otu1049	-0.00975255	0.928145	NA		Otu1075	-0.0264002	0.808842	NA		Otu897	0.0125135	0.946145	0.974116		Otu225	0.000519076	0.997525	NA
Otu1050	0.0182121	0.866514	NA		Otu1076	-0.00920809	0.933053	NA		Otu574	-0.0106005	0.950053	0.976884		Otu266	0.414609	0.00736653	NA
Otu1051	0.00642926	0.95253	NA		Otu1077	0.00730308	0.946953	NA		Otu36	-0.0192774	0.952428	0.97807		Otu301	-0.0968392	0.531982	NA
Otu1052	-0.00975128	0.928154	NA		Otu1078	-0.0256729	0.814581	NA		Otu910	0.00899175	0.953729	0.978152		Otu305	-0.364389	0.056453	NA
Otu1053	0.0263412	0.807663	NA		Otu1079	0.0135245	0.901863	NA		Otu642	-0.00918143	0.956376	0.979613		Otu306	-0.0733385	NA	NA
Otu1054	0.0184813	0.86403	NA		Otu1080	0.0287309	0.790926	NA		Otu1235	0.00789727	0.960609	0.982379		Otu310	-0.0161862	0.92331	NA
Otu1055	0.00642778	0.952542	NA		Otu1081	0.00837979	0.939038	NA		Otu280	-0.00722193	0.962756	0.982379		Otu312	0.0176139	0.915102	NA
Otu1057	-0.00143405	0.989391	NA		Otu1082	0.0010579	0.992316	NA		Otu615	-0.0077513	0.962511	0.982379		Otu329	-0.0151044	0.928592	NA
Otu1058	-0.0179723	0.868199	NA		Otu1083	0.0124657	0.909681	NA		Otu674	-0.00696468	0.966221	0.984661		Otu332	-0.157325	0.376995	NA
Otu1059	-0.0292736	0.78599	NA		Otu1084	0.0135202	0.901897	NA		Otu134	0.00786585	0.969189	0.985179		Otu337	-0.162399	NA	NA
Otu1060	0.0223604	0.836173	NA		Otu1085	0.00826811	0.940154	NA		Otu277	0.00714892	0.968816	0.985179		Otu348	-0.00877562	0.958487	NA
Otu1061	-0.00581522	0.957146	NA		Otu1086	0.0176584	0.871814	NA		Otu186	0.00774132	0.970429	0.985189		Otu355	0.307495	0.044612	NA
Otu1062	-0.00157887	0.988336	NA		Otu1087	0.0186864	0.864869	NA		Otu320	-0.00623009	0.976212	0.988554		Otu357	0.249193	0.11494	NA
Otu1063	0.0101496	0.92537	NA		Otu1088	0.0114016	0.917512	NA		Otu964	0.00508372	0.975351	0.988554		Otu360	0.109845	0.471114	NA
Otu1064	-0.0017224	0.987293	NA		Otu1089	0.0176463	0.872554	NA		Otu308	-0.00548122	0.977471	0.988579		Otu366	0.00676073	0.967787	NA
Otu1067	-0.2853	0.00898371	NA		Otu1090	0.00635344	0.953692	NA		Otu631	0.00417307	0.980141	0.990029		Otu373	0.140705	0.380999	NA
Otu1069	-0.0100891	0.925873	NA		Otu1091	0.00325302	0.976288	NA		Otu1238	-0.00327091	0.98469	0.991578		Otu374	-0.197792	0.288202	NA
Otu107	0.00992438	0.927216	NA		Otu1092	0.0207573	0.850274	NA		Otu177	-0.00335027	0.987864	0.991578		Otu386	0.035773	NA	NA
Otu1070	-0.0372526	0.729722	NA		Otu1093	0.0082675	0.940159	NA		Otu338	0.00260348	0.987463	0.991578		Otu394	0.135487	0.402222	NA
Otu1071	-0.0585095	0.583541	NA		Otu1095	0.0186813	0.864908	NA		Otu466	0.00286008	0.9856	0.991578		Otu405	-0.303046	0.0658192	NA
Otu1072	-0.0100889	0.925873	NA		Otu1096	0.00621985	0.954895	NA		Otu516	0.00273151	0.986405	0.991578		Otu406	-0.262011	0.137625	NA
Otu1073	-0.0838663	0.423735	NA		Otu1097	0.0113992	0.917531	NA		Otu311	0.00236039	0.98987	0.992347		Otu408	-0.16308	0.343594	NA
Otu1074	-0.00975686	0.928116	NA		Otu1098	0.00934707	0.932238	NA		Otu605	0.00150149	0.99287	0.994112		Otu409	0.000480435	0.997709	NA
Otu1075	-0.0133226	0.90165	NA		Otu1102	0.0267852	0.805523	NA		Otu688	-0.000287087	0.998656	0.998656		Otu414	-0.423268	0.0248521	NA
Otu1076	-0.00172427	0.987279	NA		Otu1103	0.0041849	0.9696	NA		Otu1000	-0.0259667	0.882295	NA		Otu420	-0.131021	0.440271	NA
Otu1077	-0.00975182	0.928151	NA		Otu1104	0.0617598	0.563239	NA		Otu1002	0.0400205	0.816917	NA		Otu422	-0.217592	0.173562	NA
Otu1078	-0.0258104	0.811399	NA		Otu1105	0.107801	0.308706	NA		Otu1003	-0.0103658	0.952528	NA		Otu425	-0.193016	0.228328	NA
Otu1079	-0.00157827	0.98834	NA		Otu1106	0.0300544	0.784375	NA		Otu1004	-0.0103188	0.952743	NA		Otu429	-0.319699	0.0799959	NA
Otu1080	-0.00414402	0.969011	NA		Otu1107	0.00105931	0.992306	NA		Otu1005	-0.0381834	0.82618	NA		Otu430	-0.122815	0.474376	NA
Otu1081	-0.0374923	0.72839	NA		Otu1109	-5.12e-05	0.999629	NA		Otu1006	-0.0166834	0.924249	NA		Otu433	-0.37369	0.0343779	NA
Otu1082	0.0142308	0.895437	NA		Otu1110	-0.013505	0.902162	NA		Otu1008	-0.0166859	0.923634	NA		Otu437	-0.458155	0.0148794	NA
Otu1083	-0.021899	0.839655	NA		Otu1111	0.0156779	0.88478	NA		Otu1010	-0.0707883	0.683976	NA		Otu439	-0.0530563	0.748957	NA
Otu1084	0.014436	0.893656	NA		Otu1112	-0.0103576	0.924857	NA		Otu1011	0.00451177	0.979218	NA		Otu440	-0.297534	0.0839793	NA
Otu1085	0.00195231	0.985644	NA		Otu1115	-5.17e-05	0.999625	NA		Otu1012	-0.091559	0.600339	NA		Otu443	-0.202531	0.233778	NA
Otu1086	0.0066715	0.950609	NA		Otu1116	0.0062196	0.954897	NA		Otu1013	-0.0197558	0.909624	NA		Otu449	-0.167181	0.32653	NA
Otu1087	0.0183926	0.864849	NA		Otu1119	0.0114009	0.917517	NA		Otu1016	0.0193785	0.910443	NA		Otu450	0.316265	0.0374217	NA
Otu1088	0.00605741	0.955448	NA		Otu1121	0.00826861	0.940151	NA		Otu1017	-0.010422	0.952272	NA		Otu454	-0.265563	0.105567	NA
Otu1089	0.00618066	0.954482	NA		Otu1122	-0.0123421	0.910388	NA		Otu1018	-0.0471861	0.787651	NA		Otu455	-0.0385477	0.801667	NA
Otu1090	-0.0095828	0.929306	NA		Otu1125	-0.0213452	0.845067	NA		Otu1019	0.0192708	0.910941	NA		Otu457	0.0152195	0.9191	NA
Otu1091	0.00642665	0.952548	NA		Otu1126	0.0248728	0.820667	NA		Otu1020	0.00101111	0.995351	NA		Otu459	-0.422165	0.0134541	NA
Otu1092	0.0102616	0.924447	NA		Otu1127	0.00308768	0.977608	NA		Otu1023	-0.0102767	0.952934	NA		Otu46	0.0509684	0.757422	NA
Otu1093	0.00195416	0.98563	NA		Otu1129	-0.00319775	0.976829	NA		Otu1024	0.00143457	0.99339	NA		Otu461	-0.128345	0.415232	NA
Otu1095	-0.0297134	0.783412	NA		Otu1130	0.0145733	0.894105	NA		Otu1025	-0.0131835	0.939248	NA		Otu462	-0.271668	0.127901	NA
Otu1096	-0.00597227	0.956047	NA		Otu1131	0.0145252	0.89499	NA		Otu1026	-0.0103579	0.952564	NA		Otu463	-0.275443	0.111794	NA
Otu1097	-0.0100876	0.925883	NA		Otu1132	0.00308829	0.977604	NA		Otu1028	-0.00475604	0.978082	NA		Otu465	-0.0166328	0.926312	NA
Otu1098	-0.0179733	0.86819	NA		Otu1133	-5.16e-05	0.999626	NA		Otu1029	0.0161981	0.925688	NA		Otu468	-0.0995259	0.524172	NA
Otu1102	0.0700713	0.512635	NA		Otu1135	0.044227	0.685722	NA		Otu1031	-0.0196609	0.910054	NA		Otu469	-0.052117	0.756625	NA
Otu1103	-0.00581461	0.957151	NA		Otu1136	0.00622121	0.954886	NA		Otu1032	-0.0135053	0.938166	NA		Otu470	-0.223413	0.170718	NA
Otu1105	-0.051329	0.619251	NA		Otu1137	0.0145285	0.894968	NA		Otu1033	-0.0220128	0.899305	NA		Otu471	-0.134842	0.435551	NA
Otu1106	0.0103714	0.923542	NA		Otu1138	0.00826773	0.940157	NA		Otu1034	0.00770488	0.964522	NA		Otu473	-0.177033	0.286051	NA
Otu1107	0.0142305	0.895437	NA		Otu1139	0.0114014	0.917513	NA		Otu1037	0.00762744	0.96488	NA		Otu477	-0.300144	0.0910573	NA
Otu1109	0.00195399	0.985632	NA		Otu1140	0.00826814	0.940154	NA		Otu1038	-0.0289437	0.867852	NA		Otu478	-0.166055	0.291785	NA
Otu1110	-0.00201733	0.985156	NA		Otu1141	0.0207607	0.850254	NA		Otu1039	-0.0104262	0.952631	NA		Otu479	-0.140191	0.397286	NA
Otu1111	0.0232703	0.826956	NA		Otu1142	0.0108386	0.919337	NA		Otu1040	-0.0135053	0.938166	NA		Otu48	-0.131023	0.464087	NA
Otu1112	-0.00597412	0.956034	NA		Otu1143	0.0300598	0.784343	NA		Otu1043	-0.0111689	0.948225	NA		Otu482	-0.0414861	0.790577	NA
Otu1115	-0.00613062	0.954943	NA		Otu1144	0.0207582	0.85027	NA		Otu1044	0.00887194	0.958758	NA		Otu484	-0.0139691	0.927339	NA
Otu1116	-0.0140338	0.89696	NA		Otu1145	0.00826788	0.940156	NA		Otu1047	-0.0469709	0.789054	NA		Otu487	-0.471003	0.00397311	NA
Otu1119	-0.0100896	0.925867	NA		Otu1148	0.00308761	0.977609	NA		Otu1048	-0.00726747	0.966713	NA		Otu488	-0.0438958	0.776454	NA
Otu1121	0.00195393	0.985632	NA		Otu1149	0.00826696	0.940162	NA		Otu1049	-0.016575	0.924137	NA		Otu489	0.423265	0.00972434	NA
Otu1122	0.0263395	0.807675	NA		Otu1150	0.0124622	0.909706	NA		Otu1050	0.0318096	0.853612	NA		Otu492	-0.300745	0.0700286	NA
Otu1125	0.0145274	0.892849	NA		Otu1152	0.00622038	0.954891	NA		Otu1051	0.0257413	0.882214	NA		Otu493	-0.0851766	NA	NA
Otu1126	-0.0374936	0.728377	NA		Otu1153	0.00622014	0.954893	NA		Otu1052	0.0109139	0.949769	NA		Otu495	-0.244127	0.128128	NA
Otu1127	-0.00201495	0.985174	NA		Otu1154	-0.00408427	0.970309	NA		Otu1053	-0.0134574	0.938871	NA		Otu497	-0.0469513	0.760439	NA
Otu1129	-0.00216214	0.984113	NA		Otu1155	0.0030867	0.977616	NA		Otu1054	-0.0133141	0.939518	NA		Otu498	-0.0214998	0.889648	NA
Otu1130	-0.0133235	0.90163	NA		Otu1156	-0.00521264	0.962182	NA		Otu1055	-0.0196578	0.910777	NA		Otu499	-0.261203	NA	NA
Otu1131	0.0182093	0.866533	NA		Otu1158	0.0251879	0.809987	NA		Otu1057	-0.0258213	0.882943	NA		Otu500	-0.021793	0.894131	NA
Otu1132	-0.0100899	0.925865	NA		Otu1159	-0.00446635	0.967097	NA		Otu1058	-0.0197846	0.910208	NA		Otu501	-0.414341	0.0254307	NA
Otu1133	0.00195313	0.985638	NA		Otu1161	0.0217811	0.842699	NA		Otu1059	0.0226177	0.896404	NA		Otu502	0.357124	0.0226798	NA
Otu1135	0.030665	0.775315	NA		Otu1163	-0.0020739	0.984943	NA		Otu1060	-0.0197239	0.909769	NA		Otu504	-0.304743	0.0802374	NA
Otu1136	0.018214	0.8665	NA		Otu1164	-0.00165528	0.987602	NA		Otu1061	-0.0166155	0.924554	NA		Otu505	-0.00596868	0.970556	NA
Otu1137	0.00208825	0.984624	NA		Otu1165	0.0145254	0.89499	NA		Otu1062	0.0916995	0.59045	NA		Otu506	-0.331618	0.0443861	NA
Otu1138	0.0100373	0.926291	NA		Otu1166	0.00826781	0.940156	NA		Otu1063	-0.0166464	0.923814	NA		Otu507	-0.200858	0.256637	NA
Otu1139	0.014131	0.896302	NA		Otu1168	-5.17e-05	0.999625	NA		Otu1064	-0.013447	0.938918	NA		Otu508	-0.274372	0.120325	NA
Otu1140	0.0100378	0.926287	NA		Otu1169	-0.00319757	0.97683	NA		Otu1069	0.0462709	0.787324	NA		Otu509	-0.0552197	0.739157	NA
Otu1141	-0.00581693	0.957133	NA		Otu1170	-5.14e-05	0.999627	NA		Otu107	-0.00421008	0.980717	NA		Otu510	-0.214488	0.222696	NA
Otu1142	-0.0180731	0.863951	NA		Otu1172	0.0267936	0.805455	NA		Otu1070	-0.0201738	0.907899	NA		Otu514	-0.131921	0.415815	NA
Otu1143	0.0224387	0.835395	NA		Otu1174	-0.0135028	0.902179	NA		Otu1071	0.00983375	0.954661	NA		Otu515	-0.237177	0.17049	NA
Otu1144	-0.0018682	0.986236	NA		Otu1175	0.00418584	0.969593	NA		Otu1072	-0.0135771	0.93784	NA		Otu516	-0.0302844	0.845686	NA
Otu1145	0.0019543	0.985629	NA		Otu1176	-0.0123459	0.910358	NA		Otu1074	-0.0197177	0.910508	NA		Otu517	-0.104387	0.516148	NA
Otu1148	-0.0100877	0.925881	NA		Otu1177	-0.00521262	0.962182	NA		Otu1075	-0.0164274	0.925401	NA		Otu518	-0.0490137	0.75585	NA
Otu1149	-0.00613035	0.954945	NA		Otu1178	-0.0273547	0.800221	NA		Otu1076	0.00460612	0.978783	NA		Otu519	-0.18607	0.266247	NA
Otu1150	-0.0218963	0.839676	NA		Otu1179	-0.00836149	0.939396	NA		Otu1077	-0.0197094	0.909835	NA		Otu522	-0.0183521	0.908228	NA
Otu1152	0.0101497	0.925367	NA		Otu1180	-0.00408355	0.970315	NA		Otu1078	0.0979378	0.565559	NA		Otu523	-0.213112	0.232551	NA
Otu1153	-0.00201538	0.985171	NA		Otu1183	-0.0186247	0.865239	NA		Otu1079	-0.007845	0.963849	NA		Otu525	-0.0498703	0.762053	NA
Otu1154	0.0102632	0.924435	NA		Otu1184	-0.0237308	0.828623	NA		Otu1080	0.000184007	0.999144	NA		Otu526	-0.107743	0.513118	NA
Otu1155	0.00605824	0.955442	NA		Otu1185	-0.00521296	0.962179	NA		Otu1081	0.027618	0.872985	NA		Otu528	-0.132585	0.454861	NA
Otu1156	0.0141285	0.896321	NA		Otu1186	0.035496	0.741506	NA		Otu1082	-0.0135005	0.938677	NA		Otu531	0.350512	0.0232027	NA
Otu1159	-0.000448112	0.996655	NA		Otu1187	0.00418612	0.969591	NA		Otu1083	-0.0197558	0.909624	NA		Otu533	-0.321903	0.0746975	NA
Otu1161	0.0144303	0.893697	NA		Otu1188	-0.000959409	0.993021	NA		Otu1084	-0.00784724	0.964128	NA		Otu535	0.10095	0.501356	NA
Otu1163	0.0182125	0.86651	NA		Otu1189	-0.0162881	0.881582	NA		Otu1085	-0.0104615	0.952092	NA		Otu536	0.399768	0.00776673	NA
Otu1164	-0.0294	0.780726	NA		Otu1190	0.00730379	0.946947	NA		Otu1086	-0.0166442	0.923344	NA		Otu538	-0.0551657	0.718982	NA
Otu1165	0.0182096	0.866532	NA		Otu1191	-0.104613	0.33307	NA		Otu1087	-0.0259392	0.882417	NA		Otu539	-0.129447	0.418405	NA
Otu1166	-0.00613137	0.954938	NA		Otu1193	0.0126589	0.906903	NA		Otu1088	-0.0135771	0.93784	NA		Otu540	0.316294	0.0547927	NA
Otu1168	0.00195325	0.985637	NA		Otu1194	-0.0593195	0.580804	NA		Otu1089	-0.0197859	0.910202	NA		Otu541	-0.0531177	0.741956	NA
Otu1169	-0.00216201	0.984114	NA		Otu1195	-0.0123404	0.910397	NA		Otu1090	0.0247306	0.885209	NA		Otu542	0.479885	0.00120291	NA
Otu1170	0.00195362	0.985634	NA		Otu1196	-5.19e-05	0.999624	NA		Otu1091	0.0100602	0.953413	NA		Otu543	-0.119235	0.458226	NA
Otu1172	0.0622707	0.561171	NA		Otu1197	-0.0997813	0.345003	NA		Otu1092	-0.0228836	0.895377	NA		Otu544	-0.0393385	0.811359	NA
Otu1174	0.0141298	0.896313	NA		Otu1198	-0.0154803	0.887778	NA		Otu1093	-0.0104615	0.952092	NA		Otu546	0.278318	0.063098	NA
Otu1175	-0.00581798	0.957126	NA		Otu1199	-0.00721636	0.947587	NA		Otu1095	-0.0259307	0.882456	NA		Otu547	0.0995833	0.520146	NA
Otu1176	0.0141314	0.896307	NA		Otu1200	-0.00836071	0.939401	NA		Otu1096	-0.0135448	0.937987	NA		Otu548	-0.0338996	0.829032	NA
Otu1177	0.00605704	0.955451	NA		Otu1201	-0.00835869	0.939416	NA		Otu1097	-0.0135771	0.93784	NA		Otu549	-0.286244	0.0977907	NA
Otu1178	-0.113094	0.290008	NA		Otu1203	0.00673968	0.950133	NA		Otu1098	0.00139902	0.993606	NA		Otu551	-0.160471	0.346949	NA
Otu1179	-0.00613254	0.95493	NA		Otu1204	0.00308758	0.977609	NA		Otu1102	-0.0216993	0.900297	NA		Otu553	0.129115	0.406787	NA
Otu1180	0.0022236	0.983606	NA		Otu1206	0.00826753	0.940158	NA		Otu1103	-0.0163366	0.925219	NA		Otu555	-0.0258978	0.86789	NA
Otu1183	0.0182085	0.866543	NA		Otu1207	-0.00207356	0.984946	NA		Otu1106	-0.0321305	0.853442	NA		Otu556	-0.0117773	0.940143	NA
Otu1184	0.0222775	0.836987	NA		Otu1208	0.00308773	0.977608	NA		Otu1107	0.00454351	0.979071	NA		Otu557	-0.230997	0.174932	NA
Otu1185	-0.0100886	0.925874	NA		Otu1209	0.0010587	0.99231	NA		Otu1109	0.0107498	0.950526	NA		Otu56	0.0277398	0.868423	NA
Otu1186	0.0389715	0.712624	NA		Otu1210	0.00105875	0.99231	NA		Otu1110	0.0317832	0.854903	NA		Otu561	-0.27975	0.10199	NA
Otu1187	0.0183033	0.865677	NA		Otu1212	0.0256394	0.812372	NA		Otu1111	-0.0144408	0.933225	NA		Otu562	0.0302214	0.847928	NA
Otu1188	-0.00975263	0.928146	NA		Otu1213	0.0113998	0.917524	NA		Otu1112	0.010813	0.950235	NA		Otu565	0.0533051	0.735617	NA
Otu1189	0.0384544	0.721764	NA		Otu1214	-0.0358059	0.74312	NA		Otu1115	-0.00730698	0.966533	NA		Otu566	-0.0258173	0.874811	NA
Otu1190	0.0063045	0.953508	NA		Otu1215	0.0331386	0.762799	NA		Otu1116	-0.0135448	0.937987	NA		Otu567	0.12664	0.409196	NA
Otu1191	-0.0428983	0.689032	NA		Otu1217	-0.00836191	0.939392	NA		Otu1119	-0.0135755	0.938338	NA		Otu569	0.133122	0.39217	NA
Otu1193	0.00750203	0.943975	NA		Otu1218	0.0166464	0.878711	NA		Otu1121	-0.0104613	0.952472	NA		Otu570	-0.0594548	0.703242	NA
Otu1194	-0.0178937	0.866264	NA		Otu1219	-0.00207491	0.984936	NA		Otu1122	-0.0103024	0.95319	NA		Otu571	-0.200305	0.230087	NA
Otu1195	-0.0138545	0.898134	NA		Otu1221	-0.012319	0.907801	NA		Otu1125	0.00162729	0.992562	NA		Otu572	-0.159532	0.358668	NA
Otu1196	0.00195354	0.985635	NA		Otu1222	0.0207599	0.850255	NA		Otu1126	-0.014033	0.93588	NA		Otu573	-0.41439	0.0265467	NA
Otu1197	-0.0556085	0.597324	NA		Otu1223	0.00105921	0.992307	NA		Otu1127	0.00762089	0.96519	NA		Otu574	0.179324	0.24624	NA
Otu1198	-0.00186803	0.986236	NA		Otu1224	-0.00920828	0.933052	NA		Otu1129	-0.00403272	0.981528	NA		Otu575	0.271289	0.0711204	NA
Otu1199	0.01423	0.895442	NA		Otu1225	0.014527	0.894977	NA		Otu1130	-0.0318888	0.85452	NA		Otu576	-0.12044	0.47052	NA
Otu1200	-0.00613196	0.954934	NA		Otu1226	0.00934577	0.932249	NA		Otu1131	-0.0166811	0.924259	NA		Otu578	-0.0754641	0.645227	NA
Otu1201	-0.00613048	0.954945	NA		Otu1227	-0.0052127	0.962181	NA		Otu1132	-0.0100205	0.954102	NA		Otu579	-0.128916	0.467418	NA
Otu1203	-0.0461509	0.663955	NA		Otu1229	-0.00273312	0.98	NA		Otu1133	-0.00730698	0.966533	NA		Otu580	-0.0925337	0.599506	NA
Otu1204	-0.00201533	0.985171	NA		Otu1230	0.00826847	0.940152	NA		Otu1135	-0.0555442	0.751011	NA		Otu581	0.134002	0.397408	NA
Otu1206	0.00195301	0.985639	NA		Otu1231	-0.0111916	0.918567	NA		Otu1136	0.00451177	0.979218	NA		Otu582	-0.166702	0.337413	NA
Otu1207	0.00208873	0.984621	NA		Otu1232	-0.0751416	0.469426	NA		Otu1137	-0.0166859	0.923634	NA		Otu583	-0.0613599	0.699876	NA
Otu1208	-0.00201512	0.985173	NA		Otu1233	0.0136383	0.90006	NA		Otu1138	-0.0104615	0.952092	NA		Otu585	-0.203975	0.205261	NA
Otu1209	0.00618134	0.954476	NA		Otu1234	0.00105932	0.992306	NA		Otu1139	-0.0135771	0.93784	NA		Otu586	-0.00305583	0.98502	NA
Otu1210	-0.00186913	0.986229	NA		Otu1236	-0.00920989	0.933043	NA		Otu1140	-0.0104615	0.952092	NA		Otu587	-0.142521	0.390909	NA
Otu1212	-0.0227467	0.830391	NA		Otu1237	-5.17e-05	0.999625	NA		Otu1141	-0.0228836	0.895377	NA		Otu590	-0.17088	0.318678	NA
Otu1213	0.00605758	0.955447	NA		Otu1238	-0.0336706	0.751367	NA		Otu1142	-0.0789742	0.649527	NA		Otu591	0.0693304	0.664851	NA
Otu1214	-0.0336149	0.755706	NA		Otu1240	0.00826776	0.940157	NA		Otu1143	-0.0321323	0.854584	NA		Otu592	-0.153632	0.349962	NA
Otu1215	-0.0214956	0.842157	NA		Otu1241	-5.23e-05	0.999621	NA		Otu1144	-0.0228836	0.895377	NA		Otu593	-0.286769	0.0909379	NA
Otu1217	0.00593389	0.956415	NA		Otu1242	0.0145261	0.894985	NA		Otu1145	-0.0104615	0.952092	NA		Otu594	-0.00397133	0.979935	NA
Otu1218	-0.0247676	0.817701	NA		Otu1243	-0.0329163	0.759421	NA		Otu1148	0.00762744	0.96488	NA		Otu595	-0.118773	0.471346	NA
Otu1219	0.0182124	0.86651	NA		Otu1245	-0.00835876	0.939415	NA		Otu1149	-0.0104615	0.952092	NA		Otu596	0.0340277	0.838808	NA
Otu1221	-0.0441363	0.674931	NA		Otu1246	0.0704645	0.510764	NA		Otu1150	-0.00169098	0.99227	NA		Otu597	-0.221704	0.188113	NA
Otu1222	0.010264	0.924429	NA		Otu1247	0.0238658	0.828119	NA		Otu1152	0.00451177	0.979218	NA		Otu598	-0.194656	0.263008	NA
Otu1223	0.00605735	0.955451	NA		Otu1249	0.201486	0.0610136	NA		Otu1153	-0.0135375	0.93802	NA		Otu599	-0.128943	0.43531	NA
Otu1224	0.0223608	0.836171	NA		Otu1250	0.0645019	0.54093	NA		Otu1154	-0.0134813	0.938276	NA		Otu60	-0.0814937	0.623301	NA
Otu1225	-0.00597342	0.956039	NA		Otu1251	0.00826734	0.94016	NA		Otu1155	-0.010422	0.952272	NA		Otu601	0.0075535	0.961177	NA
Otu1226	0.0142301	0.895443	NA		Otu185	0.00635685	0.95368	NA		Otu1156	-0.00727508	0.966678	NA		Otu602	-0.0457296	0.778942	NA
Otu1227	-0.002015	0.985174	NA		Otu225	-0.00319957	0.976816	NA		Otu1159	0.000527236	0.997561	NA		Otu603	0.152564	0.357158	NA
Otu1229	0.0702343	0.513379	NA		Otu310	0.0124001	0.910616	NA		Otu1161	-0.0290225	0.8675	NA		Otu604	-0.103787	0.522756	NA
Otu1230	0.0100382	0.926284	NA		Otu312	-0.122715	0.244188	NA		Otu1163	-0.0103959	0.952767	NA		Otu605	0.0237426	0.882507	NA
Otu1231	0.0384488	0.721812	NA		Otu329	0.0176479	0.872543	NA		Otu1165	-0.0166859	0.923634	NA		Otu606	-0.0196547	0.90252	NA
Otu1233	-0.0474684	0.657115	NA		Otu348	-0.00920942	0.933048	NA		Otu1166	-0.0104615	0.952092	NA		Otu607	-0.130898	0.438425	NA
Otu1234	-0.00186934	0.986227	NA		Otu357	0.0425541	0.697443	NA		Otu1168	-0.00730698	0.966533	NA		Otu608	-0.0994136	0.546987	NA
Otu1236	-0.0258153	0.811367	NA		Otu366	-0.00433339	0.968662	NA		Otu1169	-0.00402541	0.981561	NA		Otu609	-0.211379	0.211584	NA
Otu1237	-0.00216284	0.984108	NA		Otu373	-0.170587	0.103683	NA		Otu1170	-0.00729966	0.966566	NA		Otu610	-0.183765	0.253538	NA
Otu1238	0.0391443	0.709304	NA		Otu394	-0.061756	0.567586	NA		Otu1172	-0.00581602	0.973096	NA		Otu611	-0.175108	0.289381	NA
Otu1240	-0.00613132	0.954939	NA		Otu405	-0.000958162	0.993031	NA		Otu1174	0.0494003	0.773358	NA		Otu612	-0.161497	0.335247	NA
Otu1241	-0.00613274	0.954928	NA		Otu409	0.00198178	0.985654	NA		Otu1175	0.00143835	0.993426	NA		Otu613	0.00900931	0.955399	NA
Otu1242	-0.0140358	0.896947	NA		Otu425	-0.0456749	0.670329	NA		Otu1176	0.0255719	0.882043	NA		Otu614	0.398898	0.00842968	NA
Otu1243	-0.0189881	0.858086	NA		Otu430	0.125858	0.25429	NA		Otu1177	0.0107888	0.950347	NA		Otu615	-0.110695	0.497483	NA
Otu1245	0.00195326	0.985637	NA		Otu46	-0.114711	0.281699	NA		Otu1178	-0.0499037	0.776823	NA		Otu616	-0.0990189	0.547271	NA
Otu1246	0.046683	0.656181	NA		Otu468	-0.0635885	0.555716	NA		Otu1179	-0.00252293	0.988436	NA		Otu617	-0.204438	0.229772	NA
Otu1247	-0.0258153	0.811362	NA		Otu487	0.238476	0.0380943	NA		Otu1180	-0.0134762	0.938786	NA		Otu618	-0.087965	0.612643	NA
Otu1251	0.0019535	0.985635	NA		Otu519	0.0104016	0.920204	NA		Otu1183	0.0668428	0.695348	NA		Otu619	0.273182	0.079019	NA
Otu185	0.006669	0.95064	NA		Otu534	-0.0992681	0.343068	NA		Otu1184	0.0318402	0.853471	NA		Otu620	-0.230085	0.191325	NA
Otu225	0.00580998	0.957383	NA		Otu542	-0.27884	0.00704471	NA		Otu1185	-0.00727268	0.966953	NA		Otu621	-0.169819	0.318516	NA
Otu310	-0.00231129	0.983039	NA		Otu56	-0.0675503	0.533491	NA		Otu1186	-0.0442502	0.79709	NA		Otu622	-0.198875	0.239212	NA
Otu312	0.117712	0.261095	NA		Otu565	-0.03288	0.75141	NA		Otu1187	-0.0166126	0.924567	NA		Otu623	-0.129783	0.446965	NA
Otu329	0.0141312	0.896307	NA		Otu569	-0.0118786	0.909674	NA		Otu1188	-0.016565	0.924781	NA		Otu624	-0.144118	0.377597	NA
Otu348	0.00630514	0.953507	NA		Otu571	0.159749	0.133076	NA		Otu1189	-0.0164556	0.925274	NA		Otu625	-0.117345	0.45234	NA
Otu366	0.00981173	0.928137	NA		Otu572	0.168034	0.132384	NA		Otu1190	-0.0193145	0.91162	NA		Otu626	-0.103736	0.528103	NA
Otu373	0.0204284	0.846222	NA		Otu574	0.000778399	0.99412	NA		Otu1193	-0.0471421	0.78659	NA		Otu627	-0.109997	0.505888	NA
Otu394	-0.035823	0.737831	NA		Otu575	-0.121762	0.237438	NA		Otu1194	-0.0707116	0.690161	NA		Otu631	-0.0339882	0.834817	NA
Otu405	0.00630493	0.953507	NA		Otu576	0.0869065	0.413898	NA		Otu1195	-0.00991734	0.954572	NA		Otu632	-0.00479591	0.976582	NA
Otu409	0.00181718	0.986656	NA		Otu578	0.00743068	0.943529	NA		Otu1196	-0.00730698	0.966533	NA		Otu633	-0.104617	0.5337	NA
Otu425	-0.115832	0.276276	NA		Otu581	-0.14799	0.154599	NA		Otu1197	0.242108	0.131369	NA		Otu634	0.03115	0.846726	NA
Otu430	0.169543	0.114944	NA		Otu582	-0.0317494	0.766838	NA		Otu1198	0.0108519	0.950055	NA		Otu635	-0.0257	0.877626	NA
Otu46	-0.0533269	0.614987	NA		Otu591	0.0584777	0.585668	NA		Otu1199	-0.0103618	0.952922	NA		Otu636	-0.0930676	0.571676	NA
Otu468	0.11307	0.290137	NA		Otu595	0.00764716	0.941407	NA		Otu1200	-0.00412964	0.981234	NA		Otu637	-0.00718197	0.964725	NA
Otu487	0.00208818	0.984625	NA		Otu597	0.237598	0.0280548	NA		Otu1201	0.0139107	0.936016	NA		Otu639	-0.0972877	0.554508	NA
Otu534	0.0211891	0.838296	NA		Otu598	0.0652711	0.546724	NA		Otu1203	-0.038209	0.825364	NA		Otu641	-0.00363079	0.982374	NA
Otu56	-0.0847755	0.431672	NA		Otu60	0.0653763	0.540027	NA		Otu1204	0.00762744	0.96488	NA		Otu643	-0.021953	0.892402	NA
Otu571	-0.0832282	0.420165	NA		Otu602	-0.0344978	0.740921	NA		Otu1206	-0.0104615	0.952092	NA		Otu644	-0.246572	0.15865	NA
Otu572	-0.202985	0.061757	NA		Otu604	0.0519092	0.618393	NA		Otu1207	-0.0103974	0.952384	NA		Otu645	-0.026161	0.877616	NA
Otu574	-0.0712052	0.495737	NA		Otu605	-0.0153242	0.884222	NA		Otu1208	-0.0104293	0.952239	NA		Otu646	0.12518	0.426758	NA
Otu578	-0.0583328	0.572077	NA		Otu607	0.0272121	0.798016	NA		Otu1209	0.00454351	0.979071	NA		Otu647	-0.0816153	0.624912	NA
Otu591	0.0766259	0.465823	NA		Otu608	-0.0118671	0.909396	NA		Otu1210	-0.0134984	0.938198	NA		Otu648	-0.18392	0.271978	NA
Otu60	0.0725652	0.48779	NA		Otu609	0.184444	0.0869304	NA		Otu1212	-0.0649965	0.709341	NA		Otu649	0.117161	0.443776	NA
Otu602	-0.00030658	0.997626	NA		Otu612	0.0750607	0.479727	NA		Otu1213	-0.0135771	0.93784	NA		Otu650	-0.119439	0.491488	NA
Otu605	0.0760999	0.463384	NA		Otu613	-0.0150277	0.886039	NA		Otu1214	0.131465	0.436251	NA		Otu651	-0.176313	0.299826	NA
Otu607	0.0834293	0.424166	NA		Otu614	-0.0727291	0.496176	NA		Otu1215	-0.0351895	0.840901	NA		Otu652	-0.00198666	0.990397	NA
Otu609	0.119718	0.25083	NA		Otu615	0.111464	0.290212	NA		Otu1217	0.0139179	0.935983	NA		Otu653	-0.113145	0.508627	NA
Otu612	-0.137232	0.187303	NA		Otu616	0.0441585	0.675114	NA		Otu1218	-0.0261385	0.880805	NA		Otu654	-0.0779675	0.634772	NA
Otu613	0.108418	0.294077	NA		Otu617	0.19433	0.0740213	NA		Otu1219	-0.0103829	0.95245	NA		Otu655	-0.0135892	0.933472	NA
Otu614	0.276102	0.00915711	NA		Otu618	-0.0630516	0.561781	NA		Otu1222	-0.0228829	0.896205	NA		Otu656	-0.0839757	0.616919	NA
Otu616	-0.00427154	0.967064	NA		Otu619	-0.0138879	0.897345	NA		Otu1223	-0.0133676	0.938793	NA		Otu658	0.345924	0.0223768	NA
Otu618	0.00615408	0.954311	NA		Otu620	0.233913	0.037729	NA		Otu1224	-0.0134499	0.938418	NA		Otu660	-0.116827	0.486875	NA
Otu619	0.184434	0.0821594	NA		Otu621	0.0711075	0.50579	NA		Otu1225	-0.0166842	0.924245	NA		Otu661	0.000905656	0.995575	NA
Otu620	0.0067044	0.950748	NA		Otu623	0.151324	0.168924	NA		Otu1226	-0.0166487	0.924405	NA		Otu663	0.124217	0.43339	NA
Otu621	-0.0649199	0.53464	NA		Otu626	0.0214784	0.837339	NA		Otu1227	-0.00727249	0.966954	NA		Otu664	-0.0959242	0.568417	NA
Otu623	-0.235466	0.0281416	NA		Otu627	0.0528834	0.616938	NA		Otu1229	-0.0349144	0.84247	NA		Otu666	-0.294914	0.0661587	NA
Otu627	0.0101216	0.922223	NA		Otu631	0.0292538	0.782785	NA		Otu1230	-0.0104615	0.952092	NA		Otu667	-0.0615899	0.713174	NA
Otu631	0.0393051	0.706049	NA		Otu632	0.00041272	0.9969	NA		Otu1231	-0.0164888	0.925124	NA		Otu668	-0.0104594	0.94944	NA
Otu632	-0.133151	0.204927	NA		Otu633	0.0323977	0.762462	NA		Otu1233	-0.0550977	0.75291	NA		Otu669	-0.0576855	0.725932	NA
Otu633	-0.123911	0.239975	NA		Otu634	0.00418627	0.968573	NA		Otu1234	0.0223689	0.897546	NA		Otu670	-0.168311	0.302275	NA
Otu634	0.0354579	0.734754	NA		Otu637	-0.00619891	0.953242	NA		Otu1236	-0.013447	0.938918	NA		Otu671	-0.0869356	0.604505	NA
Otu637	0.0281972	0.786573	NA		Otu639	0.0946932	0.374659	NA		Otu1237	-0.00730698	0.966533	NA		Otu672	-0.206444	0.220309	NA
Otu639	0.0541385	0.603098	NA		Otu641	-0.066644	0.528446	NA		Otu1240	-0.0104615	0.952092	NA		Otu673	-0.0154458	0.922041	NA
Otu641	0.039178	0.7088	NA		Otu643	0.0273201	0.796604	NA		Otu1241	-0.00729966	0.966566	NA		Otu674	0.0370256	0.81272	NA
Otu643	-0.0792729	0.446854	NA		Otu645	-0.168353	0.112485	NA		Otu1242	-0.0166859	0.923634	NA		Otu675	-0.0939509	0.574342	NA
Otu645	-0.123901	0.242047	NA		Otu646	-0.0436678	0.678357	NA		Otu1243	0.16021	0.331748	NA		Otu676	-0.102356	0.53387	NA
Otu646	-0.170231	0.102622	NA		Otu647	0.0069762	0.94789	NA		Otu1245	-0.00413841	0.981044	NA		Otu677	0.129331	0.414068	NA
Otu647	-0.00627777	0.952388	NA		Otu648	0.126925	0.233393	NA		Otu1246	-0.0270996	0.872827	NA		Otu678	0.00456016	0.977505	NA
Otu648	0.0320198	0.757972	NA		Otu650	0.0129267	0.90577	NA		Otu1247	-0.0259725	0.881335	NA		Otu679	-0.030935	0.851414	NA
Otu650	0.237736	0.0269954	NA		Otu651	0.175781	0.106747	NA		Otu1251	-0.0104615	0.952092	NA		Otu680	-0.0220898	0.89339	NA
Otu651	-0.0900106	0.394268	NA		Otu652	0.0136757	0.8993	NA		Otu127	-0.521566	NA	NA		Otu681	0.247554	0.11246	NA
Otu652	0.0348905	0.743325	NA		Otu653	-0.00248607	0.981542	NA		Otu179	-0.525537	NA	NA		Otu682	0.0209703	0.898692	NA
Otu653	0.207125	0.0504341	NA		Otu655	0.00908369	0.931739	NA		Otu185	-0.0471633	0.78901	NA		Otu683	0.363874	0.0171757	NA
Otu655	-0.00145532	0.988871	NA		Otu656	0.0466525	0.666319	NA		Otu190	-0.677582	NA	NA		Otu684	-0.0859228	0.610172	NA
Otu656	-0.103969	0.32802	NA		Otu658	-0.146566	0.161034	NA		Otu225	0.013879	0.936163	NA		Otu685	-0.0400273	0.807976	NA
Otu658	0.101309	0.330059	NA		Otu660	0.119894	0.270601	NA		Otu306	0.0787415	NA	NA		Otu686	-0.00111166	0.994553	NA
Otu660	0.0582283	0.585153	NA		Otu661	-0.0854101	0.415238	NA		Otu310	-0.022566	0.897458	NA		Otu688	0.0272983	0.866789	NA
Otu661	-0.0831386	0.425266	NA		Otu663	0.0127767	0.905251	NA		Otu329	-0.0197886	0.91019	NA		Otu689	0.231068	0.13981	NA
Otu663	-0.101935	0.335017	NA		Otu664	0.0685971	0.526464	NA		Otu337	0.320881	NA	NA		Otu690	-0.12484	0.440132	NA
Otu664	0.0350113	0.741593	NA		Otu667	-0.0473353	0.656428	NA		Otu348	-0.0134473	0.938917	NA		Otu691	-0.136591	0.417133	NA
Otu667	-0.0326501	0.756333	NA		Otu668	-0.0312171	0.76992	NA		Otu366	0.00206855	0.990528	NA		Otu692	-0.133656	0.425897	NA
Otu668	0.00852235	0.935637	NA		Otu669	0.0696745	0.516242	NA		Otu386	-0.351893	NA	NA		Otu693	-0.104182	0.536559	NA
Otu669	-0.0402117	0.702031	NA		Otu671	0.0445813	0.679837	NA		Otu394	0.0626797	0.714715	NA		Otu695	-0.0483449	0.774308	NA
Otu671	0.00428064	0.967792	NA		Otu672	0.20478	0.0577402	NA		Otu409	-0.00421008	0.980717	NA		Otu697	-0.101654	0.544471	NA
Otu672	0.00989139	0.924419	NA		Otu674	0.0573642	0.582482	NA		Otu430	-0.127462	0.475815	NA		Otu698	-0.0732664	0.657552	NA
Otu675	0.072927	0.486349	NA		Otu675	0.00900298	0.932617	NA		Otu46	0.153295	0.357813	NA		Otu699	-0.0656938	0.695781	NA
Otu676	-0.011237	0.913381	NA		Otu676	0.0280467	0.789391	NA		Otu493	-0.327551	NA	NA		Otu700	-0.110589	0.510504	NA
Otu677	-0.173208	0.101898	NA		Otu677	0.0167479	0.875544	NA		Otu499	-0.0959946	NA	NA		Otu701	-0.056138	0.731657	NA
Otu678	-0.115964	0.265379	NA		Otu678	-0.0127725	0.903617	NA		Otu56	0.177598	0.287469	NA		Otu702	0.00839311	0.959444	NA
Otu679	-0.0995711	0.342746	NA		Otu679	-0.0577589	0.584293	NA		Otu572	-0.164167	0.36435	NA		Otu703	0.293268	0.0677821	NA
Otu680	-0.0291877	0.781598	NA		Otu680	-0.0145045	0.891838	NA		Otu633	0.124917	0.446058	NA		Otu704	-0.0602679	0.717013	NA
Otu681	0.122911	0.245824	NA		Otu681	-0.0528047	0.621903	NA		Otu645	0.24885	0.128839	NA		Otu705	-0.0356602	0.829931	NA
Otu682	-0.0219821	0.835243	NA		Otu682	-0.0795148	0.454664	NA		Otu647	-0.066686	0.699638	NA		Otu706	0.0346447	0.834453	NA
Otu683	0.150828	0.155077	NA		Otu683	-0.0595087	0.57889	NA		Otu652	-0.0530697	0.760458	NA		Otu707	-0.00344686	0.983246	NA
Otu684	-0.0771427	0.469893	NA		Otu684	0.0950067	0.384016	NA		Otu656	0.0331748	0.844271	NA		Otu708	-0.0452515	0.789035	NA
Otu685	0.031536	0.764145	NA		Otu685	0.0274858	0.797229	NA		Otu660	-0.121483	0.487476	NA		Otu709	-0.0266851	0.874369	NA
Otu686	-0.0128494	0.902148	NA		Otu686	-0.012015	0.909716	NA		Otu663	-0.0765639	0.660394	NA		Otu711	-0.0382591	0.815333	NA
Otu688	-0.0475101	0.650859	NA		Otu688	-0.0413863	0.696726	NA		Otu664	0.00445008	0.979117	NA		Otu712	-0.0188699	0.909857	NA
Otu689	-0.167207	0.115445	NA		Otu689	-0.0450092	0.674573	NA		Otu667	-0.0117577	0.94543	NA		Otu713	-0.051548	0.759778	NA
Otu691	-0.0590011	0.575053	NA		Otu691	0.0941235	0.381552	NA		Otu668	0.0588675	0.726298	NA		Otu714	-0.0768149	0.646417	NA
Otu692	0.076778	0.464621	NA		Otu692	0.0861925	0.42242	NA		Otu669	-0.0909548	0.598471	NA		Otu715	0.0661203	0.686703	NA
Otu693	-0.124715	0.234215	NA		Otu693	-0.03022	0.775682	NA		Otu671	-0.0207205	0.90372	NA		Otu718	-0.0818149	0.627967	NA
Otu695	-0.112586	0.291217	NA		Otu695	-0.0292019	0.786597	NA		Otu680	0.0306287	0.856044	NA		Otu719	-0.0134564	0.936006	NA
Otu697	-0.00242936	0.981555	NA		Otu697	0.0147762	0.889982	NA		Otu681	-0.0676506	0.701578	NA		Otu720	-0.022947	0.889917	NA
Otu698	0.0167709	0.872636	NA		Otu698	0.0302894	0.775993	NA		Otu682	0.0746681	0.657985	NA		Otu721	-0.0279666	0.866679	NA
Otu699	-0.0616083	0.562046	NA		Otu699	-0.00121523	0.990998	NA		Otu684	-0.106963	0.543976	NA		Otu722	-0.105775	0.525978	NA
Otu700	-0.0178957	0.86519	NA		Otu700	0.0580612	0.589292	NA		Otu685	0.0126715	0.940127	NA		Otu723	0.0418308	0.797827	NA
Otu701	-0.0395021	0.706025	NA		Otu701	0.079077	0.460077	NA		Otu689	-0.0706514	0.688979	NA		Otu724	-0.107886	0.520974	NA
Otu702	-0.0235436	0.825239	NA		Otu702	0.00964068	0.929053	NA		Otu692	-0.050271	0.768127	NA		Otu727	-0.035955	0.827961	NA
Otu703	0.0858012	0.423316	NA		Otu703	-0.248033	0.0197772	NA		Otu695	-0.0529649	0.762823	NA		Otu728	0.104713	0.511386	NA
Otu704	0.0428702	0.683671	NA		Otu704	0.00108866	0.991871	NA		Otu697	0.0808034	0.625753	NA		Otu729	-0.148489	0.384979	NA
Otu705	-0.0535946	0.613715	NA		Otu705	0.0365962	0.734698	NA		Otu699	0.0005489	0.997445	NA		Otu73	-0.00969143	0.95399	NA
Otu706	-0.0431506	0.686209	NA		Otu706	-0.0622201	0.563651	NA		Otu700	0.00655009	0.969101	NA		Otu730	0.244624	0.118836	NA
Otu707	-0.0448709	0.6708	NA		Otu707	-0.0174718	0.869934	NA		Otu702	-0.0604643	0.729605	NA		Otu731	-0.0680833	0.683752	NA
Otu708	-0.124017	0.24541	NA		Otu708	-0.0420268	0.696752	NA		Otu704	0.0409032	0.807671	NA		Otu733	-0.0933871	0.578799	NA
Otu709	-0.0578932	0.586302	NA		Otu709	-0.0941706	0.379378	NA		Otu705	0.0160865	0.924665	NA		Otu734	-0.00350483	0.982964	NA
Otu711	-0.0317938	0.761108	NA		Otu711	0.0225479	0.832124	NA		Otu706	0.215092	0.189439	NA		Otu735	-0.0238578	0.887614	NA
Otu712	-0.0555779	0.603754	NA		Otu712	0.00859259	0.936863	NA		Otu707	0.0335835	0.842354	NA		Otu736	0.160038	0.315451	NA
Otu713	0.00314702	0.976599	NA		Otu713	0.00859611	0.936864	NA		Otu708	-0.0498648	0.776994	NA		Otu738	0.0324845	0.842649	NA
Otu714	0.0773361	0.4655	NA		Otu714	0.0504899	0.640078	NA		Otu709	0.0904996	0.594066	NA		Otu740	-0.113156	0.499624	NA
Otu715	-0.0197464	0.853146	NA		Otu715	-0.0573661	0.594438	NA		Otu712	0.0656898	0.697834	NA		Otu741	-0.12855	0.449752	NA
Otu718	-0.0159455	0.881428	NA		Otu718	0.0846674	0.438556	NA		Otu713	-0.0381607	0.827002	NA		Otu742	-0.0698382	0.678418	NA
Otu719	-0.0970359	0.362348	NA		Otu719	-0.0767267	0.474737	NA		Otu714	-0.0798067	0.646956	NA		Otu743	0.162329	0.304716	NA
Otu720	-0.0851826	0.424468	NA		Otu720	0.0699258	0.520513	NA		Otu715	0.036684	0.830893	NA		Otu744	-0.0301978	0.857996	NA
Otu721	0.015215	0.886792	NA		Otu721	0.0227139	0.834117	NA		Otu718	-0.0864795	0.622733	NA		Otu746	-0.112427	0.498833	NA
Otu722	0.0353435	0.736598	NA		Otu722	0.0696714	0.516341	NA		Otu719	0.0535551	0.7541	NA		Otu749	-0.0456422	0.786188	NA
Otu723	0.0157786	0.881781	NA		Otu723	-0.0178384	0.867931	NA		Otu720	-0.0920967	0.600201	NA		Otu752	-0.00568154	0.972452	NA
Otu724	-0.0273463	0.79768	NA		Otu724	0.0752825	0.486018	NA		Otu721	0.00564226	0.973763	NA		Otu753	0.124451	0.434036	NA
Otu727	0.0953164	0.363483	NA		Otu727	0.0100087	0.925169	NA		Otu722	-0.0387818	0.819744	NA		Otu754	-0.122794	0.469981	NA
Otu728	-0.0397476	0.704579	NA		Otu728	-0.0632249	0.550151	NA		Otu723	0.0479927	0.776985	NA		Otu755	-0.0666786	0.691559	NA
Otu729	-0.0175717	0.868818	NA		Otu729	0.141359	0.196507	NA		Otu724	-0.0244969	0.885912	NA		Otu756	0.105975	0.508224	NA
Otu73	-0.0723261	0.501429	NA		Otu73	-0.0506813	0.639108	NA		Otu729	-0.117319	0.505667	NA		Otu757	-0.0341498	0.836175	NA
Otu730	0.000765316	0.994258	NA		Otu730	-0.0354141	0.7423	NA		Otu73	0.156371	0.348323	NA		Otu759	-0.00646171	0.969163	NA
Otu731	-0.0619101	0.560722	NA		Otu731	0.0618606	0.568678	NA		Otu730	-0.0707663	0.689935	NA		Otu760	-0.0608754	0.717296	NA
Otu733	0.0659108	0.535313	NA		Otu733	0.0809816	0.456295	NA		Otu731	-0.0356771	0.835862	NA		Otu761	-0.0361183	0.830473	NA
Otu734	-0.0370053	0.725576	NA		Otu734	-0.00778884	0.941931	NA		Otu733	-0.0445974	0.796034	NA		Otu764	0.201733	0.203207	NA
Otu735	0.0933939	0.382233	NA		Otu735	-0.0683978	0.526138	NA		Otu734	0.0335307	0.842601	NA		Otu765	-0.0332453	0.843812	NA
Otu736	0.115746	0.275292	NA		Otu736	-0.0474553	0.658254	NA		Otu735	-0.0284751	0.871267	NA		Otu766	0.0176199	0.916603	NA
Otu738	-0.00369752	0.972242	NA		Otu738	-0.00915345	0.932225	NA		Otu736	0.012116	0.944012	NA		Otu767	-0.072819	0.66546	NA
Otu740	0.000900211	0.993194	NA		Otu740	0.0810803	0.452388	NA		Otu738	0.00300778	0.986008	NA		Otu768	0.162033	0.312445	NA
Otu741	-0.0528393	0.619853	NA		Otu741	0.131594	0.229089	NA		Otu740	-0.0819015	0.635461	NA		Otu769	0.25162	0.11145	NA
Otu742	-0.0870533	0.416814	NA		Otu742	0.0726716	0.506479	NA		Otu741	-0.133199	0.451985	NA		Otu770	-0.0964743	0.567418	NA
Otu743	-0.156593	0.139934	NA		Otu743	-0.0305658	0.775507	NA		Otu742	-0.074507	0.670925	NA		Otu771	-0.0129189	0.938238	NA
Otu744	-0.000726468	0.994594	NA		Otu744	-0.0228379	0.833441	NA		Otu743	-0.0527842	0.762218	NA		Otu773	-0.11932	0.478828	NA
Otu746	-0.0172001	0.869839	NA		Otu746	0.107719	0.316499	NA		Otu744	-0.034839	0.842802	NA		Otu774	-0.0176209	0.916703	NA
Otu749	0.00301877	0.977567	NA		Otu749	0.0329844	0.762689	NA		Otu749	0.00315639	0.985404	NA		Otu775	-0.0502475	0.763909	NA
Otu752	-0.000447714	0.996658	NA		Otu752	0.0166664	0.877958	NA		Otu752	-0.0409087	0.812815	NA		Otu776	0.0491068	0.738364	NA
Otu753	0.0164256	0.876119	NA		Otu753	-0.0115557	0.91392	NA		Otu753	0.0273547	0.872007	NA		Otu777	-0.050398	0.763233	NA
Otu754	-0.0531061	0.617898	NA		Otu754	0.125801	0.249679	NA		Otu754	-0.127444	0.47143	NA		Otu778	-0.0593407	0.722695	NA
Otu755	0.00352966	0.973643	NA		Otu755	0.0490504	0.652342	NA		Otu755	-0.000497227	0.997687	NA		Otu780	0.0315084	0.848872	NA
Otu756	0.0126813	0.90395	NA		Otu756	-0.0781778	0.461007	NA		Otu757	0.0351342	0.834726	NA		Otu781	-0.0843967	0.615206	NA
Otu757	-0.0737547	0.482366	NA		Otu757	-0.00751883	0.943694	NA		Otu759	0.0443444	0.795744	NA		Otu783	0.0466226	0.778178	NA
Otu759	0.100806	0.343379	NA		Otu759	-0.0578652	0.590337	NA		Otu760	-0.0655472	0.708045	NA		Otu784	-0.0248854	0.881268	NA
Otu760	-0.00473899	0.964751	NA		Otu760	0.0636556	0.560706	NA		Otu761	0.209141	0.201799	NA		Otu785	-0.0812792	0.636295	NA
Otu761	0.0153172	0.886043	NA		Otu761	-0.0365449	0.735461	NA		Otu764	-0.0315868	0.857321	NA		Otu786	-0.069825	0.678476	NA
Otu764	0.097553	0.362172	NA		Otu764	-0.0457875	0.672303	NA		Otu765	-0.037879	0.829258	NA		Otu788	-0.0846368	0.616106	NA
Otu765	0.09755	0.362154	NA		Otu765	-0.0297302	0.783837	NA		Otu766	0.13503	0.42507	NA		Otu789	0.195346	0.217748	NA
Otu766	-0.0279771	0.793863	NA		Otu766	-0.11749	0.275135	NA		Otu767	-0.0774869	0.658535	NA		Otu790	-0.0727087	0.665927	NA
Otu767	-0.0907957	0.396835	NA		Otu767	0.0756679	0.489002	NA		Otu768	0.159022	0.340375	NA		Otu791	-0.038954	0.817349	NA
Otu768	0.00714637	0.946884	NA		Otu768	-0.092518	0.388584	NA		Otu769	-0.0093585	0.957682	NA		Otu792	-0.0696622	0.679161	NA
Otu769	-0.112189	0.292748	NA		Otu769	-0.148949	0.163493	NA		Otu770	-0.101131	0.564788	NA		Otu793	-0.0424478	0.800847	NA
Otu770	-0.124092	0.245082	NA		Otu770	0.0942725	0.387543	NA		Otu771	-0.0501682	0.774545	NA		Otu794	-0.0425896	0.800205	NA
Otu771	-0.0398649	0.709624	NA		Otu771	0.0075458	0.944642	NA		Otu773	-0.0359631	0.833589	NA		Otu795	-0.0208581	0.899865	NA
Otu773	-0.135552	0.199915	NA		Otu773	0.0767881	0.476705	NA		Otu774	0.0995382	0.557005	NA		Otu797	0.00246482	0.988214	NA
Otu774	0.00340515	0.974601	NA		Otu774	-0.0697451	0.518147	NA		Otu775	-0.0532572	0.759653	NA		Otu798	0.201523	0.203708	NA
Otu775	-0.058763	0.581972	NA		Otu775	0.0388541	0.72059	NA		Otu777	-0.071459	0.682988	NA		Otu799	0.0752952	0.639512	NA
Otu777	-0.000591685	0.995589	NA		Otu777	0.0593331	0.586514	NA		Otu778	-0.0803938	0.645766	NA		Otu802	-0.383614	0.0365735	NA
Otu778	0.0309344	0.771953	NA		Otu778	0.0683207	0.530727	NA		Otu780	-0.0195848	0.910557	NA		Otu803	-0.0516548	0.758766	NA
Otu780	-0.0243627	0.820179	NA		Otu780	-0.0147586	0.891901	NA		Otu781	-0.0181974	0.915422	NA		Otu804	-0.075359	0.653685	NA
Otu781	0.0504465	0.634453	NA		Otu781	0.0466548	0.666157	NA		Otu783	0.0309213	0.857959	NA		Otu805	-0.0218163	0.895837	NA
Otu783	-0.0449671	0.67627	NA		Otu783	-0.0201829	0.853146	NA		Otu784	-0.00867525	0.959871	NA		Otu806	-0.0611161	0.700587	NA
Otu784	0.00761506	0.943047	NA		Otu784	0.00464016	0.965779	NA		Otu786	-0.0744937	0.67098	NA		Otu807	-0.0500075	0.764983	NA
Otu786	-0.0870438	0.416794	NA		Otu786	0.0726638	0.506456	NA		Otu788	-0.0893006	0.611385	NA		Otu808	-0.0273026	0.871221	NA
Otu788	0.0114582	0.914578	NA		Otu788	0.0875691	0.422887	NA		Otu789	-0.0376858	0.830107	NA		Otu809	0.157697	0.330121	NA
Otu789	-0.0121109	0.909838	NA		Otu789	-0.0395866	0.714426	NA		Otu790	-0.0773658	0.659024	NA		Otu810	-0.0425833	0.796402	NA
Otu790	-0.00812137	0.939392	NA		Otu790	0.0601728	0.58079	NA		Otu791	0.159356	0.336876	NA		Otu811	0.169063	0.294473	NA
Otu791	-0.00748532	0.943852	NA		Otu791	-0.0674993	0.529296	NA		Otu792	-0.0562766	0.747014	NA		Otu812	-0.0728522	0.665316	NA
Otu792	-0.0396326	0.710985	NA		Otu792	0.0623457	0.567693	NA		Otu793	0.0237441	0.890021	NA		Otu814	-0.0201363	0.904353	NA
Otu793	-0.0360511	0.736445	NA		Otu793	0.00448845	0.967064	NA		Otu794	-0.0114011	0.947583	NA		Otu815	0.00786729	0.962608	NA
Otu794	-0.0406067	0.70554	NA		Otu794	0.0248109	0.820197	NA		Otu795	0.0138975	0.935091	NA		Otu816	-0.0425799	0.800249	NA
Otu795	0.00352324	0.973689	NA		Otu795	0.0267061	0.805102	NA		Otu797	0.103623	0.538822	NA		Otu817	-0.0887569	0.595007	NA
Otu797	-0.048528	0.651698	NA		Otu797	-0.0178379	0.869599	NA		Otu798	-0.031569	0.857401	NA		Otu818	-0.0330909	0.839999	NA
Otu798	0.0975046	0.362284	NA		Otu798	-0.0457547	0.672437	NA		Otu799	0.00257043	0.987972	NA		Otu820	-0.0267701	0.871659	NA
Otu799	0.0196757	0.852735	NA		Otu799	-0.00101402	0.992451	NA		Otu803	0.0145236	0.932567	NA		Otu822	-0.0427207	0.79961	NA
Otu803	0.0386348	0.718405	NA		Otu803	0.0339472	0.755575	NA		Otu804	-0.0619392	0.721837	NA		Otu823	-0.03511	0.833896	NA
Otu804	0.0113484	0.915385	NA		Otu804	0.0683191	0.530717	NA		Otu805	-0.0410101	0.813849	NA		Otu824	0.0400397	0.809007	NA
Otu805	0.00750132	0.943976	NA		Otu805	0.0116297	0.914593	NA		Otu807	0.100003	0.548688	NA		Otu825	0.0154628	0.925824	NA
Otu807	-0.0114398	0.914288	NA		Otu807	0.00870184	0.935752	NA		Otu808	-0.0319657	0.855321	NA		Otu826	-0.0316388	0.850651	NA
Otu808	-0.0290566	0.78727	NA		Otu808	0.00433857	0.968325	NA		Otu809	0.18404	0.270479	NA		Otu828	0.153107	0.342033	NA
Otu809	0.0424667	0.694214	NA		Otu809	-0.103102	0.339515	NA		Otu811	0.212217	0.199901	NA		Otu829	0.155778	0.331334	NA
Otu810	-0.0352035	0.736114	NA		Otu810	-0.050678	0.630108	NA		Otu812	-0.0775201	0.658398	NA		Otu830	0.132359	0.413101	NA
Otu811	0.0152123	0.886913	NA		Otu811	-0.114316	0.288119	NA		Otu814	-0.0231533	0.894352	NA		Otu831	-0.0139984	0.933447	NA
Otu812	-0.0829619	0.438873	NA		Otu812	0.0756891	0.48899	NA		Otu815	0.0576599	0.737467	NA		Otu832	-0.0211574	0.900066	NA
Otu814	-0.00114732	0.99149	NA		Otu814	0.0238098	0.827645	NA		Otu816	0.00623043	0.971198	NA		Otu833	-0.0299466	0.858831	NA
Otu815	0.0424949	0.692984	NA		Otu815	-0.0445753	0.682091	NA		Otu817	-0.10981	0.529525	NA		Otu835	-0.0199214	0.905362	NA
Otu816	0.0146261	0.892001	NA		Otu816	0.0248071	0.820243	NA		Otu820	-0.00919448	0.957224	NA		Otu837	-0.11687	0.488013	NA
Otu817	0.0311919	0.768707	NA		Otu817	0.0978895	0.367484	NA		Otu822	-0.0473938	0.786752	NA		Otu838	0.0622744	0.703153	NA
Otu818	-0.0773609	0.460861	NA		Otu818	0.0215923	0.839429	NA		Otu823	-0.0202913	0.906806	NA		Otu839	0.00540231	0.974177	NA
Otu820	0.0195891	0.853567	NA		Otu820	0.0226678	0.833674	NA		Otu824	-0.0286042	0.870531	NA		Otu840	-0.0619951	0.710765	NA
Otu822	-0.0249803	0.816455	NA		Otu822	0.0402537	0.713296	NA		Otu825	0.033027	0.847542	NA		Otu841	-0.0272696	0.871374	NA
Otu823	-0.036049	0.736453	NA		Otu823	0.0288355	0.791217	NA		Otu826	-0.0177393	0.918796	NA		Otu842	0.0355731	0.829624	NA
Otu824	-0.116718	0.273952	NA		Otu824	-0.0798139	0.45757	NA		Otu828	-0.0224552	0.898351	NA		Otu843	0.0308937	0.852561	NA
Otu825	0.030817	0.773336	NA		Otu825	-0.024741	0.819411	NA		Otu829	0.0706446	0.678756	NA		Otu844	0.225369	0.153774	NA
Otu826	0.00726905	0.945865	NA		Otu826	-0.0216691	0.841525	NA		Otu830	-0.0286505	0.870488	NA		Otu845	0.240902	0.129015	NA
Otu828	0.0702337	0.513394	NA		Otu828	-0.0352205	0.746015	NA		Otu831	-0.0350583	0.841478	NA		Otu846	0.12602	0.435693	NA
Otu829	0.0582168	0.584458	NA		Otu829	-0.0767384	0.474945	NA		Otu832	-0.00778895	0.964394	NA		Otu847	-0.160458	0.339215	NA
Otu830	0.0781145	0.466716	NA		Otu830	-0.0290356	0.789294	NA		Otu833	0.103798	0.538113	NA		Otu848	-0.0328415	0.845465	NA
Otu831	0.0145336	0.892814	NA		Otu831	0.012534	0.908728	NA		Otu835	0.0470648	0.783063	NA		Otu849	-0.0303748	0.856855	NA
Otu832	-0.00143389	0.989393	NA		Otu832	0.00325522	0.976273	NA		Otu837	-0.121525	0.488618	NA		Otu850	0.150118	0.351436	NA
Otu833	-0.0602624	0.574901	NA		Otu833	-0.0077836	0.943015	NA		Otu838	-0.00457253	0.978926	NA		Otu851	-0.0593557	0.723244	NA
Otu835	-0.0164749	0.877811	NA		Otu835	-0.00666886	0.951062	NA		Otu839	0.00398675	0.981673	NA		Otu852	0.0401789	0.809104	NA
Otu837	-0.0379762	0.720807	NA		Otu837	0.119924	0.271316	NA		Otu840	-0.0121884	0.943307	NA		Otu853	0.0503183	0.759912	NA
Otu838	0.0105972	0.921674	NA		Otu838	-0.0151188	0.889822	NA		Otu841	-0.0319293	0.855482	NA		Otu854	0.0930631	0.567965	NA
Otu839	-0.0208999	0.84587	NA		Otu839	-0.0058188	0.957432	NA		Otu842	-0.0333336	0.849087	NA		Otu855	-0.0210198	0.900707	NA
Otu840	-0.0466633	0.661303	NA		Otu840	0.050825	0.639345	NA		Otu843	0.0826219	0.627543	NA		Otu856	0.13843	0.390999	NA
Otu841	0.0067922	0.949654	NA		Otu841	-0.00075124	0.994508	NA		Otu844	0.227988	0.164467	NA		Otu857	-0.00676196	0.967659	NA
Otu842	-0.0245569	0.819003	NA		Otu842	-0.0128192	0.906168	NA		Otu845	0.196816	0.238039	NA		Otu858	0.0122352	0.941269	NA
Otu843	0.0149278	0.889338	NA		Otu843	-0.0451709	0.677083	NA		Otu846	-0.034803	0.84296	NA		Otu86	0.121614	NA	NA
Otu844	0.0583253	0.586561	NA		Otu844	-0.136458	0.200658	NA		Otu848	-0.0370506	0.832678	NA		Otu861	-0.123171	0.46152	NA
Otu845	0.0662337	0.537394	NA		Otu845	-0.142749	0.182428	NA		Otu849	-0.0350371	0.841571	NA		Otu862	-0.0334597	0.842475	NA
Otu846	0.0819774	0.444755	NA		Otu846	-0.0178379	0.869656	NA		Otu850	-0.0255542	0.884398	NA		Otu863	0.0656044	0.689076	NA
Otu848	-0.0662793	0.534437	NA		Otu848	-0.0512213	0.634574	NA		Otu851	-0.0623715	0.720638	NA		Otu864	-0.017075	0.918198	NA
Otu849	0.0226702	0.833123	NA		Otu849	0.0074263	0.945804	NA		Otu852	0.0919186	0.589534	NA		Otu865	0.00543611	0.974016	NA
Otu850	0.0188334	0.860803	NA		Otu850	-0.0321278	0.767572	NA		Otu853	-0.01645	0.924837	NA		Otu866	-0.0129661	0.938013	NA
Otu851	0.0114647	0.914482	NA		Otu851	0.0632116	0.561813	NA		Otu854	-0.0378037	0.829591	NA		Otu867	-0.00777989	0.962994	NA
Otu852	0.0306064	0.775992	NA		Otu852	-0.0495669	0.648414	NA		Otu855	0.0961692	0.570405	NA		Otu868	-0.0210592	0.900524	NA
Otu853	0.0109236	0.918954	NA		Otu853	-0.00778771	0.942971	NA		Otu856	-0.0225024	0.897907	NA		Otu870	0.00530421	0.97444	NA
Otu854	-0.0241526	0.821569	NA		Otu854	-0.024746	0.819489	NA		Otu857	0.00944313	0.956363	NA		Otu871	-0.0364351	0.828642	NA
Otu855	0.00275559	0.979581	NA		Otu855	-0.012013	0.912345	NA		Otu858	-0.00521503	0.976017	NA		Otu872	-0.172562	NA	NA
Otu856	0.0187464	0.861602	NA		Otu856	-0.0302322	0.781199	NA		Otu86	-0.318186	NA	NA		Otu874	-0.00429226	0.979578	NA
Otu857	0.00691301	0.948691	NA		Otu857	0.0166452	0.87872	NA		Otu862	-0.0381246	0.827796	NA		Otu875	0.0150061	0.928383	NA
Otu858	-0.00519353	0.961523	NA		Otu858	0.00848666	0.937944	NA		Otu863	0.0186863	0.913814	NA		Otu877	0.0296068	0.857808	NA
Otu861	-0.0403068	0.697139	NA		Otu861	0.0121219	0.908357	NA		Otu864	-0.0201033	0.907478	NA		Otu878	0.0144879	0.930863	NA
Otu862	-0.0131451	0.902819	NA		Otu862	0.0156109	0.886415	NA		Otu865	0.0562057	0.742428	NA		Otu879	-0.0365916	0.827926	NA
Otu863	0.0150256	0.888468	NA		Otu863	-0.0228437	0.833274	NA		Otu866	-0.0143651	0.933971	NA		Otu880	-0.0572359	0.735835	NA
Otu864	0.0186539	0.862401	NA		Otu864	0.0207347	0.849672	NA		Otu867	-0.0107977	0.950646	NA		Otu881	-0.00860009	0.959315	NA
Otu865	0.0504505	0.638816	NA		Otu865	-0.00582119	0.957418	NA		Otu868	0.0623081	0.715712	NA		Otu882	-0.00826147	0.96091	NA
Otu866	0.00313974	0.976643	NA		Otu866	0.0176777	0.871054	NA		Otu870	-0.0319873	0.85408	NA		Otu884	-0.00301541	0.985501	NA
Otu867	0.0186558	0.862392	NA		Otu867	-0.00384273	0.971921	NA		Otu871	-0.04109	0.814604	NA		Otu886	-0.0087002	0.958514	NA
Otu868	0.00666925	0.950627	NA		Otu868	-0.00693976	0.949335	NA		Otu872	-0.407046	NA	NA		Otu887	0.00832523	0.9599	NA
Otu870	-0.0212972	0.843387	NA		Otu870	0.0094456	0.931172	NA		Otu874	-0.0252976	0.885279	NA		Otu888	-0.0274381	0.870594	NA
Otu871	0.00275553	0.979579	NA		Otu871	0.0289479	0.791485	NA		Otu875	0.0136474	0.937341	NA		Otu889	0.0368168	0.824793	NA
Otu874	0.0184778	0.864056	NA		Otu874	0.00837686	0.93906	NA		Otu877	-0.0392572	0.822616	NA		Otu890	-0.0243034	0.884372	NA
Otu875	-0.0172157	0.873029	NA		Otu875	-0.0151174	0.889835	NA		Otu878	-0.0227973	0.896588	NA		Otu891	0.0565968	0.728504	NA
Otu877	-0.0832866	0.437191	NA		Otu877	-0.0116849	0.914296	NA		Otu879	-0.0412628	0.813848	NA		Otu892	0.0153991	0.926131	NA
Otu878	0.0344178	0.750096	NA		Otu878	0.0104158	0.924376	NA		Otu880	-0.0618288	0.72627	NA		Otu893	0.0154243	0.926009	NA
Otu879	-0.0529385	0.623088	NA		Otu879	0.0289607	0.791408	NA		Otu881	0.0917573	0.590208	NA		Otu894	-0.234521	0.166924	NA
Otu880	-0.0107806	0.919197	NA		Otu880	-0.0540541	0.614916	NA		Otu882	0.0229714	0.89478	NA		Otu895	-0.095602	0.548399	NA
Otu881	-0.0413619	0.701468	NA		Otu881	-0.0295241	0.786802	NA		Otu884	-0.0382788	0.826083	NA		Otu899	-0.00778865	0.962952	NA
Otu882	-0.00143645	0.989375	NA		Otu882	-0.0295318	0.786759	NA		Otu886	0.0747116	0.659878	NA		Otu9	-0.823179	NA	NA
Otu884	0.0111376	0.917158	NA		Otu884	0.0288551	0.791087	NA		Otu887	-0.0289759	0.867708	NA		Otu900	-0.0366486	0.827666	NA
Otu886	0.018389	0.864871	NA		Otu886	-0.0143155	0.895982	NA		Otu888	-0.032119	0.854643	NA		Otu902	-0.0242332	0.885612	NA
Otu887	0.0104843	0.922607	NA		Otu887	0.0166189	0.87952	NA		Otu889	0.00152782	0.993017	NA		Otu903	-0.01834	0.913227	NA
Otu888	-0.0175899	0.870638	NA		Otu888	0.0300516	0.784401	NA		Otu890	-0.0109346	0.94962	NA		Otu905	-0.0426746	0.79982	NA
Otu889	-0.0297181	0.78338	NA		Otu889	-0.00608903	0.955686	NA		Otu891	-0.0233045	0.893027	NA		Otu907	0.0108534	0.948028	NA
Otu890	0.0184764	0.864057	NA		Otu890	0.0166197	0.879515	NA		Otu892	0.015566	0.928153	NA		Otu908	-0.00168251	0.991932	NA
Otu891	-0.00429849	0.967903	NA		Otu891	0.0116277	0.914608	NA		Otu893	-0.00200393	0.990784	NA		Otu909	0.00805853	0.961697	NA
Otu892	-0.000863859	0.993576	NA		Otu892	-0.0147605	0.891877	NA		Otu899	0.0246059	0.886718	NA		Otu910	-0.0714755	0.638952	NA
Otu893	0.0347268	0.745667	NA		Otu893	-0.019764	0.855429	NA		Otu9	-4.57607	NA	NA		Otu911	-0.0517575	0.758309	NA
Otu899	-0.00925316	0.931546	NA		Otu899	0.00124668	0.990899	NA		Otu900	-0.041327	0.813568	NA		Otu912	0.0527602	0.747975	NA
Otu900	-0.0213032	0.843356	NA		Otu900	0.039303	0.720201	NA		Otu902	0.00696488	0.967994	NA		Otu914	-0.021283	0.89948	NA
Otu902	0.00222327	0.983611	NA		Otu902	0.00635355	0.953691	NA		Otu903	-0.0226585	0.897078	NA		Otu915	0.0466411	0.77809	NA
Otu903	-0.0444428	0.679133	NA		Otu903	-0.0321184	0.767609	NA		Otu905	-0.0473441	0.786968	NA		Otu916	-0.00583068	0.972381	NA
Otu905	0.0504548	0.638782	NA		Otu905	0.0350809	0.748466	NA		Otu907	0.0778643	0.646535	NA		Otu917	-0.00232637	0.988994	NA
Otu907	-0.0216968	0.840904	NA		Otu907	-0.0225378	0.836817	NA		Otu908	0.0131112	0.939319	NA		Otu919	0.0238875	0.886308	NA
Otu908	-0.0136775	0.899296	NA		Otu908	0.00527561	0.96161	NA		Otu909	0.174119	0.295756	NA		Otu920	-0.0577504	0.731858	NA
Otu909	-0.0245568	0.819057	NA		Otu909	-0.0693154	0.522175	NA		Otu911	-0.0564246	0.74728	NA		Otu922	0.0180878	0.913042	NA
Otu911	0.0069091	0.948725	NA		Otu911	0.0442154	0.685782	NA		Otu912	-0.0164345	0.924775	NA		Otu923	-0.0457674	0.785625	NA
Otu912	0.00642758	0.952542	NA		Otu912	-0.0213514	0.845016	NA		Otu914	-0.0259656	0.8823	NA		Otu924	-0.0487595	0.771947	NA
Otu914	-0.00975156	0.928157	NA		Otu914	0.0238623	0.828152	NA		Otu915	-0.0225078	0.897884	NA		Otu925	-0.0305166	0.856201	NA
Otu915	-0.0292752	0.785973	NA		Otu915	-0.0100472	0.926731	NA		Otu916	-0.0101373	0.953876	NA		Otu926	0.0966697	0.556174	NA
Otu916	-0.0297223	0.783355	NA		Otu916	-0.0143186	0.895968	NA		Otu917	0.114822	0.498505	NA		Otu927	-0.0320577	0.848524	NA
Otu917	0.0424514	0.694048	NA		Otu917	-0.0408296	0.70831	NA		Otu919	-0.0133979	0.93914	NA		Otu928	0.171034	0.286646	NA
Otu919	-0.013677	0.899301	NA		Otu919	-0.0143164	0.895979	NA		Otu920	-0.062408	0.722071	NA		Otu929	-0.0119416	0.943073	NA
Otu920	0.0857932	0.422861	NA		Otu920	0.0400206	0.713521	NA		Otu922	0.0343178	0.841275	NA		Otu930	0.0465163	0.776885	NA
Otu922	-0.0174038	0.87182	NA		Otu922	-0.0131582	0.904174	NA		Otu923	-0.0504434	0.773364	NA		Otu931	-0.0305069	0.856247	NA
Otu923	-0.0567584	0.598053	NA		Otu923	0.0484745	0.658374	NA		Otu924	-0.0353877	0.839064	NA		Otu932	0.267823	0.108786	NA
Otu924	-0.0485372	0.651646	NA		Otu924	0.0463409	0.672065	NA		Otu925	-0.0351967	0.840868	NA		Otu933	-0.0531577	0.751192	NA
Otu925	-0.0374966	0.728391	NA		Otu925	0.0331431	0.762803	NA		Otu926	0.101341	0.552161	NA		Otu934	-0.132437	0.403354	NA
Otu926	0.0263434	0.807701	NA		Otu926	-0.0589976	0.587815	NA		Otu927	-0.0530788	0.762337	NA		Otu935	-0.0212419	0.899672	NA
Otu927	0.0270555	0.799832	NA		Otu927	-0.00944743	0.930432	NA		Otu928	-0.0193415	0.912397	NA		Otu936	-0.0335449	0.842083	NA
Otu928	0.0702751	0.513174	NA		Otu928	-0.0433451	0.690008	NA		Otu929	-0.0166217	0.923925	NA		Otu940	-0.0366461	0.827677	NA
Otu929	0.0183018	0.865683	NA		Otu929	0.00418512	0.969597	NA		Otu930	-0.0046416	0.978608	NA		Otu941	-0.0181981	0.913317	NA
Otu930	-0.00143525	0.989383	NA		Otu930	-0.00496099	0.963821	NA		Otu931	-0.035187	0.840912	NA		Otu942	-0.018153	0.914214	NA
Otu931	-0.0374891	0.728429	NA		Otu931	0.0331369	0.762832	NA		Otu933	-0.0207431	0.904411	NA		Otu944	-0.0274057	0.870743	NA
Otu933	-0.0788313	0.461434	NA		Otu933	0.0520615	0.632544	NA		Otu935	-0.00788339	0.963964	NA		Otu945	-0.214836	0.201448	NA
Otu935	-0.013676	0.899305	NA		Otu935	0.0186817	0.864897	NA		Otu936	-0.0201769	0.907884	NA		Otu946	-0.0547097	0.744945	NA
Otu936	0.0104848	0.922611	NA		Otu936	0.0310446	0.777068	NA		Otu940	-0.0413245	0.813579	NA		Otu947	-0.0243709	0.884056	NA
Otu940	-0.00534806	0.960429	NA		Otu940	0.0393013	0.720199	NA		Otu941	-0.0228836	0.895377	NA		Otu948	0.0239446	0.886036	NA
Otu941	-0.0218957	0.839677	NA		Otu941	0.0207562	0.850284	NA		Otu942	-0.00478996	0.978103	NA		Otu949	-0.00561975	0.973413	NA
Otu942	-0.0177788	0.869432	NA		Otu942	0.0155752	0.887245	NA		Otu944	-0.0140407	0.935845	NA		Otu951	-0.030516	0.856204	NA
Otu944	0.0264718	0.806221	NA		Otu944	0.0248755	0.820644	NA		Otu946	-0.00592122	0.972611	NA		Otu952	-0.027301	0.871228	NA
Otu946	-0.000728711	0.994574	NA		Otu946	0.0421037	0.699627	NA		Otu947	-0.0290548	0.867355	NA		Otu953	0.0175854	0.916146	NA
Otu947	0.0103732	0.923526	NA		Otu947	0.02696	0.806178	NA		Otu948	0.0575202	0.738093	NA		Otu955	-0.00796083	0.962328	NA
Otu948	0.0224343	0.835428	NA		Otu948	-0.0194022	0.859214	NA		Otu949	0.0605852	0.724738	NA		Otu956	0.0746276	0.650893	NA
Otu949	-0.0140381	0.896937	NA		Otu949	-0.0123436	0.910378	NA		Otu951	-0.0351961	0.840871	NA		Otu957	-0.170104	0.328176	NA
Otu951	-0.0374961	0.728381	NA		Otu951	0.0331427	0.762793	NA		Otu952	-0.0319641	0.855328	NA		Otu958	-0.0262309	0.875572	NA
Otu952	-0.0290549	0.787286	NA		Otu952	0.00434192	0.968301	NA		Otu953	-0.0197088	0.910549	NA		Otu959	-0.00157196	0.992523	NA
Otu953	-0.00975475	0.928133	NA		Otu953	0.00730575	0.946937	NA		Otu955	-0.0125318	0.943049	NA		Otu96	0.213322	NA	NA
Otu955	0.0141288	0.896355	NA		Otu955	0.0113997	0.917555	NA		Otu956	-0.0102644	0.953362	NA		Otu960	0.0175828	0.916158	NA
Otu956	0.0303884	0.778689	NA		Otu956	-0.017451	0.873431	NA		Otu958	-0.0472964	0.787175	NA		Otu961	-0.027452	0.870529	NA
Otu958	-0.0488064	0.650278	NA		Otu958	0.0299333	0.784209	NA		Otu959	-0.0226293	0.89734	NA		Otu962	-0.0181588	0.914187	NA
Otu959	0.00642702	0.952544	NA		Otu959	0.00527426	0.961621	NA		Otu96	-0.574334	NA	NA		Otu963	-0.0333778	0.843207	NA
Otu960	-0.0258115	0.811396	NA		Otu960	0.00730405	0.946949	NA		Otu960	-0.0197036	0.910572	NA		Otu964	-0.299035	0.0810528	NA
Otu961	0.0144309	0.893703	NA		Otu961	0.0300603	0.784355	NA		Otu961	-0.0321329	0.85458	NA		Otu965	-0.0335132	0.840979	NA
Otu962	0.0223604	0.836176	NA		Otu962	0.0155797	0.887213	NA		Otu962	-0.00480139	0.978051	NA		Otu966	-0.0211254	0.899419	NA
Otu963	0.0188289	0.860834	NA		Otu963	0.000343955	0.997482	NA		Otu963	-0.0380317	0.828592	NA		Otu967	-0.0181933	0.914026	NA
Otu965	-0.00534908	0.96042	NA		Otu965	0.0258774	0.813208	NA		Otu965	-0.0201424	0.9073	NA		Otu968	-0.00381975	0.981731	NA
Otu966	-0.0212952	0.8434	NA		Otu966	-0.00185119	0.986491	NA		Otu966	0.0100768	0.953336	NA		Otu970	-0.0241614	0.885945	NA
Otu967	0.0182993	0.865709	NA		Otu967	0.0207562	0.850291	NA		Otu967	-0.0228767	0.896233	NA		Otu972	0.0239554	0.88506	NA
Otu968	-0.00100648	0.992525	NA		Otu968	0.00848585	0.937949	NA		Otu968	-0.023055	0.894794	NA		Otu973	-0.0264298	0.875263	NA
Otu970	-0.0134978	0.900485	NA		Otu970	0.0166169	0.879541	NA		Otu970	-0.0107828	0.950714	NA		Otu974	-0.0181022	0.913769	NA
Otu972	0.00249255	0.981574	NA		Otu972	-0.0244769	0.822746	NA		Otu972	0.00471444	0.978283	NA		Otu975	-0.202762	0.251796	NA
Otu973	-0.000869703	0.993532	NA		Otu973	-0.0209294	0.847281	NA		Otu973	0.0224387	0.896586	NA		Otu977	-0.0087933	0.958072	NA
Otu974	-0.00157816	0.988341	NA		Otu974	0.00527276	0.961631	NA		Otu974	-0.00473178	0.978194	NA		Otu978	0.0176227	0.915284	NA
Otu977	0.00222245	0.983614	NA		Otu977	-0.00408629	0.970294	NA		Otu977	0.00457496	0.978926	NA		Otu979	0.0214232	0.897409	NA
Otu978	0.00235901	0.982584	NA		Otu978	0.00215872	0.984292	NA		Otu978	-0.0196771	0.90998	NA		Otu980	0.0210893	0.89057	NA
Otu979	-0.0050409	0.962599	NA		Otu979	-0.00581918	0.957429	NA		Otu979	-0.0318778	0.85571	NA		Otu981	0.140706	0.374973	NA
Otu981	0.0236333	0.823349	NA		Otu981	-0.0645161	0.542972	NA		Otu981	0.10913	0.511497	NA		Otu982	-0.0366135	0.827826	NA
Otu982	0.022593	0.833855	NA		Otu982	0.0341192	0.755581	NA		Otu982	-0.0412883	0.813737	NA		Otu983	-0.0427336	0.799553	NA
Otu983	0.0186588	0.86238	NA		Otu983	0.0454234	0.678672	NA		Otu983	-0.0474104	0.786682	NA		Otu984	-0.0181409	0.913586	NA
Otu984	0.0103743	0.923518	NA		Otu984	0.0104175	0.924359	NA		Otu984	-0.0228194	0.895667	NA		Otu985	0.00617017	0.970352	NA
Otu985	0.0307732	0.77393	NA		Otu985	0.00954584	0.930092	NA		Otu985	0.00632777	0.970747	NA		Otu986	-0.0119313	0.943122	NA
Otu986	0.0102618	0.924445	NA		Otu986	0.00418488	0.969599	NA		Otu986	0.00143457	0.99339	NA		Otu987	-0.00565802	0.973019	NA
Otu987	0.0222829	0.836947	NA		Otu987	-0.00721689	0.947583	NA		Otu987	0.0431483	0.801333	NA		Otu989	-0.016784	0.920407	NA
Otu989	0.062191	0.560775	NA		Otu989	-0.0346537	0.748781	NA		Otu989	-0.0378108	0.829559	NA		Otu990	0.00447919	0.978532	NA
Otu990	-0.0058156	0.957142	NA		Otu990	0.00418437	0.969603	NA		Otu990	0.00144179	0.993357	NA		Otu991	-0.0376824	0.814544	NA
Otu992	-0.0129699	0.903975	NA		Otu992	0.0105033	0.923349	NA		Otu992	0.0328173	0.84726	NA		Otu992	-0.0333995	0.841505	NA
Otu993	0.022435	0.835414	NA		Otu993	-0.0194021	0.859207	NA		Otu993	0.00467594	0.978461	NA		Otu993	0.00770044	0.963107	NA
Otu994	0.0103748	0.923514	NA		Otu994	-0.0389445	0.721559	NA		Otu994	0.101184	0.549429	NA		Otu994	0.0171705	0.917892	NA
Otu996	0.0142336	0.895431	NA		Otu996	-0.0358087	0.743075	NA		Otu996	0.0638672	0.710512	NA		Otu996	0.062175	0.707413	NA
Otu997	-0.0138569	0.898119	NA		Otu997	-0.0205885	0.850974	NA		Otu997	-0.00714703	0.967522	NA		Otu997	0.0620274	0.70809	NA
Otu998	0.0304992	0.777324	NA		Otu998	-0.021351	0.845025	NA		Otu998	0.00163218	0.992539	NA		Otu998	0.0839907	0.608878	NA
Otu999	0.00208896	0.984619	NA		Otu999	-0.00207364	0.984945	NA		Otu999	-0.0103974	0.952384	NA		Otu999	-0.00571561	0.972745	NA
