# Supplementary material for: Field evaluation of the gut microbiome composition of pre-school and school-aged children in Tha Song Yang, Thailand, following oral MDA for STH infections
Source: PLoS Negl Trop Dis. 2021 Jul 26;15(7):e0009597. doi: 10.1371/journal.pntd.0009597 (PMC8341710; doi:10.1371/journal.pntd.0009597)
Supplement: S6 Table — A.lum: Ascaris lumbricoides; T. tri: Trichuris trichiura; A. cey: Ancylostoma ceylanicum; N. ame: Necator americanus; A.duo: Ancylostoma duodenale; MT-PCR: multiplexed-tandem qPCR; GCN: gene copy number; Ct: cycle threshold. (XLSX) [file pntd.0009597.s008.xlsx]

## Sheet: Sheet1
S8 Table. Statistical analysis of participants soil-transmitted helminth (STH) infections per school.
A.lum: Ascaris lumbricoides; T. tri: Trichuris trichiura; A. cey: Ancylostoma ceylanicum; N. ame: Necator americanus; A.duo: Ancylostoma duodenale; MT-PCR: multiplexed-tandem qPCR; Conc: Concentration in gene copy number; Ct: cycle threshold value.
				Any STH positive		A. lum positive		T. tri positive		A. cey positive
		Number of participants	Percentage of participants	#	%	#	%	#	%	#	%
KK	Krae Khi	32	11.7216	18	56.25	18	56.25	3	9.375	0	0
MN	Mae Nil	26	9.52381	7	26.9231	7	26.9231	3	11.5385	0	0
MNK	Mae Nil Khi	15	5.49451	13	86.6667	7	46.6667	13	86.6667	0	0
HM	Huay Manhok	31	11.3553	22	70.9677	12	38.7097	17	54.8387	1	3.22581
HMK	Huay Manhok Khi	20	7.32601	19	95	18	90	12	60	0	0
MSK	Mae Salid Khi	35	12.8205	4	11.4286	4	11.4286	0	0	0	0
MK	Mae Kho	45	16.4835	42	93.3333	27	60	39	86.6667	2	4.44444
MSN	Mae Salid Noi	14	5.12821	9	64.2857	8	57.1429	9	64.2857	0	0
MS	Mae Song	15	5.49451	0	0	0	0	0	0	0	0
MSL	Mae Salid Luang	18	6.59341	3	16.6667	3	16.6667	3	16.6667	0	0
TMKT	Thi Mo Ko Tha	17	6.22711	3	17.6471	3	17.6471	0	0	0	0
NA	not available	5	1.8315	1	20	0	0	1	20	0	0
		273
No	Sample ID	School	Infection Status MT-PCR	A. lum	A. lum Conc	A. lum Ct	N. ame	N. ame Conc	N. ame Ct	A. cey	A. cey Conc	A. cey Ct	A. duo	A. duo Conc	A. duo Ct	T. tri	T. tri Conc	T. tri Ct	SPIKE Ct
1	MK22	Mae Kho	1	1	422543	18.52	0	0	0	0	0	0	0	0	0	1	2470	26.54	24.36
2	SN22	Mae Salid Noi	1	1	2372	27.45	0	0	0	0	0	0	0	0	0	1	125	32.03	25.21
3	SN12	Mae Salid Noi	1	1	106556	20.9	0	0	0	0	0	0	0	0	0	1	1091	28.04	24.58
4	HK04	Huay Manhok Khi	1	1	594357	18.57	0	0	0	0	0	0	0	0	0	1	1157	28.29	24.93
5	MK40	Mae Kho	1	1	9137	25.06	0	0	0	0	0	0	0	0	0	0	0	0	24.92
6	HM02	Huay Manhok	1	1	1939	27.11	0	0	0	0	0	0	0	0	0	0	0	0	24.55
7	HM27	Huay Manhok	1	1	2686	26.89	0	0	0	0	0	0	0	0	0	0	0	0	24.84
8	SN30	Mae Salid Noi	1	1	84199	21.13	0	0	0	0	0	0	0	0	0	1	529	29.03	24.45
9	MK04	Mae Kho	1	1	115416	21.14	0	0	0	0	0	0	0	0	0	1	653	29.2	24.95
10	MK08	Mae Kho	1	1	165032	20.82	0	0	0	0	0	0	0	0	0	1	689	29.35	25.18
11	SN34	Mae Salid Noi	1	1	2555	27.36	0	0	0	0	0	0	0	0	0	1	308	30.65	25.23
12	HM35	Huay Manhok	1	1	142	31.99	0	0	0	0	0	0	0	0	0	0	0	0	25.36
13	MK32	Mae Kho	1	1	174744	20.76	0	0	0	0	0	0	0	0	0	1	42	33.75	25.22
14	SN04	Mae Salid Noi	1	0	0	0	0	0	0	0	0	0	0	0	0	1	287	30.42	24.89
15	MK37	Mae Kho	1	1	55176	22.48	0	0	0	0	0	0	0	0	0	1	194	31.28	25.14
16	MK30	Mae Kho	1	1	125981	20.79	0	0	0	0	0	0	0	0	0	1	780	28.72	24.74
17	HK09	Huay Manhok Khi	1	1	142737	20.88	0	0	0	0	0	0	0	0	0	1	309	30.44	25.02
18	MK28	Mae Kho	1	1	5012	25.94	0	0	0	0	0	0	0	0	0	1	56	32.95	24.86
19	MK46	Mae Kho	1	1	13465	24.52	0	0	0	0	0	0	0	0	0	1	300	30.45	24.98
20	MK10	Mae Kho	1	1	122870	20.98	0	0	0	0	0	0	0	0	0	1	558	29.39	24.89
21	HK01	Huay Manhok Khi	1	1	83	32.12	0	0	0	0	0	0	0	0	0	1	99	31.85	24.67
22	HM22	Huay Manhok	1	0	0	0	0	0	0	0	0	0	0	0	0	1	118	32.18	25.26
23	NK08	Mae Nil Khi	1	1	46910	22.43	0	0	0	0	0	0	0	0	0	1	159	31.3	24.84
24	MK13	Mae Kho	1	1	174841	20.25	0	0	0	0	0	0	0	0	0	1	215	30.69	24.7
25	NK01	Mae Nil Khi	1	1	100506	20.7	0	0	0	0	0	0	0	0	0	1	265	29.96	24.3
26	HK03	Huay Manhok Khi	0	0	0	0	0	0	0	0	0	0	0	0	0	0	0	0	25.47
27	HM07	Huay Manhok	1	1	425	29.77	0	0	0	0	0	0	0	0	0	1	68	32.63	24.85
28	MN05	Mae Nil	1	1	237	29.86	0	0	0	0	0	0	0	0	0	1	104	31.15	24.03
29	HK12	Huay Manhok Khi	1	1	889	28.54	0	0	0	0	0	0	0	0	0	0	0	0	24.77
30	MK25	Mae Kho	1	0	0	0	0	0	0	0	0	0	0	0	0	1	79	31.82	24.28
31	MK19	Mae Kho	1	1	8989	24.08	0	0	0	0	0	0	0	0	0	1	110	30.95
32	MN09	Mae Nil	1	1	6025	25.75	0	0	0	0	0	0	0	0	0	1	167	31.34	24.96
33	SK06	Mae Salid Khi	0	0	0	0	0	0	0	0	0	0	0	0	0	0	0	0	27.79
34	MN34	Mae Nil	1	1	5977	25.35	0	0	0	0	0	0	0	0	0	0	0	0	24.55
35	KK13	Krae Khi	1	1	601	29.25	0	0	0	0	0	0	0	0	0	0	0	0	24.87
36	KK37	Krae Khi	1	1	6225	25.25	0	0	0	0	0	0	0	0	0	0	0	0	24.51
37	KK04	Krae Khi	1	1	96731	21.46	0	0	0	0	0	0	0	0	0	0	0	0	24.99
38	NK31	Mae Nil Khi	1	1	90105	21.58	0	0	0	0	0	0	0	0	0	1	50	33.26	25.01
39	KK09	Krae Khi	1	1	31165	23.34	0	0	0	0	0	0	0	0	0	0	0	0	25.11
40	HK20	Huay Manhok Khi	1	1	48348	22.5	0	0	0	0	0	0	0	0	0	0	0	0	24.96
41	KK35	Krae Khi	1	1	4999	26.33	0	0	0	0	0	0	0	0	0	0	0	0	25.25
42	MN20	Mae Nil	1	1	2610	27.09	0	0	0	0	0	0	0	0	0	0	0	0	25
43	SN05	Mae Salid Noi	0	0	0	0	0	0	0	0	0	0	0	0	0	0	0	0	25.04
44	HK05	Huay Manhok Khi	1	1	1592	28.01	0	0	0	0	0	0	0	0	0	0	0	0	25.15
45	MK06	Mae Kho	1	1	49589	22.67	0	0	0	0	0	0	0	0	0	1	64	33.02	25.16
46	SL10	Mae Salid Luang	0	0	0	0	0	0	0	0	0	0	0	0	0	0	0	0	25.02
47	KK24	Krae Khi	1	1	34986	22.47	0	0	0	0	0	0	0	0	0	1	33	33.33	26.52
48	HK13	Huay Manhok Khi	1	1	7069	25.42	0	0	0	0	0	0	0	0	0	0	0	0	26.55
49	MS03	Mae Song	0	0	0	0	0	0	0	0	0	0	0	0	0	0	0	0	24.74
50	MS14	Mae Song	0	0	0	0	0	0	0	0	0	0	0	0	0	0	0	0	24.87
51	MS16	Mae Song	0	0	0	0	0	0	0	0	0	0	0	0	0	0	0	0	25.13
52	MS17	Mae Song	0	0	0	0	0	0	0	0	0	0	0	0	0	0	0	0	24.77
53	MS19	Mae Song	0	0	0	0	0	0	0	0	0	0	0	0	0	0	0	0	24.5
54	MS22	Mae Song	0	0	0	0	0	0	0	0	0	0	0	0	0	0	0	0	24.51
55	MS23	Mae Song	0	0	0	0	0	0	0	0	0	0	0	0	0	0	0	0	25.58
56	MS24	Mae Song	0	0	0	0	0	0	0	0	0	0	0	0	0	0	0	0	25
57	MS25	Mae Song	0	0	0	0	0	0	0	0	0	0	0	0	0	0	0	0	25.25
58	MS26	Mae Song	0	0	0	0	0	0	0	0	0	0	0	0	0	0	0	0	25.48
59	MS27	Mae Song	0	0	0	0	0	0	0	0	0	0	0	0	0	0	0	0	25.05
60	MS28	Mae Song	0	0	0	0	0	0	0	0	0	0	0	0	0	0	0	0	25.08
61	MS29	Mae Song	0	0	0	0	0	0	0	0	0	0	0	0	0	0	0	0	25.39
62	MS31	Mae Song	0	0	0	0	0	0	0	0	0	0	0	0	0	0	0	0	25.03
63	MS33	Mae Song	0	0	0	0	0	0	0	0	0	0	0	0	0	0	0	0	25.26
64	TM05	Thi Mo Ko Tha	0	0	0	0	0	0	0	0	0	0	0	0	0	0	0	0	25.17
65	TM07	Thi Mo Ko Tha	1	1	393	30.16	0	0	0	0	0	0	0	0	0	0	0	0	25.12
66	TM08	Thi Mo Ko Tha	0	0	0	0	0	0	0	0	0	0	0	0	0	0	0	0	25.12
67	TM10	Thi Mo Ko Tha	0	0	0	0	0	0	0	0	0	0	0	0	0	0	0	0	25.79
68	TM11	Thi Mo Ko Tha	0	0	0	0	0	0	0	0	0	0	0	0	0	0	0	0	25.28
69	TM12	Thi Mo Ko Tha	0	0	0	0	0	0	0	0	0	0	0	0	0	0	0	0	25.26
70	TM14	Thi Mo Ko Tha	0	0	0	0	0	0	0	0	0	0	0	0	0	0	0	0	24.42
71	TM16	Thi Mo Ko Tha	0	0	0	0	0	0	0	0	0	0	0	0	0	0	0	0	24.59
72	TM17	Thi Mo Ko Tha	0	0	0	0	0	0	0	0	0	0	0	0	0	0	0	0	24.82
73	TM18	Thi Mo Ko Tha	0	0	0	0	0	0	0	0	0	0	0	0	0	0	0	0	24.38
74	TM19	Thi Mo Ko Tha	0	0	0	0	0	0	0	0	0	0	0	0	0	0	0	0	25.04
75	TM20	Thi Mo Ko Tha	0	0	0	0	0	0	0	0	0	0	0	0	0	0	0	0	24.42
76	TM21	Thi Mo Ko Tha	0	0	0	0	0	0	0	0	0	0	0	0	0	0	0	0	24.79
77	TM22	Thi Mo Ko Tha	1	1	2240	26.84	0	0	0	0	0	0	0	0	0	0	0	0	24.51
78	TMAF	Thi Mo Ko Tha	1	1	348	30.13	0	0	0	0	0	0	0	0	0	0	0	0	24.9
79	TMCF	Thi Mo Ko Tha	0	0	0	0	0	0	0	0	0	0	0	0	0	0	0	0	24.58
80	TMEF	Thi Mo Ko Tha	0	0	0	0	0	0	0	0	0	0	0	0	0	0	0	0	25.08
81	SK01	Mae Salid Khi	0	0	0	0	0	0	0	0	0	0	0	0	0	0	0	0	24.62
82	SK02	Mae Salid Khi	0	0	0	0	0	0	0	0	0	0	0	0	0	0	0	0	24.84
83	SK03	Mae Salid Khi	0	0	0	0	0	0	0	0	0	0	0	0	0	0	0	0	24.72
84	SK04	Mae Salid Khi	0	0	0	0	0	0	0	0	0	0	0	0	0	0	0	0	24.94
85	SK05	Mae Salid Khi	0	0	0	0	0	0	0	0	0	0	0	0	0	0	0	0	24.77
86	SK11	Mae Salid Khi	0	0	0	0	0	0	0	0	0	0	0	0	0	0	0	0	25.13
87	SK12	Mae Salid Khi	0	0	0	0	0	0	0	0	0	0	0	0	0	0	0	0	25.15
88	SK14	Mae Salid Khi	0	0	0	0	0	0	0	0	0	0	0	0	0	0	0	0	25.23
89	SK15	Mae Salid Khi	0	0	0	0	0	0	0	0	0	0	0	0	0	0	0	0	25.15
90	SK16	Mae Salid Khi	0	0	0	0	0	0	0	0	0	0	0	0	0	0	0	0	24.84
91	SK17	Mae Salid Khi	0	0	0	0	0	0	0	0	0	0	0	0	0	0	0	0	25.16
92	SK18	Mae Salid Khi	0	0	0	0	0	0	0	0	0	0	0	0	0	0	0	0	25.16
93	SK19	Mae Salid Khi	0	0	0	0	0	0	0	0	0	0	0	0	0	0	0	0	25.02
94	SK23	Mae Salid Khi	0	0	0	0	0	0	0	0	0	0	0	0	0	0	0	0	24.98
95	SK24	Mae Salid Khi	0	0	0	0	0	0	0	0	0	0	0	0	0	0	0	0	24.37
96	SK25	Mae Salid Khi	1	1	54313	21.9	0	0	0	0	0	0	0	0	0	0	0	0	24.53
97	SK26	Mae Salid Khi	0	0	0	0	0	0	0	0	0	0	0	0	0	0	0	0	24.48
98	SK29	Mae Salid Khi	0	0	0	0	0	0	0	0	0	0	0	0	0	0	0	0	24.8
99	SK31	Mae Salid Khi	0	0	0	0	0	0	0	0	0	0	0	0	0	0	0	0	24.86
100	SK32	Mae Salid Khi	0	0	0	0	0	0	0	0	0	0	0	0	0	0	0	0	24.64
101	SK33	Mae Salid Khi	0	0	0	0	0	0	0	0	0	0	0	0	0	0	0	0	24.5
102	SK34	Mae Salid Khi	0	0	0	0	0	0	0	0	0	0	0	0	0	0	0	0	24.78
103	SK36	Mae Salid Khi	0	0	0	0	0	0	0	0	0	0	0	0	0	0	0	0	24.41
104	SK37	Mae Salid Khi	1	1	49	33.32	0	0	0	0	0	0	0	0	0	0	0	0	25.03
105	SK38	Mae Salid Khi	1	1	25742	23.45	0	0	0	0	0	0	0	0	0	0	0	0	24.92
106	SK39	Mae Salid Khi	0	0	0	0	0	0	0	0	0	0	0	0	0	0	0	0	24.7
107	SK40	Mae Salid Khi	0	0	0	0	0	0	0	0	0	0	0	0	0	0	0	0	25.07
108	SK41	Mae Salid Khi	0	0	0	0	0	0	0	0	0	0	0	0	0	0	0	0	24.75
109	SK42	Mae Salid Khi	0	0	0	0	0	0	0	0	0	0	0	0	0	0	0	0	25.03
110	SK44	Mae Salid Khi	0	0	0	0	0	0	0	0	0	0	0	0	0	0	0	0	24.72
111	SK47	Mae Salid Khi	0	0	0	0	0	0	0	0	0	0	0	0	0	0	0	0	24.86
112	SKBF	Mae Salid Khi	0	0	0	0	0	0	0	0	0	0	0	0	0	0	0	0	24.9
113	SKDF	Mae Salid Khi	1	1	1504	27.83	0	0	0	0	0	0	0	0	0	0	0	0	24.88
114	SKEF	Mae Salid Khi	0	0	0	0	0	0	0	0	0	0	0	0	0	0	0	0	24.91
115	SL02	Mae Salid Luang	0	0	0	0	0	0	0	0	0	0	0	0	0	0	0	0	24.79
116	SL04	Mae Salid Luang	0	0	0	0	0	0	0	0	0	0	0	0	0	0	0	0	27.65
117	SL07	Mae Salid Luang	0	0	0	0	0	0	0	0	0	0	0	0	0	0	0	0	25.09
118	SL08	Mae Salid Luang	0	0	0	0	0	0	0	0	0	0	0	0	0	0	0	0	25.07
119	SL13	Mae Salid Luang	1	1	66	32.29	0	0	0	0	0	0	0	0	0	1	140	31.11	24.46
120	SL14	Mae Salid Luang	0	0	0	0	0	0	0	0	0	0	0	0	0	0	0	0	24.82
121	SL15	Mae Salid Luang	0	0	0	0	0	0	0	0	0	0	0	0	0	0	0	0	24.58
122	SL17	Mae Salid Luang	0	0	0	0	0	0	0	0	0	0	0	0	0	0	0	0	24.29
123	SL20	Mae Salid Luang	1	1	20023	23.54	0	0	0	0	0	0	0	0	0	1	135	31.33	24.62
124	SL22	Mae Salid Luang	0	0	0	0	0	0	0	0	0	0	0	0	0	0	0	0	25.09
125	SL23	Mae Salid Luang	0	0	0	0	0	0	0	0	0	0	0	0	0	0	0	0	24.95
126	SL28	Mae Salid Luang	0	0	0	0	0	0	0	0	0	0	0	0	0	0	0	0	25.28
127	SL29	Mae Salid Luang	0	0	0	0	0	0	0	0	0	0	0	0	0	0	0	0	25.18
128	SL31	Mae Salid Luang	0	0	0	0	0	0	0	0	0	0	0	0	0	0	0	0	25.4
129	SL33	Mae Salid Luang	1	1	2999	26.91	0	0	0	0	0	0	0	0	0	1	223	30.96	25.04
130	SL36	Mae Salid Luang	0	0	0	0	0	0	0	0	0	0	0	0	0	0	0	0	24.81
131	SL40	Mae Salid Luang	0	0	0	0	0	0	0	0	0	0	0	0	0	0	0	0	25.03
132	SL46	NA	0	0	0	0	0	0	0	0	0	0	0	0	0	0	0	0	24.85
133	SN11	Mae Salid Noi	0	0	0	0	0	0	0	0	0	0	0	0	0	0	0	0	24.91
134	SN17	Mae Salid Noi	0	0	0	0	0	0	0	0	0	0	0	0	0	0	0	0	25.24
135	SN21	Mae Salid Noi	0	0	0	0	0	0	0	0	0	0	0	0	0	0	0	0	25.01
136	SN33	Mae Salid Noi	1	1	380	30.48	0	0	0	0	0	0	0	0	0	1	2542	27.52	25.39
137	SN35	Mae Salid Noi	1	1	60597	22.3	0	0	0	0	0	0	0	0	0	1	37	33.84	25.11
138	SN37	Mae Salid Noi	0	0	0	0	0	0	0	0	0	0	0	0	0	0	0	0	24.7
139	SN39	Mae Salid Noi	1	1	1637	27.89	0	0	0	0	0	0	0	0	0	1	131	31.83	25.07
140	SN40	Mae Salid Noi	1	1	175293	20.63	0	0	0	0	0	0	0	0	0	1	200	31.19	25.1
141	KK01	Krae Khi	0	0	0	0	0	0	0	0	0	0	0	0	0	0	0	0	25.02
142	KK02	Krae Khi	0	0	0	0	0	0	0	0	0	0	0	0	0	0	0	0	25.04
143	KK03	NA	0	0	0	0	0	0	0	0	0	0	0	0	0	0	0	0	24.73
144	KK06	Krae Khi	1	1	2636	26.63	0	0	0	0	0	0	0	0	0	0	0	0	24.55
145	KK07	Krae Khi	0	0	0	0	0	0	0	0	0	0	0	0	0	0	0	0	24.84
146	KK08	Krae Khi	1	1	509468	18.82	0	0	0	0	0	0	0	0	0	0	0	0	24.94
147	KK10	Krae Khi	1	1	218969	20.25	0	0	0	0	0	0	0	0	0	0	0	0	25.06
148	KK11	Krae Khi	0	0	0	0	0	0	0	0	0	0	0	0	0	0	0	0	25.59
149	KK12	Krae Khi	1	1	57825	22.13	0	0	0	0	0	0	0	0	0	0	0	0	24.86
150	KK14	Krae Khi	1	1	600428	19.58	0	0	0	0	0	0	0	0	0	0	0	0	25.96
151	KK15	Krae Khi	0	0	0	0	0	0	0	0	0	0	0	0	0	0	0	0	24.68
152	KK16	Krae Khi	0	0	0	0	0	0	0	0	0	0	0	0	0	0	0	0	24.72
153	KK17	Krae Khi	1	1	39	32.88	0	0	0	0	0	0	0	0	0	1	60	32.18	24.22
154	KK18	Krae Khi	0	0	0	0	0	0	0	0	0	0	0	0	0	0	0	0	24.96
155	KK19	Krae Khi	1	1	724623	18.38	0	0	0	0	0	0	0	0	0	1	49	33.33	25.05
156	KK20	Krae Khi	0	0	0	0	0	0	0	0	0	0	0	0	0	0	0	0	24.93
157	KK21	Krae Khi	1	1	10736	24.6	0	0	0	0	0	0	0	0	0	0	0	0	24.71
158	KK22	Krae Khi	0	0	0	0	0	0	0	0	0	0	0	0	0	0	0	0	24.59
159	KK23	Krae Khi	1	1	1332848	17.88	0	0	0	0	0	0	0	0	0	0	0	0	25.5
160	KK27	Krae Khi	0	0	0	0	0	0	0	0	0	0	0	0	0	0	0	0	25.38
161	KK30	Krae Khi	0	0	0	0	0	0	0	0	0	0	0	0	0	0	0	0	24.83
162	KK31	Krae Khi	1	1	301102	19.52	0	0	0	0	0	0	0	0	0	0	0	0	24.83
163	KK34	Krae Khi	0	0	0	0	0	0	0	0	0	0	0	0	0	0	0	0	26.01
164	KK39	Krae Khi	1	1	422316	19.57	0	0	0	0	0	0	0	0	0	0	0	0	25.4
165	KK40	Krae Khi	0	0	0	0	0	0	0	0	0	0	0	0	0	0	0	0	25.14
166	KK41	Krae Khi	1	1	465	30.67	0	0	0	0	0	0	0	0	0	0	0	0	25.89
167	KK42	Krae Khi	0	0	0	0	0	0	0	0	0	0	0	0	0	0	0	0	24.74
168	MK01	Mae Kho	1	1	88575	20.8	0	0	0	0	0	0	0	0	0	1	166	30.58	24.19
169	MK02	Mae Kho	1	1	116592	21.22	0	0	0	0	0	0	0	0	0	1	576	29.49	25.05
170	MK03	Mae Kho	1	1	40077	22.69	0	0	0	0	0	0	0	0	0	1	62	32.78	24.85
171	MK05	Mae Kho	1	0	0	0	0	0	0	0	0	0	0	0	0	1	728	28.88	24.8
172	MK07	Mae Kho	1	1	221	30.86	0	0	0	0	0	0	0	0	0	1	283	30.48	24.92
173	MK09	Mae Kho	0	0	0	0	0	0	0	0	0	0	0	0	0	0	0	0	24.72
174	MK11	Mae Kho	1	1	1334958	17.57	0	0	0	0	0	0	0	0	0	1	5410	26.16	25.2
175	MK12	Mae Kho	1	0	0	0	0	0	0	0	0	0	0	0	0	1	42	33.61	25.07
176	MK14	Mae Kho	1	0	0	0	0	0	0	0	0	0	0	0	0	1	230	30.94	25.06
177	MK15	Mae Kho	1	0	0	0	0	0	0	1	3839	26.3	0	0	0	1	95	32.06	24.81
178	MK16	Mae Kho	1	1	94644	21.05	0	0	0	0	0	0	0	0	0	1	532	29.12	24.55
179	MK17	Mae Kho	1	0	0	0	0	0	0	0	0	0	0	0	0	1	1793	27.53	24.85
180	MK18	Mae Kho	1	0	0	0	0	0	0	0	0	0	0	0	0	1	161	31.22	24.79
181	MK20	Mae Kho	0	0	0	0	0	0	0	0	0	0	0	0	0	0	0	0	24.71
182	MK21	Mae Kho	1	1	115	31.5	0	0	0	0	0	0	0	0	0	1	65	32.4	24.55
183	MK24	Mae Kho	1	1	239314	20.28	0	0	0	0	0	0	0	0	0	1	282	30.79	25.23
184	MK26	Mae Kho	1	0	0	0	0	0	0	0	0	0	0	0	0	1	442	29.64	24.78
185	MK27	Mae Kho	1	0	0	0	0	0	0	0	0	0	0	0	0	1	183	32.05	25.82
186	MK29	Mae Kho	1	1	16088	25.5	0	0	0	0	0	0	0	0	0	0	0	0	26.24
187	MK33	Mae Kho	1	1	18462	24.81	0	0	0	0	0	0	0	0	0	1	85	33.19	25.76
188	MK34	Mae Kho	1	1	3072362	16.89	0	0	0	0	0	0	0	0	0	0	0	0	25.81
189	MK35	Mae Kho	1	1	821228	18.56	0	0	0	0	0	0	0	0	0	1	1018	28.99	25.43
190	MK36	Mae Kho	1	0	0	0	0	0	0	0	0	0	0	0	0	1	121	33.14	26.26
191	MK38	Mae Kho	1	0	0	0	0	0	0	0	0	0	0	0	0	1	945	29.63	25.95
192	MK39	Mae Kho	1	0	0	0	0	0	0	0	0	0	0	0	0	1	142	32.81	26.18
193	MK42	Mae Kho	1	1	350059	20.22	0	0	0	1	85	33.19	0	0	0	1	466	30.53	25.76
194	MK43	Mae Kho	1	0	0	0	0	0	0	0	0	0	0	0	0	1	143	32.36	25.74
195	MK44	Mae Kho	1	0	0	0	0	0	0	0	0	0	0	0	0	1	258	32.98	27.28
196	MKAF	Mae Kho	1	0	0	0	0	0	0	0	0	0	0	0	0	1	140	32.77	26.12
197	MKBF	Mae Kho	1	1	19368	24.94	0	0	0	0	0	0	0	0	0	1	384	31.05	25.97
198	MKCF	Mae Kho	0	0	0	0	0	0	0	0	0	0	0	0	0	0	0	0	26.31
199	MKDF	NA	0	0	0	0	0	0	0	0	0	0	0	0	0	0	0	0	25.84
200	MN02	Mae Nil	1	1	57867	23.31	0	0	0	0	0	0	0	0	0	0	0	0	26.04
201	MN03	Mae Nil	0	0	0	0	0	0	0	0	0	0	0	0	0	0	0	0	25.79
202	MN04	Mae Nil	1	1	977108	19.15	0	0	0	0	0	0	0	0	0	1	1731	29.02	26.29
203	MN06	Mae Nil	0	0	0	0	0	0	0	0	0	0	0	0	0	0	0	0	26.16
204	MN07	Mae Nil	0	0	0	0	0	0	0	0	0	0	0	0	0	0	0	0	25.93
205	MN11	Mae Nil	0	0	0	0	0	0	0	0	0	0	0	0	0	0	0	0	25.86
206	MN13	Mae Nil	0	0	0	0	0	0	0	0	0	0	0	0	0	0	0	0	26.19
207	MN14	Mae Nil	0	0	0	0	0	0	0	0	0	0	0	0	0	0	0	0	25.93
208	MN15	Mae Nil	0	0	0	0	0	0	0	0	0	0	0	0	0	0	0	0	25.91
209	MN21	Mae Nil	1	1	1111227	19.92	0	0	0	0	0	0	0	0	0	0	0	0	27.26
210	MN24	Mae Nil	0	0	0	0	0	0	0	0	0	0	0	0	0	0	0	0	25.7
211	MN26	Mae Nil	0	0	0	0	0	0	0	0	0	0	0	0	0	0	0	0	26.09
212	MN32	Mae Nil	0	0	0	0	0	0	0	0	0	0	0	0	0	0	0	0	25.75
213	MN33	Mae Nil	0	0	0	0	0	0	0	0	0	0	0	0	0	0	0	0	25.99
214	MN35	Mae Nil	0	0	0	0	0	0	0	0	0	0	0	0	0	0	0	0	25.98
215	MN37	Mae Nil	0	0	0	0	0	0	0	0	0	0	0	0	0	0	0	0	25.82
216	MN38	Mae Nil	0	0	0	0	0	0	0	0	0	0	0	0	0	0	0	0	25.94
217	MN40	Mae Nil	0	0	0	0	0	0	0	0	0	0	0	0	0	0	0	0	26.12
218	MN42	Mae Nil	0	0	0	0	0	0	0	0	0	0	0	0	0	0	0	0	26.06
219	MN43	Mae Nil	0	0	0	0	0	0	0	0	0	0	0	0	0	0	0	0	25.67
220	MNAF	Mae Nil	0	0	0	0	0	0	0	0	0	0	0	0	0	0	0	0	26.28
221	MNBF	Mae Nil	0	0	0	0	0	0	0	0	0	0	0	0	0	0	0	0	25.78
222	NK02	Mae Nil Khi	1	0	0	0	0	0	0	0	0	0	0	0	0	1	1656	28.96	26.16
223	NK04	Mae Nil Khi	1	1	689375	19.85	0	0	0	0	0	0	0	0	0	1	630	30.76	26.45
224	NK07	NA	1	0	0	0	0	0	0	0	0	0	0	0	0	1	2634	27.52	25.45
225	NK11	Mae Nil Khi	1	1	92548	22.52	0	0	0	0	0	0	0	0	0	1	682	30.17	25.99
226	NK13	Mae Nil Khi	1	0	0	0	0	0	0	0	0	0	0	0	0	1	87	33.25	25.86
227	NK14	Mae Nil Khi	1	0	0	0	0	0	0	0	0	0	0	0	0	1	2009	28.71	26.21
228	NK15	Mae Nil Khi	1	1	223983	21.51	0	0	0	0	0	0	0	0	0	1	215	32.33	26.35
229	NK16	Mae Nil Khi	1	0	0	0	0	0	0	0	0	0	0	0	0	1	696	29.78	25.63
230	NK17	Mae Nil Khi	1	0	0	0	0	0	0	0	0	0	0	0	0	1	78	33.02	25.46
231	NK22	Mae Nil Khi	0	0	0	0	0	0	0	0	0	0	0	0	0	0	0	0	26.27
232	NK27	Mae Nil Khi	1	0	0	0	0	0	0	0	0	0	0	0	0	1	549	30.67	26.14
233	NK28	Mae Nil Khi	0	0	0	0	0	0	0	0	0	0	0	0	0	0	0	0	26.2
234	NK29	Mae Nil Khi	1	1	73163	22.88	0	0	0	0	0	0	0	0	0	1	553	30.5	25.99
235	HM03	Huay Manhok	1	0	0	0	0	0	0	0	0	0	0	0	0	1	201	32.71	26.62
236	HM04	Huay Manhok	1	0	0	0	0	0	0	0	0	0	0	0	0	1	271	31.6	25.98
237	HM05	Huay Manhok	1	0	0	0	0	0	0	0	0	0	0	0	0	1	2867	27.87	25.92
238	HM08	Huay Manhok	1	1	57660	23.26	0	0	0	0	0	0	0	0	0	1	105	33.08	25.99
239	HM10	Huay Manhok	1	1	78986	22.84	0	0	0	1	5251	27.07	0	0	0	1	1266	29.28	26.06
240	HM13	Huay Manhok	1	1	210501	21.41	0	0	0	0	0	0	0	0	0	1	126	32.97	26.16
241	HM14	Huay Manhok	1	1	41187	23.79	0	0	0	0	0	0	0	0	0	0	0	0	26
242	HM15	Huay Manhok	1	1	242197	21.1	0	0	0	0	0	0	0	0	0	1	981	29.68	26.06
243	HM16	Huay Manhok	1	0	0	0	0	0	0	0	0	0	0	0	0	1	1387	29.34	26.26
244	HM19	Huay Manhok	0	0	0	0	0	0	0	0	0	0	0	0	0	0	0	0	26.14
245	HM20	Huay Manhok	1	0	0	0	0	0	0	0	0	0	0	0	0	1	2080	28.33	25.88
246	HM21	Huay Manhok	0	0	0	0	0	0	0	0	0	0	0	0	0	0	0	0	26.3
247	HM23	Huay Manhok	0	0	0	0	0	0	0	0	0	0	0	0	0	0	0	0	25.84
248	HM25	Huay Manhok	0	0	0	0	0	0	0	0	0	0	0	0	0	0	0	0	25.97
249	HM26	Huay Manhok	1	0	0	0	0	0	0	0	0	0	0	0	0	1	74	33.54	25.89
250	HM30	Huay Manhok	0	0	0	0	0	0	0	0	0	0	0	0	0	0	0	0	25.68
251	HM31	Huay Manhok	0	0	0	0	0	0	0	0	0	0	0	0	0	0	0	0	26.16
252	HM32	Huay Manhok	1	1	5829	26.84	0	0	0	0	0	0	0	0	0	0	0	0	26
253	HM33	Huay Manhok	1	1	269227	20.72	0	0	0	0	0	0	0	0	0	1	185	32.07	25.85
254	HM36	Huay Manhok	0	0	0	0	0	0	0	0	0	0	0	0	0	0	0	0	26.31
255	HM37	Huay Manhok	1	0	0	0	0	0	0	0	0	0	0	0	0	1	986	31.27	27.66
256	HM42	Huay Manhok	1	0	0	0	0	0	0	0	0	0	0	0	0	1	403	31.7	26.69
257	HM44	Huay Manhok	1	1	6434	28.52	0	0	0	0	0	0	0	0	0	1	295	33.32	27.83
258	HMAF	NA	0	0	0	0	0	0	0	0	0	0	0	0	0	0	0	0	29.48
259	HMBF	Huay Manhok	0	0	0	0	0	0	0	0	0	0	0	0	0	0	0	0	26.99
260	HMCF	Huay Manhok	1	0	0	0	0	0	0	0	0	0	0	0	0	1	1634	29.72	26.89
261	HMDF	Huay Manhok	0	0	0	0	0	0	0	0	0	0	0	0	0	0	0	0	26.72
262	HK02	Huay Manhok Khi	1	1	4061991	17.08	0	0	0	0	0	0	0	0	0	1	6343	27.15	26.44
263	HK06	Huay Manhok Khi	1	1	1089	33.04	0	0	0	0	0	0	0	0	0	0	0	0	29.58
264	HK07	Huay Manhok Khi	1	1	1583761	19.45	0	0	0	0	0	0	0	0	0	1	3000	29.22	27.34
265	HK08	Huay Manhok Khi	1	1	31414	24.99	0	0	0	0	0	0	0	0	0	1	255	32.49	26.77
266	HK10	Huay Manhok Khi	1	1	210791	21.87	0	0	0	0	0	0	0	0	0	0	0	0	26.62
267	HK11	Huay Manhok Khi	1	1	366318	20.88	0	0	0	0	0	0	0	0	0	1	151	33.02	26.49
268	HK14	Huay Manhok Khi	1	1	4711749	16.37	0	0	0	0	0	0	0	0	0	1	5252	26.96	25.96
269	HK15	Huay Manhok Khi	1	1	249171	21.44	0	0	0	0	0	0	0	0	0	0	0	0	26.45
270	HK16	Huay Manhok Khi	1	1	162741	22.3	0	0	0	0	0	0	0	0	0	1	630	30.95	26.64
271	HK17	Huay Manhok Khi	1	1	14854	25.62	0	0	0	0	0	0	0	0	0	1	119	33.14	26.23
272	HK18	Huay Manhok Khi	1	0	0	0	0	0	0	0	0	0	0	0	0	1	917	30.77	27.05
273	HK19	Huay Manhok Khi	1	1	67607	23.35	0	0	0	0	0	0	0	0	0	1	551	30.84	26.33
